# Supplementary material for: Positive selection within the genomes of SARS-CoV-2 and other Coronaviruses independent of impact on protein function
Source: PeerJ. 2020 Oct 16;8:e10234. doi: 10.7717/peerj.10234 (PMC7571416; doi:10.7717/peerj.10234)
Supplement: Supplemental Information 1 — Derived and ancestral substitutions in Nsp16 relative to ancestral sequence reconstruction, derived are substitutions that occurred in SARS-CoV-2 and Ancestral are substitutions that occurred in the branch leading to Bat-CoV-RaTG13 [file peerj-08-10234-s001.csv]

Sequence Name	Type	Sequence	distance from origin of NSP16 (20659 bp)	Change	Polymorphism Type	Selection in SARS-CoV-2
SARS_CoV_2	Ancestral State	U	42	U -> C	SNP (transition)	No
SARS_CoV_2	Ancestral State	C	61	C -> U	SNP (transition)	No
SARS_CoV_2	Derived Substitution	U	64	U -> C	SNP (transition)	No
SARS_CoV_2	Ancestral State	A	156	A -> G	SNP (transition)	No
SARS_CoV_2	Derived Substitution	C	165	C -> U	SNP (transition)	No
SARS_CoV_2	Derived Substitution	U	169	U -> C	SNP (transition)	No
SARS_CoV_2	Derived Substitution	A	171	A -> U	SNP (transversion)	No
SARS_CoV_2	Derived Substitution	A	174	A -> U	SNP (transversion)	No
SARS_CoV_2	Ancestral State	A	198	A -> G	SNP (transition)	No
SARS_CoV_2	Derived Substitution	A	240	A -> U	SNP (transversion)	No
SARS_CoV_2	Derived Substitution	G	279	G -> A	SNP (transition)	No
SARS_CoV_2	Derived Substitution	G	282	G -> A	SNP (transition)	No
SARS_CoV_2	Derived Substitution	C	399	C -> U	SNP (transition)	Yes
SARS_CoV_2	Ancestral State	C	432	C -> U	SNP (transition)	Yes
SARS_CoV_2	Ancestral State	U	435	U -> C	SNP (transition)	Yes
SARS_CoV_2	Derived Substitution	U	444	U -> A	SNP (transversion)	Yes
SARS_CoV_2	Derived Substitution	G	465	G -> A	SNP (transition)	Yes
SARS_CoV_2	Derived Substitution	U	486	U -> C	SNP (transition)	Yes
SARS_CoV_2	Derived Substitution	C	498	C -> U	SNP (transition)	Yes
SARS_CoV_2	Ancestral State	G	501	G -> A	SNP (transition)	Yes
SARS_CoV_2	Derived Substitution	A	519	A -> G	SNP (transition)	Yes
SARS_CoV_2	Ancestral State	U	534	U -> C	SNP (transition)	Yes
SARS_CoV_2	Ancestral State	C	549	C -> U	SNP (transition)	Yes
SARS_CoV_2	Ancestral State	C	558	C -> U	SNP (transition)	Yes
SARS_CoV_2	Derived Substitution	A	573	A -> U	SNP (transversion)	Yes
SARS_CoV_2	Derived Substitution	C	576	C -> U	SNP (transition)	Yes
SARS_CoV_2	Derived Substitution	G	591	G -> A	SNP (transition)	Yes
SARS_CoV_2	Derived Substitution	G	597	G -> A	SNP (transition)	Yes
SARS_CoV_2	Derived Substitution	A	600	A -> U	SNP (transversion)	Yes
SARS_CoV_2	Ancestral State	A	624	A -> G	SNP (transition)	Yes
SARS_CoV_2	Ancestral State	U	633	U -> C	SNP (transition)	Yes
SARS_CoV_2	Ancestral State	A	645	A -> G	SNP (transition)	No
SARS_CoV_2	Derived Substitution	C	648	C -> U	SNP (transition)	No
SARS_CoV_2	Ancestral State	A	654	A -> G	SNP (transition)	No
SARS_CoV_2	Ancestral State	U	705	U -> C	SNP (transition)	No
SARS_CoV_2	Ancestral State	U	750	U -> C	SNP (transition)	No
SARS_CoV_2	Ancestral State	U	774	U -> A	SNP (transversion)	No
SARS_CoV_2	Ancestral State	A	786	A -> G	SNP (transition)	No
SARS_CoV_2	Ancestral State	C	858	C -> U	SNP (transition)	No
