# Supplementary material for: Positive selection within the genomes of SARS-CoV-2 and other Coronaviruses independent of impact on protein function
Source: PeerJ. 2020 Oct 16;8:e10234. doi: 10.7717/peerj.10234 (PMC7571416; doi:10.7717/peerj.10234)
Supplement: Supplemental Information 2 — To decompress use unzip command from Linux. Files in BEDGRAPH can be opened by using the libraries and commands that are implemented in the R script. The raw data shows the rates of evolution for each of the branches and it’s respective p-values and p-adjusted p-values. [file peerj-08-10234-s002.zip]

Archive with 32 entries (31 files):
- R_analysis/
- R_analysis/5000_SARS_CoV_2_samples.bed
- R_analysis/Allele_Frequency_Spectrum2.bed
- R_analysis/Allele_Frequency_Spectrum3.bed
- R_analysis/covid19_analysis.R
- R_analysis/Data_sars_cov_2_evolution.RData
- R_analysis/LYRa11.bedGraph
- R_analysis/LYRa11.merged.bed
- R_analysis/LYRa11_0.05.bedGraph
- R_analysis/mature_prod.bed
- R_analysis/PangolinCoV_GD.bedGraph
- R_analysis/PangolinCoV_GD.merged.bed
- R_analysis/PangolinCoV_GD_0.05.bedGraph
- R_analysis/PangolinCoV_P4L.bedGraph
- R_analysis/PangolinCoV_P4L.merged.bed
- R_analysis/PangolinCoV_P4L_0.05.bedGraph
- R_analysis/phastcons.bedGraph
- R_analysis/RatG13.bedGraph
- R_analysis/RatG13.merged.bed
- R_analysis/RatG13_0.05.bedGraph
- R_analysis/sars2.selection.csv
- R_analysis/sars2.selection.data
- R_analysis/SARS_CoV.bedGraph
- R_analysis/SARS_CoV.merged.bed
- R_analysis/SARS_CoV_0.05.bedGraph
- R_analysis/SARS_CoV_2.bedGraph
- R_analysis/SARS_CoV_2.merged.bed
- R_analysis/SARS_CoV_2_0.05.bedGraph
- R_analysis/Site_frequency_Spectrm_table.tab
- R_analysis/substitutions3.bedGraph
- R_analysis/ultraphastcons.bedGraph
- R_analysis/unexpected_trees2.bed
