# Supplementary material for: Positive selection within the genomes of SARS-CoV-2 and other Coronaviruses independent of impact on protein function
Source: PeerJ. 2020 Oct 16;8:e10234. doi: 10.7717/peerj.10234 (PMC7571416; doi:10.7717/peerj.10234)
Supplement: Supplemental Information 2 — To decompress use unzip command from Linux. Files in BEDGRAPH can be opened by using the libraries and commands that are implemented in the R script. The raw data shows the rates of evolution for each of the branches and it’s respective p-values and p-adjusted p-values. [file peerj-08-10234-s002.zip › R_analysis/5000_SARS_CoV_2_samples.bed]

chr	241	241	0.648
chr	379	379	0.026
chr	490	490	0.02
chr	833	833	0.017
chr	1059	1059	0.364
chr	1163	1163	0.011
chr	1401	1401	0.016
chr	2161	2161	0.012
chr	2244	2244	0.012
chr	2416	2416	0.047
chr	2836	2836	0.013
chr	3037	3037	0.642
chr	3177	3177	0.021
chr	3892	3892	0.015
chr	6040	6040	0.011
chr	8782	8782	0.249
chr	11083	11083	0.059
chr	11320	11320	0.011
chr	11916	11916	0.023
chr	14408	14408	0.643
chr	14805	14805	0.033
chr	15324	15324	0.019
chr	16376	16376	0.013
chr	17247	17247	0.011
chr	17747	17747	0.206
chr	17858	17858	0.209
chr	18060	18060	0.21
chr	18736	18736	0.019
chr	18877	18877	0.062
chr	18998	18998	0.016
chr	20268	20268	0.011
chr	21575	21575	0.012
chr	22444	22444	0.017
chr	23403	23403	0.646
chr	24034	24034	0.022
chr	25563	25563	0.477
chr	26144	26144	0.03
chr	26233	26233	0.019
chr	26729	26729	0.02
chr	26735	26735	0.024
chr	27964	27964	0.045
chr	28077	28077	0.02
chr	28144	28144	0.251
chr	28311	28311	0.011
chr	28854	28854	0.023
chr	28881	28881	0.087
chr	28882	28882	0.086
chr	28883	28883	0.086
chr	29540	29540	0.016
chr	29553	29553	0.068
chr	29700	29700	0.023
