# Supplementary material for: Positive selection within the genomes of SARS-CoV-2 and other Coronaviruses independent of impact on protein function
Source: PeerJ. 2020 Oct 16;8:e10234. doi: 10.7717/peerj.10234 (PMC7571416; doi:10.7717/peerj.10234)
Supplement: Supplemental Information 2 — To decompress use unzip command from Linux. Files in BEDGRAPH can be opened by using the libraries and commands that are implemented in the R script. The raw data shows the rates of evolution for each of the branches and it’s respective p-values and p-adjusted p-values. [file peerj-08-10234-s002.zip › R_analysis/Allele_Frequency_Spectrum2.bed]

chr	1	501	0.006
chr	151	651	0.006
chr	301	801	0.004
chr	451	951	0.004
chr	601	1101	0.004
chr	751	1251	0.006
chr	901	1401	0.006
chr	1051	1551	0.006
chr	1201	1701	0.002
chr	1351	1851	0.002
chr	1501	2001	0
chr	1651	2151	0
chr	1801	2301	0.004
chr	1951	2451	0.006
chr	2101	2601	0.006
chr	2251	2751	0.002
chr	2401	2901	0.004
chr	2551	3051	0.004
chr	2701	3201	0.006
chr	2851	3351	0.004
chr	3001	3501	0.004
chr	3151	3651	0.002
chr	3301	3801	0
chr	3451	3951	0.002
chr	3601	4101	0.002
chr	3751	4251	0.002
chr	3901	4401	0
chr	4051	4551	0
chr	4201	4701	0
chr	4351	4851	0
chr	4501	5001	0
chr	4651	5151	0
chr	4801	5301	0
chr	4951	5451	0
chr	5101	5601	0
chr	5251	5751	0
chr	5401	5901	0
chr	5551	6051	0.002
chr	5701	6201	0.002
chr	5851	6351	0.002
chr	6001	6501	0.002
chr	6151	6651	0
chr	6301	6801	0
chr	6451	6951	0
chr	6601	7101	0
chr	6751	7251	0
chr	6901	7401	0
chr	7051	7551	0
chr	7201	7701	0
chr	7351	7851	0
chr	7501	8001	0
chr	7651	8151	0
chr	7801	8301	0
chr	7951	8451	0
chr	8101	8601	0
chr	8251	8751	0
chr	8401	8901	0.002
chr	8551	9051	0.002
chr	8701	9201	0.002
chr	8851	9351	0
chr	9001	9501	0
chr	9151	9651	0
chr	9301	9801	0
chr	9451	9951	0
chr	9601	10101	0
chr	9751	10251	0
chr	9901	10401	0
chr	10051	10551	0
chr	10201	10701	0
chr	10351	10851	0
chr	10501	11001	0
chr	10651	11151	0.002
chr	10801	11301	0.002
chr	10951	11451	0.004
chr	11101	11601	0.002
chr	11251	11751	0.002
chr	11401	11901	0
chr	11551	12051	0.002
chr	11701	12201	0.002
chr	11851	12351	0.002
chr	12001	12501	0
chr	12151	12651	0
chr	12301	12801	0
chr	12451	12951	0
chr	12601	13101	0
chr	12751	13251	0
chr	12901	13401	0
chr	13051	13551	0
chr	13201	13701	0
chr	13351	13851	0
chr	13501	14001	0
chr	13651	14151	0
chr	13801	14301	0
chr	13951	14451	0.002
chr	14101	14601	0.002
chr	14251	14751	0.002
chr	14401	14901	0.004
chr	14551	15051	0.002
chr	14701	15201	0.002
chr	14851	15351	0.002
chr	15001	15501	0.002
chr	15151	15651	0.002
chr	15301	15801	0.002
chr	15451	15951	0
chr	15601	16101	0
chr	15751	16251	0
chr	15901	16401	0.002
chr	16051	16551	0.002
chr	16201	16701	0.002
chr	16351	16851	0.002
chr	16501	17001	0
chr	16651	17151	0
chr	16801	17301	0.002
chr	16951	17451	0.002
chr	17101	17601	0.002
chr	17251	17751	0.002
chr	17401	17901	0.004
chr	17551	18051	0.004
chr	17701	18201	0.006
chr	17851	18351	0.004
chr	18001	18501	0.002
chr	18151	18651	0
chr	18301	18801	0.002
chr	18451	18951	0.004
chr	18601	19101	0.006
chr	18751	19251	0.004
chr	18901	19401	0.002
chr	19051	19551	0
chr	19201	19701	0
chr	19351	19851	0
chr	19501	20001	0
chr	19651	20151	0
chr	19801	20301	0.002
chr	19951	20451	0.002
chr	20101	20601	0.002
chr	20251	20751	0.002
chr	20401	20901	0
chr	20551	21051	0
chr	20701	21201	0
chr	20851	21351	0
chr	21001	21501	0
chr	21151	21651	0.002
chr	21301	21801	0.002
chr	21451	21951	0.002
chr	21601	22101	0
chr	21751	22251	0
chr	21901	22401	0
chr	22051	22551	0.002
chr	22201	22701	0.002
chr	22351	22851	0.002
chr	22501	23001	0
chr	22651	23151	0
chr	22801	23301	0
chr	22951	23451	0.002
chr	23101	23601	0.002
chr	23251	23751	0.002
chr	23401	23901	0.002
chr	23551	24051	0.002
chr	23701	24201	0.002
chr	23851	24351	0.002
chr	24001	24501	0.002
chr	24151	24651	0
chr	24301	24801	0
chr	24451	24951	0
chr	24601	25101	0
chr	24751	25251	0
chr	24901	25401	0
chr	25051	25551	0
chr	25201	25701	0.002
chr	25351	25851	0.002
chr	25501	26001	0.002
chr	25651	26151	0.002
chr	25801	26301	0.004
chr	25951	26451	0.004
chr	26101	26601	0.004
chr	26251	26751	0.004
chr	26401	26901	0.004
chr	26551	27051	0.004
chr	26701	27201	0.004
chr	26851	27351	0
chr	27001	27501	0
chr	27151	27651	0
chr	27301	27801	0
chr	27451	27951	0
chr	27601	28101	0.004
chr	27751	28251	0.006
chr	27901	28401	0.008
chr	28051	28551	0.006
chr	28201	28701	0.002
chr	28351	28851	0
chr	28501	29001	0.008
chr	28651	29151	0.008
chr	28801	29301	0.008
chr	28951	29451	0
chr	29101	29601	0.004
chr	29251	29751	0.006
chr	29401	29901	0.006
chr	29551	29903	0.004
chr	29701	29903	0
chr	29851	29903	0
