# Supplementary material for: Positive selection within the genomes of SARS-CoV-2 and other Coronaviruses independent of impact on protein function
Source: PeerJ. 2020 Oct 16;8:e10234. doi: 10.7717/peerj.10234 (PMC7571416; doi:10.7717/peerj.10234)
Supplement: Supplemental Information 2 — To decompress use unzip command from Linux. Files in BEDGRAPH can be opened by using the libraries and commands that are implemented in the R script. The raw data shows the rates of evolution for each of the branches and it’s respective p-values and p-adjusted p-values. [file peerj-08-10234-s002.zip › R_analysis/Allele_Frequency_Spectrum3.bed]

chr	1	500	3
chr	501	1000	1
chr	1001	1500	3
chr	1501	2000	0
chr	2001	2500	3
chr	2501	3000	1
chr	3001	3500	2
chr	3501	4000	1
chr	4001	4500	0
chr	4501	5000	0
chr	5001	5500	0
chr	5501	6000	0
chr	6001	6500	1
chr	6501	7000	0
chr	7001	7500	0
chr	7501	8000	0
chr	8001	8500	0
chr	8501	9000	1
chr	9001	9500	0
chr	9501	10000	0
chr	10001	10500	0
chr	10501	11000	0
chr	11001	11500	2
chr	11501	12000	1
chr	12001	12500	0
chr	12501	13000	0
chr	13001	13500	0
chr	13501	14000	0
chr	14001	14500	1
chr	14501	15000	1
chr	15001	15500	1
chr	15501	16000	0
chr	16001	16500	1
chr	16501	17000	0
chr	17001	17500	1
chr	17501	18000	2
chr	18001	18500	1
chr	18501	19000	3
chr	19001	19500	0
chr	19501	20000	0
chr	20001	20500	1
chr	20501	21000	0
chr	21001	21500	0
chr	21501	22000	1
chr	22001	22500	1
chr	22501	23000	0
chr	23001	23500	1
chr	23501	24000	0
chr	24001	24500	1
chr	24501	25000	0
chr	25001	25500	0
chr	25501	26000	1
chr	26001	26500	2
chr	26501	27000	2
chr	27001	27500	0
chr	27501	28000	1
chr	28001	28500	3
chr	28501	29000	4
chr	29001	29500	0
chr	29501	29902	3
