# Supplementary material for: Positive selection within the genomes of SARS-CoV-2 and other Coronaviruses independent of impact on protein function
Source: PeerJ. 2020 Oct 16;8:e10234. doi: 10.7717/peerj.10234 (PMC7571416; doi:10.7717/peerj.10234)
Supplement: Supplemental Information 2 — To decompress use unzip command from Linux. Files in BEDGRAPH can be opened by using the libraries and commands that are implemented in the R script. The raw data shows the rates of evolution for each of the branches and it’s respective p-values and p-adjusted p-values. [file peerj-08-10234-s002.zip › R_analysis/LYRa11.bedGraph]

chr	1	300	0.6128021
chr	10051	10350	0.008839486
chr	10201	10500	0.4424694
chr	10351	10650	1.1265039
chr	10501	10800	1.3104618
chr	1051	1350	0.9159214
chr	10651	10950	1.0004076
chr	10801	11100	0.6582446
chr	10951	11250	0.7746426
chr	11101	11400	0.9836296
chr	11251	11550	0.9816832
chr	11401	11700	1.134507
chr	11551	11850	0.959513
chr	11701	12000	0.6947139
chr	11851	12150	1.0093208
chr	12001	12300	1.0468105
chr	1201	1500	1.3741506
chr	12151	12450	0.7709476
chr	12301	12600	0.7734125
chr	12451	12750	0.6938805
chr	12601	12900	0.8344025
chr	12751	13050	0.8870348
chr	12901	13200	0.6500043
chr	13051	13350	0.694131
chr	13201	13500	1.0582204
chr	13351	13650	0.8747632
chr	13501	13800	0.3394866
chr	1351	1650	1.562147
chr	13651	13950	0.5016454
chr	13801	14100	0.9100999
chr	13951	14250	0.5862679
chr	14101	14400	0.4764677
chr	14251	14550	0.4039258
chr	14401	14700	0.3319027
chr	14551	14850	0.2452945
chr	14701	15000	0.01576402
chr	14851	15150	6.177584e-17
chr	15001	15300	3.143353e-15
chr	1501	1800	1.991544
chr	151	450	0.5716215
chr	15151	15450	0.07243734
chr	15301	15600	0.1783206
chr	15451	15750	0.1474875
chr	15601	15900	0.06524781
chr	15751	16050	0.3372916
chr	15901	16200	0.4524602
chr	16051	16350	0.5408312
chr	16201	16500	0.7258152
chr	16351	16650	0.3726941
chr	16501	16800	0.4115681
chr	1651	1950	2.514567
chr	16651	16950	0.4317909
chr	16801	17100	0.7622039
chr	16951	17250	0.8879093
chr	17101	17400	0.5329886
chr	17251	17550	0.8277796
chr	17401	17700	1.27639
chr	17551	17850	1.197386
chr	17701	18000	0.9462196
chr	17851	18150	0.6440183
chr	18001	18300	0.5876009
chr	1801	2100	1.787959
chr	18151	18450	0.4213974
chr	18301	18600	0.805646
chr	18451	18750	0.6673953
chr	18601	18900	0.7432804
chr	18751	19050	1.2023996
chr	18901	19200	1.279745
chr	19051	19350	1.0541519
chr	19201	19500	1.4093576
chr	19351	19650	1.0744161
chr	19501	19800	1.0520851
chr	1951	2250	3.325089
chr	19651	19950	1.2820595
chr	19801	20100	0.8800725
chr	19951	20250	1.1135009
chr	20101	20400	1.0054311
chr	20251	20550	1.787977
chr	20401	20700	1.921788
chr	20551	20850	1.0777622
chr	20701	21000	1.2901311
chr	20851	21150	1.5503947
chr	21001	21300	1.0247049
chr	2101	2400	3.244338
chr	21151	21450	0.6966746
chr	21301	21600	1.642731
chr	21451	21750	5.344196
chr	21601	21900	7.175929
chr	21751	22050	3.775441
chr	21901	22200	3.221381
chr	22051	22350	7.322218
chr	22201	22500	5.447944
chr	22351	22650	1.4925
chr	22501	22800	0.6601542
chr	2251	2550	1.76262
chr	22651	22950	0.7510337
chr	22801	23100	1.51142
chr	22951	23250	1.585452
chr	23101	23400	1.628808
chr	23251	23550	1.613327
chr	23401	23700	1.473415
chr	23551	23850	1.843919
chr	23701	24000	1.2052887
chr	23851	24150	1.356466
chr	24001	24300	1.432051
chr	2401	2700	2.265824
chr	24151	24450	1.487545
chr	24301	24600	2.008765
chr	24451	24750	0.96952
chr	24601	24900	0.2258483
chr	24751	25050	0.8922335
chr	24901	25200	1.325976
chr	25051	25350	0.8949471
chr	25201	25500	0.3285331
chr	25351	25650	0.3250482
chr	25501	25800	0.2860268
chr	2551	2850	2.404166
chr	25651	25950	1.3449296
chr	25801	26100	1.973721
chr	25951	26250	1.1411087
chr	26101	26400	0.08740021
chr	26251	26550	0.3511301
chr	26401	26700	1.1951594
chr	26551	26850	0.9565766
chr	26701	27000	0.3557408
chr	26851	27150	0.2120245
chr	27001	27300	0.06236638
chr	2701	3000	2.47225
chr	27151	27450	0.4113456
chr	27301	27600	0.4695644
chr	27451	27750	0.6690881
chr	27601	27900	1.1613093
chr	27751	28050	1.559167
chr	28201	28500	0.07496997
chr	28351	28650	2.622746e-15
chr	28501	28800	0.01513228
chr	2851	3150	1.576221
chr	28651	28950	0.1887725
chr	28801	29100	0.7810292
chr	28951	29250	0.6533451
chr	29101	29400	0.3225026
chr	29251	29550	0.2830037
chr	29401	29700	0.1181812
chr	29551	29850	0.11251775
chr	3001	3300	0.8030235
chr	301	600	1.265636
chr	3151	3450	0.3241205
chr	3301	3600	0.8384392
chr	3451	3750	1.781286
chr	3601	3900	2.203311
chr	3751	4050	2.459289
chr	3901	4200	2.237141
chr	4051	4350	1.2366825
chr	4201	4500	1.2515885
chr	4351	4650	1.083968
chr	4501	4800	1.0825204
chr	451	750	1.60442
chr	4651	4950	1.0363982
chr	4801	5100	1.667015
chr	4951	5250	1.1282192
chr	5101	5400	1.0485186
chr	5251	5550	0.8276171
chr	5401	5700	0.4290379
chr	5551	5850	0.7618859
chr	5701	6000	1.0509743
chr	5851	6150	1.0639074
chr	6001	6300	0.6559532
chr	601	900	0.8468356
chr	6151	6450	0.3110232
chr	6301	6600	0.6560329
chr	6451	6750	0.9196039
chr	6601	6900	0.8890646
chr	6751	7050	0.6190811
chr	6901	7200	0.1967018
chr	7051	7350	1.0350234
chr	7201	7500	0.8637336
chr	7351	7650	0.5532777
chr	7501	7800	0.9066622
chr	751	1050	0.9523275
chr	7651	7950	0.8353863
chr	7801	8100	1.0362313
chr	7951	8250	0.7093656
chr	8101	8400	0.6130961
chr	8251	8550	0.7732219
chr	8401	8700	1.1559697
chr	8551	8850	1.0461732
chr	8701	9000	0.6779762
chr	8851	9150	1.0845626
chr	9001	9300	1.327738
chr	901	1200	0.7651963
chr	9151	9450	1.0871259
chr	9301	9600	1.286616
chr	9451	9750	0.7744987
chr	9601	9900	0.8787742
chr	9751	10050	1.0976172
chr	9901	10200	0.17702
