# Supplementary material for: Positive selection within the genomes of SARS-CoV-2 and other Coronaviruses independent of impact on protein function
Source: PeerJ. 2020 Oct 16;8:e10234. doi: 10.7717/peerj.10234 (PMC7571416; doi:10.7717/peerj.10234)
Supplement: Supplemental Information 2 — To decompress use unzip command from Linux. Files in BEDGRAPH can be opened by using the libraries and commands that are implemented in the R script. The raw data shows the rates of evolution for each of the branches and it’s respective p-values and p-adjusted p-values. [file peerj-08-10234-s002.zip › R_analysis/LYRa11_0.05.bedGraph]

chr	1501	1800	1.991544
chr	1651	1950	2.514567
chr	1801	2100	1.787959
chr	1951	2250	3.325089
chr	20251	20550	1.787977
chr	20401	20700	1.921788
chr	2101	2400	3.244338
chr	21301	21600	1.642731
chr	21451	21750	5.344196
chr	21601	21900	7.175929
chr	21751	22050	3.775441
chr	21901	22200	3.221381
chr	22051	22350	7.322218
chr	22201	22500	5.447944
chr	22351	22650	1.4925
chr	2251	2550	1.76262
chr	23251	23550	1.613327
chr	23401	23700	1.473415
chr	23551	23850	1.843919
chr	23701	24000	1.2052887
chr	23851	24150	1.356466
chr	2401	2700	2.265824
chr	24301	24600	2.008765
chr	2551	2850	2.404166
chr	25801	26100	1.973721
chr	2701	3000	2.47225
chr	3601	3900	2.203311
chr	3751	4050	2.459289
chr	3901	4200	2.237141
