# Supplementary material for: Positive selection within the genomes of SARS-CoV-2 and other Coronaviruses independent of impact on protein function
Source: PeerJ. 2020 Oct 16;8:e10234. doi: 10.7717/peerj.10234 (PMC7571416; doi:10.7717/peerj.10234)
Supplement: Supplemental Information 2 — To decompress use unzip command from Linux. Files in BEDGRAPH can be opened by using the libraries and commands that are implemented in the R script. The raw data shows the rates of evolution for each of the branches and it’s respective p-values and p-adjusted p-values. [file peerj-08-10234-s002.zip › R_analysis/mature_prod.bed]

NC_045512v2	265	805	nsp1	1000	+	265	805	12,12,120	1	540,	0,
NC_045512v2	265	21552	pp1ab	1000	+	265	21552	12,12,120	2	13200,8085,	0,13202,
NC_045512v2	265	13480	pp1a	1000	+	265	13480	12,12,120	1	13215,	0,
NC_045512v2	805	2719	nsp2	1000	+	805	2719	12,12,120	1	1914,	0,
NC_045512v2	2719	8554	nsp3	1000	+	2719	8554	12,12,120	1	5835,	0,
NC_045512v2	8554	10054	nsp4	1000	+	8554	10054	12,12,120	1	1500,	0,
NC_045512v2	10054	10972	3CL-PRO	1000	+	10054	10972	12,12,120	1	918,	0,
NC_045512v2	10054	10972	3CL-PRO	1000	+	10054	10972	12,12,120	1	918,	0,
NC_045512v2	10972	11842	nsp6	1000	+	10972	11842	12,12,120	1	870,	0,
NC_045512v2	11842	12091	nsp7	1000	+	11842	12091	12,12,120	1	249,	0,
NC_045512v2	12091	12685	nsp8	1000	+	12091	12685	12,12,120	1	594,	0,
NC_045512v2	12685	13024	nsp9	1000	+	12685	13024	12,12,120	1	339,	0,
NC_045512v2	13024	13441	nsp10	1000	+	13024	13441	12,12,120	1	417,	0,
NC_045512v2	13441	16236	Pol	1000	+	13441	16236	12,12,120	2	24,2769,	0,26,
NC_045512v2	13441	13480	nsp11	1000	+	13441	13480	12,12,120	1	39,	0,
NC_045512v2	16236	18039	Hel	1000	+	16236	18039	12,12,120	1	1803,	0,
NC_045512v2	18039	19620	ExoN	1000	+	18039	19620	12,12,120	1	1581,	0,
NC_045512v2	19620	20658	nsp15	1000	+	19620	20658	12,12,120	1	1038,	0,
NC_045512v2	20658	21552	nsp16	1000	+	20658	21552	12,12,120	1	894,	0,
NC_045512v2	21598	25381	S_glycoprotein	1000	+	21598	25381	12,12,120	1	3783,	0,
NC_045512v2	21598	23617	Spike_protein_S1	1000	+	21598	23617	12,12,120	1	2019,	0,
NC_045512v2	23617	25381	Spike_protein_S2	1000	+	23617	25381	12,12,120	1	1764,	0,
NC_045512v2	24007	25381	Spike_protein_S2'	1000	+	24007	25381	12,12,120	1	1374,	0,
NC_045512v2	25392	26217	ORF3a	1000	+	25392	26217	12,12,120	1	825,	0,
NC_045512v2	26244	26469	E_protein	1000	+	26244	26469	12,12,120	1	225,	0,
NC_045512v2	26522	27188	M_protein	1000	+	26522	27188	12,12,120	1	666,	0,
NC_045512v2	27201	27384	ns6	1000	+	27201	27384	12,12,120	1	183,	0,
NC_045512v2	27438	27756	ORF7a	1000	+	27438	27756	12,12,120	1	318,	0,
NC_045512v2	27755	27884	ns7b	1000	+	27755	27884	12,12,120	1	129,	0,
NC_045512v2	27938	28256	ns8	1000	+	27938	28256	12,12,120	1	318,	0,
NC_045512v2	28273	29530	NC	1000	+	28273	29530	12,12,120	1	1257,	0,
NC_045512v2	28283	28574	ORF-9b	1000	+	28283	28574	12,12,120	1	291,	0,
NC_045512v2	28733	28952	ORF14	1000	+	28733	28952	12,12,120	1	219,	0,
