# Supplementary material for: Positive selection within the genomes of SARS-CoV-2 and other Coronaviruses independent of impact on protein function
Source: PeerJ. 2020 Oct 16;8:e10234. doi: 10.7717/peerj.10234 (PMC7571416; doi:10.7717/peerj.10234)
Supplement: Supplemental Information 2 — To decompress use unzip command from Linux. Files in BEDGRAPH can be opened by using the libraries and commands that are implemented in the R script. The raw data shows the rates of evolution for each of the branches and it’s respective p-values and p-adjusted p-values. [file peerj-08-10234-s002.zip › R_analysis/PangolinCoV_GD.bedGraph]

chr	1	300	0.02165665
chr	10051	10350	0.4992597
chr	10201	10500	0.916298
chr	10351	10650	0.8473347
chr	10501	10800	0.1743063
chr	1051	1350	1.483879
chr	10651	10950	0.462243
chr	10801	11100	0.8262867
chr	10951	11250	0.8240019
chr	11101	11400	0.4859382
chr	11251	11550	0.2981157
chr	11401	11700	0.2739144
chr	11551	11850	0.7937592
chr	11701	12000	1.0093749
chr	11851	12150	0.6804227
chr	12001	12300	0.5117201
chr	1201	1500	1.2128188
chr	12151	12450	0.4505151
chr	12301	12600	0.4958138
chr	12451	12750	0.7317174
chr	12601	12900	0.9345241
chr	12751	13050	1.0591094
chr	12901	13200	0.6643792
chr	13051	13350	0.3724345
chr	13201	13500	0.389289
chr	13351	13650	0.5729442
chr	13501	13800	0.485617
chr	1351	1650	1.2220551
chr	13651	13950	1.0532674
chr	13801	14100	0.996172
chr	13951	14250	0.3393465
chr	14101	14400	0.7114559
chr	14251	14550	0.7086605
chr	14401	14700	1.0593063
chr	14551	14850	2.080593
chr	14701	15000	2.790638
chr	14851	15150	2.392401
chr	15001	15300	2.686981
chr	1501	1800	1.0009086
chr	151	450	0.2668321
chr	15151	15450	2.002155
chr	15301	15600	1.397511
chr	15451	15750	0.780364
chr	15601	15900	0.7526554
chr	15751	16050	0.9476296
chr	15901	16200	0.8735201
chr	16051	16350	0.5142891
chr	16201	16500	0.5046382
chr	16351	16650	0.6369656
chr	16501	16800	1.2001138
chr	1651	1950	1.31039
chr	16651	16950	1.1172682
chr	16801	17100	0.9012441
chr	16951	17250	0.9396535
chr	17101	17400	0.5913792
chr	17251	17550	0.2281138
chr	17401	17700	0.8335644
chr	17551	17850	0.7796882
chr	17701	18000	0.5663288
chr	17851	18150	0.8903347
chr	18001	18300	1.0532966
chr	1801	2100	1.23229
chr	18151	18450	1.2442852
chr	18301	18600	1.0228241
chr	18451	18750	1.2654896
chr	18601	18900	1.2707049
chr	18751	19050	0.595212
chr	18901	19200	1.424027
chr	19051	19350	2.19519
chr	19201	19500	1.812505
chr	19351	19650	0.9600938
chr	19501	19800	0.5619933
chr	1951	2250	0.982801
chr	19651	19950	0.5439586
chr	19801	20100	0.8934167
chr	19951	20250	1.0042474
chr	20101	20400	0.8257411
chr	20251	20550	1.423607
chr	20401	20700	1.220986
chr	20551	20850	0.9365037
chr	20701	21000	1.1236028
chr	20851	21150	0.8892856
chr	21001	21300	0.7646072
chr	2101	2400	1.2464448
chr	21151	21450	0.6455139
chr	21301	21600	1.482031
chr	21451	21750	4.006944
chr	21601	21900	5.690012
chr	21751	22050	5.463609
chr	21901	22200	6.770783
chr	22051	22350	8.793777
chr	22201	22500	5.543468
chr	22351	22650	2.230026
chr	22501	22800	1.306494
chr	2251	2550	1.456934
chr	22651	22950	1.454348
chr	22801	23100	1.579548
chr	22951	23250	1.483615
chr	23101	23400	0.984628
chr	23251	23550	0.8310936
chr	23401	23700	0.9607353
chr	23551	23850	0.6748595
chr	23701	24000	0.6905121
chr	23851	24150	0.5335086
chr	24001	24300	0.5844111
chr	2401	2700	1.1902039
chr	24151	24450	0.844598
chr	24301	24600	1.0440638
chr	24451	24750	1.402886
chr	24601	24900	1.557833
chr	24751	25050	1.0816797
chr	24901	25200	0.6078063
chr	25051	25350	0.9198568
chr	25201	25500	0.6894202
chr	25351	25650	0.2174915
chr	25501	25800	0.4145262
chr	2551	2850	1.223675
chr	25651	25950	0.8710976
chr	25801	26100	1.0198678
chr	25951	26250	0.5849659
chr	26101	26400	0.12929035
chr	26251	26550	0.11966458
chr	26401	26700	0.3241684
chr	26551	26850	0.6223495
chr	26701	27000	0.8040811
chr	26851	27150	0.5942175
chr	27001	27300	0.3283803
chr	2701	3000	1.242046
chr	27151	27450	0.2780622
chr	27301	27600	0.4960779
chr	27451	27750	0.7766446
chr	27601	27900	0.8192011
chr	27751	28050	0.9834666
chr	28201	28500	0.4265378
chr	28351	28650	0.1989552
chr	28501	28800	0.2157484
chr	2851	3150	1.1531683
chr	28651	28950	0.3717923
chr	28801	29100	0.3290226
chr	28951	29250	0.2216673
chr	29101	29400	0.1524872
chr	29251	29550	0.3738267
chr	29401	29700	0.2271302
chr	29551	29850	3.147232e-17
chr	3001	3300	2.506228
chr	301	600	0.485429
chr	3151	3450	2.439199
chr	3301	3600	1.553513
chr	3451	3750	1.617825
chr	3601	3900	1.3100909
chr	3751	4050	1.1359575
chr	3901	4200	1.0299411
chr	4051	4350	1.2636292
chr	4201	4500	0.8586847
chr	4351	4650	0.6274852
chr	4501	4800	1.0047335
chr	451	750	0.7662034
chr	4651	4950	1.728784
chr	4801	5100	2.238677
chr	4951	5250	1.1536837
chr	5101	5400	0.6723844
chr	5251	5550	0.761941
chr	5401	5700	0.7510839
chr	5551	5850	1.338054
chr	5701	6000	1.3055539
chr	5851	6150	0.751787
chr	6001	6300	1.0271208
chr	601	900	0.6777721
chr	6151	6450	0.7895623
chr	6301	6600	0.8615802
chr	6451	6750	1.0740493
chr	6601	6900	1.2625779
chr	6751	7050	1.0613313
chr	6901	7200	0.8351106
chr	7051	7350	0.5188927
chr	7201	7500	0.4385365
chr	7351	7650	0.5424719
chr	7501	7800	1.2136703
chr	751	1050	0.6011518
chr	7651	7950	1.527514
chr	7801	8100	1.247608
chr	7951	8250	1.1011054
chr	8101	8400	0.5483129
chr	8251	8550	0.876363
chr	8401	8700	1.1307675
chr	8551	8850	1.0837785
chr	8701	9000	1.0472103
chr	8851	9150	1.3155165
chr	9001	9300	1.0036346
chr	901	1200	1.2534597
chr	9151	9450	1.0907335
chr	9301	9600	0.9983833
chr	9451	9750	0.3915432
chr	9601	9900	0.5705041
chr	9751	10050	1.2247224
chr	9901	10200	0.9573785
