# Supplementary material for: Positive selection within the genomes of SARS-CoV-2 and other Coronaviruses independent of impact on protein function
Source: PeerJ. 2020 Oct 16;8:e10234. doi: 10.7717/peerj.10234 (PMC7571416; doi:10.7717/peerj.10234)
Supplement: Supplemental Information 2 — To decompress use unzip command from Linux. Files in BEDGRAPH can be opened by using the libraries and commands that are implemented in the R script. The raw data shows the rates of evolution for each of the branches and it’s respective p-values and p-adjusted p-values. [file peerj-08-10234-s002.zip › R_analysis/PangolinCoV_GD_0.05.bedGraph]

chr	14551	14850	2.080593
chr	14701	15000	2.790638
chr	14851	15150	2.392401
chr	15001	15300	2.686981
chr	15151	15450	2.002155
chr	18901	19200	1.424027
chr	19051	19350	2.19519
chr	19201	19500	1.812505
chr	21451	21750	4.006944
chr	21601	21900	5.690012
chr	21751	22050	5.463609
chr	21901	22200	6.770783
chr	22051	22350	8.793777
chr	22201	22500	5.543468
chr	22351	22650	2.230026
chr	24601	24900	1.557833
chr	3001	3300	2.506228
chr	3151	3450	2.439199
chr	3451	3750	1.617825
chr	4801	5100	2.238677
