# Supplementary material for: Positive selection within the genomes of SARS-CoV-2 and other Coronaviruses independent of impact on protein function
Source: PeerJ. 2020 Oct 16;8:e10234. doi: 10.7717/peerj.10234 (PMC7571416; doi:10.7717/peerj.10234)
Supplement: Supplemental Information 2 — To decompress use unzip command from Linux. Files in BEDGRAPH can be opened by using the libraries and commands that are implemented in the R script. The raw data shows the rates of evolution for each of the branches and it’s respective p-values and p-adjusted p-values. [file peerj-08-10234-s002.zip › R_analysis/PangolinCoV_P4L.bedGraph]

chr	1	300	0.4227007
chr	10051	10350	1.246089
chr	10201	10500	0.9025968
chr	10351	10650	0.7276595
chr	10501	10800	0.9553493
chr	1051	1350	0.7249465
chr	10651	10950	1.1233669
chr	10801	11100	1.1193482
chr	10951	11250	0.9355114
chr	11101	11400	0.8610883
chr	11251	11550	0.6977847
chr	11401	11700	1.0479625
chr	11551	11850	1.747511
chr	11701	12000	1.632348
chr	11851	12150	1.149492
chr	12001	12300	1.198388
chr	1201	1500	0.8452468
chr	12151	12450	1.0767302
chr	12301	12600	1.0782529
chr	12451	12750	0.8617622
chr	12601	12900	1.0362788
chr	12751	13050	1.1663904
chr	12901	13200	1.0877161
chr	13051	13350	1.1135634
chr	13201	13500	0.676816
chr	13351	13650	0.7393453
chr	13501	13800	0.7505405
chr	1351	1650	0.708914
chr	13651	13950	0.6604944
chr	13801	14100	0.9665593
chr	13951	14250	0.9430814
chr	14101	14400	0.738134
chr	14251	14550	0.4945728
chr	14401	14700	0.4357758
chr	14551	14850	1.025451
chr	14701	15000	1.802547
chr	14851	15150	1.16188
chr	15001	15300	0.8891126
chr	1501	1800	1.263991
chr	151	450	0.8008784
chr	15151	15450	0.7462413
chr	15301	15600	0.8512185
chr	15451	15750	0.9511525
chr	15601	15900	0.8944699
chr	15751	16050	1.1638265
chr	15901	16200	0.9635623
chr	16051	16350	0.684846
chr	16201	16500	0.8003026
chr	16351	16650	0.8349727
chr	16501	16800	1.149767
chr	1651	1950	1.301684
chr	16651	16950	1.277535
chr	16801	17100	1.496049
chr	16951	17250	1.740602
chr	17101	17400	2.140217
chr	17251	17550	2.466334
chr	17401	17700	2.216805
chr	17551	17850	1.484641
chr	17701	18000	0.9738182
chr	17851	18150	0.7897519
chr	18001	18300	0.7753111
chr	1801	2100	1.63536
chr	18151	18450	1.0134583
chr	18301	18600	0.8332416
chr	18451	18750	0.6208637
chr	18601	18900	0.6431938
chr	18751	19050	0.6646425
chr	18901	19200	1.440566
chr	19051	19350	1.590873
chr	19201	19500	1.0955907
chr	19351	19650	0.8578966
chr	19501	19800	1.139496
chr	1951	2250	1.663395
chr	19651	19950	0.8835719
chr	19801	20100	0.7464761
chr	19951	20250	0.8188784
chr	20101	20400	0.5330373
chr	20251	20550	0.4630392
chr	20401	20700	0.7097436
chr	20551	20850	0.9640451
chr	20701	21000	0.7229641
chr	20851	21150	0.5603925
chr	21001	21300	0.5101946
chr	2101	2400	1.401663
chr	21151	21450	0.4930889
chr	21301	21600	1.0092681
chr	21451	21750	1.597808
chr	21601	21900	1.843274
chr	21751	22050	1.76518
chr	21901	22200	0.8060667
chr	22051	22350	0.6281006
chr	22201	22500	1.408739
chr	22351	22650	1.0169237
chr	22501	22800	0.9237388
chr	2251	2550	0.8686803
chr	22651	22950	0.8944398
chr	22801	23100	1.563447
chr	22951	23250	2.009748
chr	23101	23400	1.669123
chr	23251	23550	1.05066
chr	23401	23700	1.299947
chr	23551	23850	1.501022
chr	23701	24000	0.8102943
chr	23851	24150	0.4537794
chr	24001	24300	0.3688626
chr	2401	2700	1.0007403
chr	24151	24450	0.6951204
chr	24301	24600	0.9917127
chr	24451	24750	0.8445196
chr	24601	24900	0.590202
chr	24751	25050	0.3611081
chr	24901	25200	0.8120255
chr	25051	25350	0.947038
chr	25201	25500	0.6553832
chr	25351	25650	0.6056255
chr	25501	25800	0.494114
chr	2551	2850	0.9864234
chr	25651	25950	0.50235
chr	25801	26100	1.0629369
chr	25951	26250	0.9506454
chr	26101	26400	0.2707547
chr	26251	26550	0.06670188
chr	26401	26700	0.3618196
chr	26551	26850	0.5590145
chr	26701	27000	0.6195054
chr	26851	27150	0.6540861
chr	27001	27300	0.3417808
chr	2701	3000	1.480211
chr	27151	27450	0.7186225
chr	27301	27600	0.9224271
chr	27451	27750	0.6362375
chr	27601	27900	0.6655504
chr	27751	28050	0.9736126
chr	28201	28500	0.443811
chr	28351	28650	0.4158616
chr	28501	28800	0.4883469
chr	2851	3150	1.829686
chr	28651	28950	0.6207258
chr	28801	29100	0.8793096
chr	28951	29250	0.6275204
chr	29101	29400	0.4221821
chr	29251	29550	0.6137128
chr	29401	29700	0.5832432
chr	29551	29850	0.5761587
chr	3001	3300	1.711978
chr	301	600	0.8343875
chr	3151	3450	1.957279
chr	3301	3600	1.28867
chr	3451	3750	1.059587
chr	3601	3900	1.995951
chr	3751	4050	2.718235
chr	3901	4200	2.28545
chr	4051	4350	1.998332
chr	4201	4500	1.592721
chr	4351	4650	1.394763
chr	4501	4800	1.215388
chr	451	750	0.7328559
chr	4651	4950	1.210199
chr	4801	5100	1.207776
chr	4951	5250	0.8548831
chr	5101	5400	0.9893497
chr	5251	5550	0.606684
chr	5401	5700	0.4471513
chr	5551	5850	1.2021417
chr	5701	6000	1.319845
chr	5851	6150	1.178126
chr	6001	6300	1.0853696
chr	601	900	0.8024786
chr	6151	6450	1.118105
chr	6301	6600	1.0795495
chr	6451	6750	1.331498
chr	6601	6900	1.743959
chr	6751	7050	1.389536
chr	6901	7200	1.125726
chr	7051	7350	0.7392993
chr	7201	7500	0.7206877
chr	7351	7650	1.0243194
chr	7501	7800	1.191028
chr	751	1050	0.6955954
chr	7651	7950	1.168824
chr	7801	8100	1.0427515
chr	7951	8250	1.0921812
chr	8101	8400	0.7908199
chr	8251	8550	0.2765997
chr	8401	8700	0.8856271
chr	8551	8850	1.706414
chr	8701	9000	1.610262
chr	8851	9150	1.610192
chr	9001	9300	1.245917
chr	901	1200	0.5226197
chr	9151	9450	1.230074
chr	9301	9600	1.284979
chr	9451	9750	0.7548713
chr	9601	9900	1.284858
chr	9751	10050	1.411895
chr	9901	10200	1.0550054
