# Supplementary material for: Positive selection within the genomes of SARS-CoV-2 and other Coronaviruses independent of impact on protein function
Source: PeerJ. 2020 Oct 16;8:e10234. doi: 10.7717/peerj.10234 (PMC7571416; doi:10.7717/peerj.10234)
Supplement: Supplemental Information 2 — To decompress use unzip command from Linux. Files in BEDGRAPH can be opened by using the libraries and commands that are implemented in the R script. The raw data shows the rates of evolution for each of the branches and it’s respective p-values and p-adjusted p-values. [file peerj-08-10234-s002.zip › R_analysis/PangolinCoV_P4L.merged.bed]

chr	1801	2700
chr	2701	3450
chr	3601	4650
chr	6601	6900
chr	8551	9150
chr	9301	9600
chr	9751	10050
chr	10651	10950
chr	11551	12000
chr	13051	13350
chr	14701	15000
chr	16651	17850
chr	18901	19350
chr	21451	22050
chr	22801	23400
chr	23551	23850
