# Supplementary material for: Positive selection within the genomes of SARS-CoV-2 and other Coronaviruses independent of impact on protein function
Source: PeerJ. 2020 Oct 16;8:e10234. doi: 10.7717/peerj.10234 (PMC7571416; doi:10.7717/peerj.10234)
Supplement: Supplemental Information 2 — To decompress use unzip command from Linux. Files in BEDGRAPH can be opened by using the libraries and commands that are implemented in the R script. The raw data shows the rates of evolution for each of the branches and it’s respective p-values and p-adjusted p-values. [file peerj-08-10234-s002.zip › R_analysis/PangolinCoV_P4L_0.05.bedGraph]

chr	10651	10950	1.1233669
chr	11551	11850	1.747511
chr	11701	12000	1.632348
chr	13051	13350	1.1135634
chr	14701	15000	1.802547
chr	16651	16950	1.277535
chr	16801	17100	1.496049
chr	16951	17250	1.740602
chr	17101	17400	2.140217
chr	17251	17550	2.466334
chr	17401	17700	2.216805
chr	17551	17850	1.484641
chr	1801	2100	1.63536
chr	18901	19200	1.440566
chr	19051	19350	1.590873
chr	1951	2250	1.663395
chr	2101	2400	1.401663
chr	21451	21750	1.597808
chr	21601	21900	1.843274
chr	21751	22050	1.76518
chr	2251	2550	0.8686803
chr	22801	23100	1.563447
chr	22951	23250	2.009748
chr	23101	23400	1.669123
chr	23551	23850	1.501022
chr	2401	2700	1.0007403
chr	2701	3000	1.480211
chr	2851	3150	1.829686
chr	3001	3300	1.711978
chr	3151	3450	1.957279
chr	3601	3900	1.995951
chr	3751	4050	2.718235
chr	3901	4200	2.28545
chr	4051	4350	1.998332
chr	4201	4500	1.592721
chr	4351	4650	1.394763
chr	6601	6900	1.743959
chr	8551	8850	1.706414
chr	8701	9000	1.610262
chr	8851	9150	1.610192
chr	9301	9600	1.284979
chr	9751	10050	1.411895
