# Supplementary material for: Positive selection within the genomes of SARS-CoV-2 and other Coronaviruses independent of impact on protein function
Source: PeerJ. 2020 Oct 16;8:e10234. doi: 10.7717/peerj.10234 (PMC7571416; doi:10.7717/peerj.10234)
Supplement: Supplemental Information 2 — To decompress use unzip command from Linux. Files in BEDGRAPH can be opened by using the libraries and commands that are implemented in the R script. The raw data shows the rates of evolution for each of the branches and it’s respective p-values and p-adjusted p-values. [file peerj-08-10234-s002.zip › R_analysis/phastcons.bedGraph]

chr	1	300	0.996296
chr	10051	10350	0.80381
chr	10201	10500	0.836197
chr	10351	10650	0.896983
chr	10501	10800	0.861353
chr	1051	1350	0.721453
chr	10651	10950	0.96669
chr	10801	11100	0.81416
chr	10951	11250	0.798457
chr	11101	11400	0.850637
chr	11251	11550	0.872677
chr	11401	11700	0.905707
chr	11551	11850	0.81642
chr	11701	12000	0.767507
chr	11851	12150	0.777237
chr	12001	12300	0.86322
chr	1201	1500	0.702
chr	12151	12450	0.94875
chr	12301	12600	0.894617
chr	12451	12750	0.860397
chr	12601	12900	0.86804
chr	12751	13050	0.882473
chr	12901	13200	0.916933
chr	13051	13350	0.998853
chr	13201	13500	0.996473
chr	13351	13650	0.955133
chr	13501	13800	0.915217
chr	1351	1650	0.66933
chr	13651	13950	0.939263
chr	13801	14100	0.899087
chr	13951	14250	0.833777
chr	14101	14400	0.836767
chr	14251	14550	0.93295
chr	14401	14700	0.95143
chr	14551	14850	0.996643
chr	14701	15000	0.894983
chr	14851	15150	0.99812
chr	15001	15300	0.899953
chr	1501	1800	0.67238
chr	151	450	0.91137
chr	15151	15450	0.889703
chr	15301	15600	0.944467
chr	15451	15750	0.998877
chr	15601	15900	0.99947
chr	15751	16050	0.997487
chr	15901	16200	0.934643
chr	16051	16350	0.995897
chr	16201	16500	0.906953
chr	16351	16650	0.872483
chr	16501	16800	0.835177
chr	1651	1950	0.60685
chr	16651	16950	0.900483
chr	16801	17100	0.995787
chr	16951	17250	0.84895
chr	17101	17400	0.814327
chr	17251	17550	0.844383
chr	17401	17700	0.82822
chr	17551	17850	0.83451
chr	17701	18000	0.876957
chr	17851	18150	0.8651
chr	18001	18300	0.874033
chr	1801	2100	0.48791
chr	18151	18450	0.849177
chr	18301	18600	0.807857
chr	18451	18750	0.825057
chr	18601	18900	0.828703
chr	18751	19050	0.850923
chr	18901	19200	0.825473
chr	19051	19350	0.79989
chr	19201	19500	0.79405
chr	19351	19650	0.832013
chr	19501	19800	0.874437
chr	1951	2250	0.436847
chr	19651	19950	0.871637
chr	19801	20100	0.832297
chr	19951	20250	0.833233
chr	20101	20400	0.848203
chr	20251	20550	0.823147
chr	20401	20700	0.85281
chr	20551	20850	0.87851
chr	20701	21000	0.858327
chr	20851	21150	0.829527
chr	21001	21300	0.858697
chr	2101	2400	0.363443
chr	21151	21450	0.833147
chr	21301	21600	0.786656
chr	21451	21750	0.430522
chr	21601	21900	0.231004
chr	21751	22050	0.34169
chr	21901	22200	0.270011
chr	22051	22350	0.19108
chr	22201	22500	0.33505
chr	22351	22650	0.569767
chr	22501	22800	0.66641
chr	2251	2550	0.388573
chr	22651	22950	0.606396
chr	22801	23100	0.44016
chr	22951	23250	0.530881
chr	23101	23400	0.69299
chr	23251	23550	0.678663
chr	23401	23700	0.593621
chr	23551	23850	0.61827
chr	23701	24000	0.696353
chr	23851	24150	0.762343
chr	24001	24300	0.81626
chr	2401	2700	0.412243
chr	24151	24450	0.749313
chr	24301	24600	0.731493
chr	24451	24750	0.806773
chr	24601	24900	0.82947
chr	24751	25050	0.79507
chr	24901	25200	0.811307
chr	25051	25350	0.799087
chr	25201	25500	0.822307
chr	25351	25650	0.81503
chr	25501	25800	0.710473
chr	2551	2850	0.547423
chr	25651	25950	0.65152
chr	25801	26100	0.648343
chr	25951	26250	0.739331
chr	26101	26400	0.938669
chr	26251	26550	0.94782
chr	26401	26700	0.908946
chr	26551	26850	0.836403
chr	26701	27000	0.83046
chr	26851	27150	0.88681
chr	27001	27300	0.883843
chr	2701	3000	0.671633
chr	27151	27450	0.683534
chr	27301	27600	0.763301
chr	27451	27750	0.758364
chr	27601	27900	0.671302
chr	27751	28050	0.732369
chr	28201	28500	0.933189
chr	28351	28650	0.959647
chr	28501	28800	0.977827
chr	2851	3150	0.646199
chr	28651	28950	0.998791
chr	28801	29100	0.882969
chr	28951	29250	0.951253
chr	29101	29400	0.99715
chr	29251	29550	0.99494
chr	29401	29700	0.998733
chr	29551	29850	0.99887
chr	3001	3300	0.60346
chr	301	600	0.777663
chr	3151	3450	0.519548
chr	3301	3600	0.5763
chr	3451	3750	0.590617
chr	3601	3900	0.379261
chr	3751	4050	0.24761
chr	3901	4200	0.413935
chr	4051	4350	0.477933
chr	4201	4500	0.623997
chr	4351	4650	0.65962
chr	4501	4800	0.640307
chr	451	750	0.804443
chr	4651	4950	0.637717
chr	4801	5100	0.66899
chr	4951	5250	0.788067
chr	5101	5400	0.78034
chr	5251	5550	0.751853
chr	5401	5700	0.788743
chr	5551	5850	0.75024
chr	5701	6000	0.699733
chr	5851	6150	0.7297
chr	6001	6300	0.775403
chr	601	900	0.845953
chr	6151	6450	0.827707
chr	6301	6600	0.834867
chr	6451	6750	0.649047
chr	6601	6900	0.588807
chr	6751	7050	0.698773
chr	6901	7200	0.67712
chr	7051	7350	0.70261
chr	7201	7500	0.763453
chr	7351	7650	0.801137
chr	7501	7800	0.77448
chr	751	1050	0.826263
chr	7651	7950	0.777433
chr	7801	8100	0.812193
chr	7951	8250	0.75785
chr	8101	8400	0.788873
chr	8251	8550	0.835987
chr	8401	8700	0.654687
chr	8551	8850	0.568037
chr	8701	9000	0.7274
chr	8851	9150	0.737283
chr	9001	9300	0.79725
chr	901	1200	0.807043
chr	9151	9450	0.73842
chr	9301	9600	0.663143
chr	9451	9750	0.77447
chr	9601	9900	0.76576
chr	9751	10050	0.770307
chr	9901	10200	0.807627
