# Supplementary material for: Positive selection within the genomes of SARS-CoV-2 and other Coronaviruses independent of impact on protein function
Source: PeerJ. 2020 Oct 16;8:e10234. doi: 10.7717/peerj.10234 (PMC7571416; doi:10.7717/peerj.10234)
Supplement: Supplemental Information 2 — To decompress use unzip command from Linux. Files in BEDGRAPH can be opened by using the libraries and commands that are implemented in the R script. The raw data shows the rates of evolution for each of the branches and it’s respective p-values and p-adjusted p-values. [file peerj-08-10234-s002.zip › R_analysis/RatG13.bedGraph]

chr	1	300	0.5766852
chr	10051	10350	2.223226
chr	10201	10500	2.169182
chr	10351	10650	0.3862832
chr	10501	10800	0.5863453
chr	1051	1350	0.1626903
chr	10651	10950	1.1975704
chr	10801	11100	0.5057696
chr	10951	11250	0.2871426
chr	11101	11400	0.9681215
chr	11251	11550	1.0650394
chr	11401	11700	0.9876593
chr	11551	11850	1.649354
chr	11701	12000	1.3709598
chr	11851	12150	0.5571893
chr	12001	12300	0.8027085
chr	1201	1500	0.5018134
chr	12151	12450	0.3664449
chr	12301	12600	0.1861061
chr	12451	12750	0.4138575
chr	12601	12900	0.15870723
chr	12751	13050	8.261401e-15
chr	12901	13200	0.4275868
chr	13051	13350	0.5985415
chr	13201	13500	0.169551
chr	13351	13650	0.6204296
chr	13501	13800	0.8318942
chr	1351	1650	1.455803
chr	13651	13950	1.1812278
chr	13801	14100	1.2618563
chr	13951	14250	1.567738
chr	14101	14400	1.623533
chr	14251	14550	0.7089574
chr	14401	14700	0.7115712
chr	14551	14850	0.6962757
chr	14701	15000	0.6799048
chr	14851	15150	0.5278368
chr	15001	15300	0.8600604
chr	1501	1800	1.060781
chr	151	450	0.6497348
chr	15151	15450	0.3814805
chr	15301	15600	0.4106093
chr	15451	15750	0.5376774
chr	15601	15900	0.621852
chr	15751	16050	1.0968898
chr	15901	16200	0.8064935
chr	16051	16350	0.9081077
chr	16201	16500	0.6746023
chr	16351	16650	0.6914209
chr	16501	16800	0.689542
chr	1651	1950	1.83599
chr	16651	16950	0.4583943
chr	16801	17100	0.5758156
chr	16951	17250	0.4551309
chr	17101	17400	0.3488007
chr	17251	17550	0.3124375
chr	17401	17700	0.2588825
chr	17551	17850	0.5534099
chr	17701	18000	0.5238227
chr	17851	18150	0.8384673
chr	18001	18300	1.3052425
chr	1801	2100	1.995892
chr	18151	18450	1.1160723
chr	18301	18600	0.5322685
chr	18451	18750	0.447371
chr	18601	18900	0.8250873
chr	18751	19050	0.9259154
chr	18901	19200	0.4343189
chr	19051	19350	0.1761681
chr	19201	19500	0.3151669
chr	19351	19650	0.5222067
chr	19501	19800	0.4626939
chr	1951	2250	1.080493
chr	19651	19950	0.5529988
chr	19801	20100	1.0442366
chr	19951	20250	1.93304
chr	20101	20400	1.862894
chr	20251	20550	0.6201518
chr	20401	20700	0.4167172
chr	20551	20850	1.0617222
chr	20701	21000	0.7336221
chr	20851	21150	0.2087174
chr	21001	21300	1.504675
chr	2101	2400	1.2050204
chr	21151	21450	2.044316
chr	21301	21600	1.1174583
chr	21451	21750	1.264442
chr	21601	21900	3.321821
chr	21751	22050	2.646538
chr	21901	22200	0.6117468
chr	22051	22350	0.8409416
chr	22201	22500	0.5273447
chr	22351	22650	1.428194
chr	22501	22800	2.235194
chr	2251	2550	0.5518572
chr	22651	22950	4.103506
chr	22801	23100	9.040029
chr	22951	23250	6.754894
chr	23101	23400	2.368636
chr	23251	23550	2.223869
chr	23401	23700	1.2643081
chr	23551	23850	0.8222371
chr	23701	24000	1.739032
chr	23851	24150	1.654976
chr	24001	24300	1.3267496
chr	2401	2700	0.6512241
chr	24151	24450	0.6276319
chr	24301	24600	0.8336793
chr	24451	24750	1.1936277
chr	24601	24900	0.8692409
chr	24751	25050	0.9947071
chr	24901	25200	1.190194
chr	25051	25350	1.2760499
chr	25201	25500	0.5338525
chr	25351	25650	0.9948231
chr	25501	25800	1.790613
chr	2551	2850	1.232238
chr	25651	25950	1.475209
chr	25801	26100	0.6789298
chr	25951	26250	0.1901197
chr	26101	26400	4.843834e-15
chr	26251	26550	0.3298858
chr	26401	26700	0.9806616
chr	26551	26850	1.849288
chr	26701	27000	1.487362
chr	26851	27150	0.9461011
chr	27001	27300	1.0079241
chr	2701	3000	0.833369
chr	27151	27450	0.792232
chr	27301	27600	1.433798
chr	27451	27750	1.923619
chr	27601	27900	1.198638
chr	27751	28050	6.280771e-15
chr	28201	28500	0.7044466
chr	28351	28650	0.3766025
chr	28501	28800	6.150466e-15
chr	2851	3150	1.0067946
chr	28651	28950	0.993476
chr	28801	29100	1.0821028
chr	28951	29250	0.5933953
chr	29101	29400	0.8464196
chr	29251	29550	0.6429295
chr	29401	29700	0.3235855
chr	29551	29850	0.2537474
chr	3001	3300	2.266362
chr	301	600	1.1021411
chr	3151	3450	1.437309
chr	3301	3600	1.900279
chr	3451	3750	1.845585
chr	3601	3900	1.0687445
chr	3751	4050	1.2412454
chr	3901	4200	0.7996743
chr	4051	4350	0.926819
chr	4201	4500	1.1010549
chr	4351	4650	0.8363072
chr	4501	4800	0.8908856
chr	451	750	1.269374
chr	4651	4950	0.6157681
chr	4801	5100	0.9810133
chr	4951	5250	0.8819499
chr	5101	5400	1.753378
chr	5251	5550	1.2202511
chr	5401	5700	0.3362416
chr	5551	5850	0.4782612
chr	5701	6000	1.4369456
chr	5851	6150	2.199712
chr	6001	6300	1.825158
chr	601	900	0.7568742
chr	6151	6450	1.2278675
chr	6301	6600	0.919539
chr	6451	6750	1.584576
chr	6601	6900	1.3475519
chr	6751	7050	1.2121168
chr	6901	7200	1.925609
chr	7051	7350	0.6963085
chr	7201	7500	0.3260875
chr	7351	7650	0.455816
chr	7501	7800	0.3888633
chr	751	1050	0.7719703
chr	7651	7950	0.5555904
chr	7801	8100	0.3796478
chr	7951	8250	0.4481111
chr	8101	8400	0.4997885
chr	8251	8550	0.8221234
chr	8401	8700	0.9749962
chr	8551	8850	0.6174364
chr	8701	9000	0.7988533
chr	8851	9150	1.2030363
chr	9001	9300	0.7282711
chr	901	1200	0.7723401
chr	9151	9450	0.5523983
chr	9301	9600	0.9540465
chr	9451	9750	0.5800941
chr	9601	9900	1.302291
chr	9751	10050	2.03098
chr	9901	10200	1.260013
