# Supplementary material for: Positive selection within the genomes of SARS-CoV-2 and other Coronaviruses independent of impact on protein function
Source: PeerJ. 2020 Oct 16;8:e10234. doi: 10.7717/peerj.10234 (PMC7571416; doi:10.7717/peerj.10234)
Supplement: Supplemental Information 2 — To decompress use unzip command from Linux. Files in BEDGRAPH can be opened by using the libraries and commands that are implemented in the R script. The raw data shows the rates of evolution for each of the branches and it’s respective p-values and p-adjusted p-values. [file peerj-08-10234-s002.zip › R_analysis/RatG13_0.05.bedGraph]

chr	10051	10350	2.223226
chr	10201	10500	2.169182
chr	21151	21450	2.044316
chr	21601	21900	3.321821
chr	22501	22800	2.235194
chr	22651	22950	4.103506
chr	22801	23100	9.040029
chr	22951	23250	6.754894
chr	23101	23400	2.368636
chr	5851	6150	2.199712
