# Supplementary material for: Positive selection within the genomes of SARS-CoV-2 and other Coronaviruses independent of impact on protein function
Source: PeerJ. 2020 Oct 16;8:e10234. doi: 10.7717/peerj.10234 (PMC7571416; doi:10.7717/peerj.10234)
Supplement: Supplemental Information 2 — To decompress use unzip command from Linux. Files in BEDGRAPH can be opened by using the libraries and commands that are implemented in the R script. The raw data shows the rates of evolution for each of the branches and it’s respective p-values and p-adjusted p-values. [file peerj-08-10234-s002.zip › R_analysis/sars2.selection.csv]

chr	start	end	replicate	QsubsRate.Bat_CoV_LYRa11	RsubsRate.Bat_CoV_LYRa11	zeta.Bat_CoV_LYRa11	pval.Bat_CoV_LYRa11	QsubsRate.Bat_CoV_RaTG13	RsubsRate.Bat_CoV_RaTG13	zeta.Bat_CoV_RaTG13	pval.Bat_CoV_RaTG13	QsubsRate.Pa_CoV_Guangdong	RsubsRate.Pa_CoV_Guangdong	zeta.Pa_CoV_Guangdong	pval.Pa_CoV_Guangdong	QsubsRate.Pa_CoV_Guangxi_P4L	RsubsRate.Pa_CoV_Guangxi_P4L	zeta.Pa_CoV_Guangxi_P4L	pval.Pa_CoV_Guangxi_P4L	QsubsRate.SARS_CoV	RsubsRate.SARS_CoV	zeta.SARS_CoV	pval.SARS_CoV	QsubsRate.SARS_CoV_2	RsubsRate.SARS_CoV_2	zeta.SARS_CoV_2	pval.SARS_CoV_2	phastCons
chr	1	300	0	0.0284754	0.0460905	0.617815	1	0.0112381	0.0179126	0.627385	0.985418939312639	0.00113576	0.0456392	0.0248856	1	0.0329711	0.0703059	0.468966	1	6.82968E-18	0.0507684	1.34526E-16	1	1.7484E-16	0.0169358	1.03237E-14	1	0.996296
chr	1	300	1	0.0284754	0.0515742	0.552125	1	0.0112381	0.0184921	0.607724	1	0.00113576	0.0632499	0.0179567	1	0.0329711	0.0852851	0.386599	1	6.82968E-18	0.0333493	2.04792E-16	1	1.7484E-16	0.0170609	1.0248E-14	1	0.996296
chr	1	300	2	0.0284754	0.0508702	0.559766	1	0.0112381	0.0218205	0.515025	1	0.00113576	0.052008	0.0218382	1	0.0329711	0.091676	0.359648	1	6.82968E-18	0.0500187	1.36543E-16	1	1.7484E-16	0.0173943	1.00516E-14	1	0.996296
chr	1	300	3	0.0284754	0.0675561	0.421507	1	0.0112381	0.024365	0.461239	1	0.00113576	0.0722361	0.0157229	1	0.0329711	0.0925368	0.356303	1	6.82968E-18	0.0601214	1.13598E-16	1	1.7484E-16	0.0217302	8.04595E-15	1	0.996296
chr	1	300	4	0.0284754	0.0426323	0.66793	1	0.0112381	0.0203106	0.553312	1	0.00113576	0.0516828	0.0219756	1	0.0329711	0.0854378	0.385908	1	6.82968E-18	0.0501797	1.36104E-16	1	1.7484E-16	0.0210063	8.32322E-15	1	0.996296
chr	1	300	5	0.0284754	0.0388741	0.732503	1	0.0112381	0.0149568	0.751371	1	0.00113576	0.0365281	0.0310928	1	0.0329711	0.0685685	0.480849	1	6.82968E-18	0.0397747	1.71709E-16	1	1.7484E-16	0.0162175	1.07809E-14	1	0.996296
chr	1	300	6	0.0284754	0.0366695	0.776542	1	0.0112381	0.0224006	0.501687	1	0.00113576	0.0422785	0.0268638	1	0.0329711	0.0668429	0.493263	1	6.82968E-18	0.0337101	2.026E-16	1	1.7484E-16	0.020975	8.33564E-15	1	0.996296
chr	1	300	7	0.0284754	0.0529919	0.537354	1	0.0112381	0.0199618	0.56298	1	0.00113576	0.0619012	0.0183479	1	0.0329711	0.0805584	0.409282	1	6.82968E-18	0.0503002	1.35778E-16	1	1.7484E-16	0.0209291	8.35392E-15	1	0.996296
chr	1	300	8	0.0284754	0.0395468	0.720043	1	0.0112381	0.0195087	0.576056	1	0.00113576	0.0587274	0.0193395	1	0.0329711	0.0794799	0.414836	1	6.82968E-18	0.041277	1.6546E-16	1	1.7484E-16	0.0173965	1.00503E-14	1	0.996296
chr	1	300	9	0.0284754	0.0524954	0.542436	1	0.0112381	0.0184209	0.610073	1	0.00113576	0.0612484	0.0185435	1	0.0329711	0.0699499	0.471353	1	6.82968E-18	0.0445344	1.53357E-16	1	1.7484E-16	0.0170702	1.02424E-14	1	0.996296
chr	10051	10350	0	0.000416385	0.049387	0.00843106	1	0.0458559	0.0190689	2.40475	0.004188618784065	0.0256824	0.0387207	0.663273	1	0.0907921	0.0761304	1.19259	0.138334011152742	0.0543789	0.0382009	1.4235	0.898334624473331	0.0244505	0.0156112	1.56622	0.209581620749984	0.80381
chr	10051	10350	1	0.000416385	0.0522045	0.00797604	1	0.0458559	0.0234057	1.95918	0.027379175731426	0.0256824	0.0539413	0.476118	1	0.0907921	0.0802255	1.13171	0.166609338452895	0.0543789	0.0464337	1.17111	1	0.0244505	0.0236909	1.03206	0.756107615708517	0.80381
chr	10051	10350	2	0.000416385	0.0616633	0.00675256	1	0.0458559	0.0181191	2.5308	0.00589594233877	0.0256824	0.0752831	0.341144	1	0.0907921	0.0774038	1.17297	0.116805401486392	0.0543789	0.0560069	0.970932	1	0.0244505	0.0193203	1.26553	0.307263951628631	0.80381
chr	10051	10350	3	0.000416385	0.0514685	0.00809009	1	0.0458559	0.0208291	2.20153	0.013307898356835	0.0256824	0.0550882	0.466205	1	0.0907921	0.0731323	1.24148	0.092800302848572	0.0543789	0.060328	0.901387	1	0.0244505	0.0221721	1.10276	0.569485574452087	0.80381
chr	10051	10350	4	0.000416385	0.0475841	0.00875051	1	0.0458559	0.0225489	2.03362	0.017390417000998	0.0256824	0.052792	0.486483	1	0.0907921	0.0675774	1.34353	0.067543722748509	0.0543789	0.0499702	1.08823	1	0.0244505	0.0218187	1.12062	0.618236468634037	0.80381
chr	10051	10350	5	0.000416385	0.0305383	0.0136348	1	0.0458559	0.0189527	2.41949	0.008348173990342	0.0256824	0.0461453	0.556555	1	0.0907921	0.0638723	1.42146	0.075004191401286	0.0543789	0.0301242	1.80516	0.323249328162279	0.0244505	0.0157206	1.55532	0.135063879199636	0.80381
chr	10051	10350	6	0.000416385	0.040993	0.0101575	1	0.0458559	0.0203809	2.24994	0.009997960227183	0.0256824	0.0426305	0.602442	1	0.0907921	0.0614644	1.47715	0.04742765737196	0.0543789	0.0485526	1.12	1	0.0244505	0.0188705	1.2957	0.350306654436681	0.80381
chr	10051	10350	7	0.000416385	0.0424191	0.00981598	1	0.0458559	0.0228213	2.00935	0.015980776857569	0.0256824	0.0440717	0.582741	1	0.0907921	0.0733564	1.23768	0.104261018341645	0.0543789	0.0455041	1.19503	1	0.0244505	0.0185628	1.31718	0.397653652139933	0.80381
chr	10051	10350	8	0.000416385	0.0523022	0.00796114	1	0.0458559	0.0181564	2.52561	0.005309811588427	0.0256824	0.0595687	0.431139	1	0.0907921	0.0798408	1.13716	0.139073561526544	0.0543789	0.0500877	1.08567	1	0.0244505	0.0208983	1.16998	0.455854529616857	0.80381
chr	10051	10350	9	0.000416385	0.0610072	0.00682518	1	0.0458559	0.0241603	1.89799	0.030356591864004	0.0256824	0.0664491	0.386497	1	0.0907921	0.0821529	1.10516	0.123832932523904	0.0543789	0.0534475	1.01743	1	0.0244505	0.0227103	1.07663	0.638195452537637	0.80381
chr	10201	10500	0	0.0222882	0.0449328	0.496034	1	0.0435948	0.0180915	2.40968	0.001020082131981	0.0500616	0.044955	1.11359	0.503453049622861	0.0738101	0.0834391	0.884598	0.842800271825785	0.0443081	0.0511772	0.865778	1	0.0305226	0.0184451	1.65478	0.299113575372326	0.836197
chr	10201	10500	1	0.0222882	0.0651412	0.342152	1	0.0435948	0.0213525	2.04167	0.005055906830729	0.0500616	0.0672956	0.743906	1	0.0738101	0.0727709	1.01428	0.439290111591853	0.0443081	0.0470523	0.941678	0.943392151027395	0.0305226	0.0208252	1.46566	0.391648418569948	0.836197
chr	10201	10500	2	0.0222882	0.0402207	0.554147	1	0.0435948	0.0156546	2.78479	0.000570033425805	0.0500616	0.0534645	0.936352	0.847456903299956	0.0738101	0.0850964	0.86737	1	0.0443081	0.0354784	1.24888	0.43233222421303	0.0305226	0.0171697	1.7777	0.14957046969526	0.836197
chr	10201	10500	3	0.0222882	0.0515813	0.432098	1	0.0435948	0.0203099	2.14648	0.004211546939252	0.0500616	0.0631151	0.793179	1	0.0738101	0.0849056	0.86932	0.765240103244497	0.0443081	0.0471533	0.939661	0.880822486698849	0.0305226	0.0221938	1.37528	0.446251964183851	0.836197
chr	10201	10500	4	0.0222882	0.0479362	0.464956	1	0.0435948	0.0182854	2.38413	0.001014627084997	0.0500616	0.0457311	1.09469	0.558531050944336	0.0738101	0.0825073	0.894589	0.834129208478154	0.0443081	0.0427999	1.03524	0.721886849605385	0.0305226	0.0164266	1.85812	0.189725486122532	0.836197
chr	10201	10500	5	0.0222882	0.0591183	0.37701	1	0.0435948	0.0218484	1.99533	0.003906251823105	0.0500616	0.0629139	0.795716	1	0.0738101	0.0853685	0.864606	0.753675897415999	0.0443081	0.0490785	0.902801	0.947935691004284	0.0305226	0.019597	1.55751	0.384591393157667	0.836197
chr	10201	10500	6	0.0222882	0.0458036	0.486604	1	0.0435948	0.0219463	1.98643	0.004111386050607	0.0500616	0.0486079	1.02991	0.682035064363275	0.0738101	0.0844535	0.873973	1	0.0443081	0.0396991	1.1161	0.665993894869264	0.0305226	0.0181062	1.68575	0.30922664563049	0.836197
chr	10201	10500	7	0.0222882	0.048954	0.455289	1	0.0435948	0.0243133	1.79304	0.00732467020794	0.0500616	0.047319	1.05796	0.662865020470727	0.0738101	0.073882	0.999027	0.548749590141279	0.0443081	0.0506193	0.87532	1	0.0305226	0.0195351	1.56245	0.436061772742345	0.836197
chr	10201	10500	8	0.0222882	0.0583755	0.381807	1	0.0435948	0.0188937	2.30737	0.002470164993684	0.0500616	0.0682876	0.733099	1	0.0738101	0.0867262	0.85107	0.833174142600485	0.0443081	0.0448654	0.987578	0.849800759916324	0.0305226	0.0196931	1.54991	0.282890713878298	0.836197
chr	10201	10500	9	0.0222882	0.0512848	0.434597	1	0.0435948	0.0236556	1.8429	0.007371931053071	0.0500616	0.0579029	0.864578	1	0.0738101	0.0813662	0.907135	0.771737111946245	0.0443081	0.0404725	1.09477	0.641930686567835	0.0305226	0.0180705	1.68908	0.271136539263112	0.836197
chr	10351	10650	0	0.0526248	0.0462958	1.13671	0.163913696552402	0.00809948	0.0243413	0.332746	1	0.0427055	0.0475932	0.897303	1	0.0585527	0.0827153	0.707882	1	0.0396934	0.0397388	0.998858	0.560951172848041	0.0296363	0.0194722	1.52198	0.191123477267594	0.896983
chr	10351	10650	1	0.0526248	0.0420022	1.25291	0.137478998769706	0.00809948	0.0144217	0.561618	1	0.0427055	0.0583215	0.732243	1	0.0585527	0.0737423	0.794018	0.938556427423675	0.0396934	0.0410988	0.965804	0.586984654480606	0.0296363	0.0171803	1.72502	0.103733899672369	0.896983
chr	10351	10650	2	0.0526248	0.0424818	1.23876	0.135773140304095	0.00809948	0.0193881	0.417755	1	0.0427055	0.048363	0.88302	1	0.0585527	0.0816005	0.717553	1	0.0396934	0.0393136	1.00966	0.512938477069011	0.0296363	0.0169398	1.74951	0.112183153786026	0.896983
chr	10351	10650	3	0.0526248	0.0479852	1.09669	0.219197690714622	0.00809948	0.0254649	0.318064	1	0.0427055	0.0691834	0.61728	1	0.0585527	0.0789702	0.741453	0.77815298925383	0.0396934	0.0462012	0.859142	0.826722982186758	0.0296363	0.0186132	1.59222	0.139165164521625	0.896983
chr	10351	10650	4	0.0526248	0.0548107	0.960119	0.32770694454498	0.00809948	0.0237812	0.340583	1	0.0427055	0.0508558	0.839737	1	0.0585527	0.0861752	0.679461	1	0.0396934	0.048658	0.815763	0.929723304485254	0.0296363	0.0222929	1.32941	0.249081151657575	0.896983
chr	10351	10650	5	0.0526248	0.0508483	1.03494	0.24262346826263	0.00809948	0.018867	0.429293	1	0.0427055	0.0539148	0.792092	1	0.0585527	0.0854634	0.68512	1	0.0396934	0.0470999	0.842749	0.838032061434375	0.0296363	0.0186766	1.58681	0.140434107648647	0.896983
chr	10351	10650	6	0.0526248	0.0510397	1.03106	0.226547371098537	0.00809948	0.031301	0.258761	1	0.0427055	0.0492853	0.866496	1	0.0585527	0.0864288	0.677467	1	0.0396934	0.0424746	0.934521	0.662535701208455	0.0296363	0.0219832	1.34813	0.275709506924481	0.896983
chr	10351	10650	7	0.0526248	0.0427165	1.23195	0.131432900848273	0.00809948	0.018235	0.444172	1	0.0427055	0.0379818	1.12437	1	0.0585527	0.0724741	0.807912	0.861275094242064	0.0396934	0.0414441	0.957758	0.615932480893109	0.0296363	0.0194627	1.52272	0.190585725697002	0.896983
chr	10351	10650	8	0.0526248	0.0425363	1.23717	0.117350560604903	0.00809948	0.0216713	0.373742	1	0.0427055	0.0429318	0.994729	1	0.0585527	0.073775	0.793666	0.800946003577588	0.0396934	0.0394889	1.00518	0.49912894394239	0.0296363	0.0206694	1.43382	0.229928118149683	0.896983
chr	10351	10650	9	0.0526248	0.0503719	1.04473	0.228210830705551	0.00809948	0.0209778	0.386098	1	0.0427055	0.0588168	0.726077	1	0.0585527	0.0871238	0.672063	1	0.0396934	0.0496089	0.800127	0.873964059389716	0.0296363	0.0214583	1.38111	0.211404199450656	0.896983
chr	10501	10800	0	0.0631042	0.0493982	1.27746	0.179058622008772	0.0134172	0.027482	0.488218	1	0.00926473	0.0494829	0.187231	1	0.0771895	0.0823738	0.937064	0.058344418020494	0.0577629	0.0418872	1.37901	0.107554595069878	0.0137122	0.0231199	0.593091	0.993819674649008	0.861353
chr	10501	10800	1	0.0631042	0.0417447	1.51167	0.064365926486772	0.0134172	0.0242694	0.552844	1	0.00926473	0.0469406	0.197371	1	0.0771895	0.0833224	0.926396	0.094856595188243	0.0577629	0.0431475	1.33873	0.113525400826157	0.0137122	0.0210929	0.650086	0.970302399323869	0.861353
chr	10501	10800	2	0.0631042	0.0475544	1.32699	0.123037668716269	0.0134172	0.0292169	0.459227	1	0.00926473	0.0504225	0.183742	1	0.0771895	0.0817358	0.944378	0.067153919140353	0.0577629	0.0376875	1.53268	0.066849847773633	0.0137122	0.0152489	0.899226	0.736106834223219	0.861353
chr	10501	10800	3	0.0631042	0.0528008	1.19514	0.390974209246562	0.0134172	0.023208	0.578128	1	0.00926473	0.0543366	0.170506	1	0.0771895	0.0914654	0.84392	0.110872121797112	0.0577629	0.0600429	0.962027	0.629717531124733	0.0137122	0.0155129	0.883922	0.689508458545367	0.861353
chr	10501	10800	4	0.0631042	0.0440357	1.43302	0.085384793137525	0.0134172	0.0263265	0.509646	1	0.00926473	0.0503938	0.183847	1	0.0771895	0.0859484	0.898091	0.103738729525256	0.0577629	0.0376091	1.53588	0.046664231780951	0.0137122	0.0175328	0.782088	0.823568665688924	0.861353
chr	10501	10800	5	0.0631042	0.0481567	1.31039	0.161113683089308	0.0134172	0.0168692	0.795367	1	0.00926473	0.0624871	0.148266	1	0.0771895	0.0719017	1.07354	0.036753968919082	0.0577629	0.0375297	1.53913	0.065969796830049	0.0137122	0.0183176	0.748581	0.810899682323569	0.861353
chr	10501	10800	6	0.0631042	0.0456193	1.38328	0.12528365032671	0.0134172	0.0183303	0.731968	1	0.00926473	0.0639466	0.144882	1	0.0771895	0.0818281	0.943313	0.089486200900102	0.0577629	0.0444994	1.29806	0.174616809072164	0.0137122	0.0169391	0.8095	0.750618557884324	0.861353
chr	10501	10800	7	0.0631042	0.040361	1.56349	0.048599824353026	0.0134172	0.0243029	0.552082	1	0.00926473	0.0440707	0.210224	1	0.0771895	0.0715668	1.07857	0.039418779876675	0.0577629	0.0380193	1.5193	0.056963838016177	0.0137122	0.0201331	0.681077	1	0.861353
chr	10501	10800	8	0.0631042	0.0671787	0.939348	0.856460844131393	0.0134172	0.0242725	0.552774	1	0.00926473	0.0607301	0.152556	1	0.0771895	0.084602	0.912384	0.050589259022302	0.0577629	0.0572026	1.0098	0.558566682466262	0.0137122	0.0240439	0.570298	0.987639719917203	0.861353
chr	10501	10800	9	0.0631042	0.0542213	1.16383	0.368834321430993	0.0134172	0.0208601	0.643199	1	0.00926473	0.0563418	0.164438	1	0.0771895	0.0775122	0.995837	0.052518516520463	0.0577629	0.0495878	1.16486	0.337048399659588	0.0137122	0.0179117	0.765544	0.788461076776026	0.861353
chr	1051	1350	0	0.0426357	0.0569717	0.748366	1	0.00336631	0.0227009	0.14829	1	0.0738282	0.0626102	1.17917	0.358096995091249	0.0581963	0.0740778	0.785611	0.84076277587482	0.027938	0.0455028	0.613984	1	0.0349136	0.0193243	1.80672	0.222471089528875	0.721453
chr	1051	1350	1	0.0426357	0.0500373	0.852078	1	0.00336631	0.0315677	0.106638	1	0.0738282	0.0519991	1.4198	0.123040031837837	0.0581963	0.0880396	0.661024	1	0.027938	0.0382965	0.729518	1	0.0349136	0.0209358	1.66765	0.311330259241457	0.721453
chr	1051	1350	2	0.0426357	0.0391047	1.0903	1	0.00336631	0.0241646	0.139307	1	0.0738282	0.0452483	1.63162	0.052716416993896	0.0581963	0.0866233	0.671832	1	0.027938	0.0474786	0.588434	1	0.0349136	0.0221439	1.57667	0.384294750933663	0.721453
chr	1051	1350	3	0.0426357	0.0441906	0.964814	1	0.00336631	0.0197977	0.170035	1	0.0738282	0.0466961	1.58104	0.070509470561605	0.0581963	0.0807062	0.721088	1	0.027938	0.0355571	0.785722	1	0.0349136	0.0184233	1.89508	0.18907019511632	0.721453
chr	1051	1350	4	0.0426357	0.048632	0.876701	1	0.00336631	0.0189451	0.177688	1	0.0738282	0.0501877	1.47104	0.092263418935762	0.0581963	0.0820749	0.709063	1	0.027938	0.0594595	0.469866	1	0.0349136	0.0177038	1.9721	0.148896663770867	0.721453
chr	1051	1350	5	0.0426357	0.0481959	0.884633	1	0.00336631	0.0175299	0.192032	1	0.0738282	0.0434813	1.69793	0.035445594960819	0.0581963	0.0793361	0.733541	0.982160245592586	0.027938	0.0433092	0.645082	1	0.0349136	0.020815	1.67733	0.284575142414885	0.721453
chr	1051	1350	6	0.0426357	0.0372604	1.14426	0.832350099215745	0.00336631	0.0181937	0.185026	0.455747592192716	0.0738282	0.0422299	1.74824	0.0214228151959	0.0581963	0.0719798	0.808509	0.632418016898585	0.027938	0.0351373	0.795109	0.455708715645909	0.0349136	0.0170182	2.05154	0.127610382506149	0.721453
chr	1051	1350	7	0.0426357	0.0549036	0.776556	1	0.00336631	0.0236487	0.142347	1	0.0738282	0.070226	1.05129	0.617447104056744	0.0581963	0.0836146	0.696006	1	0.027938	0.0482445	0.579092	1	0.0349136	0.0195499	1.78587	0.226094733758164	0.721453
chr	1051	1350	8	0.0426357	0.0474655	0.898246	0.998871621018033	0.00336631	0.0170072	0.197934	1	0.0738282	0.0471627	1.56539	0.065052165942743	0.0581963	0.0787218	0.739265	1	0.027938	0.0488273	0.57218	1	0.0349136	0.0178498	1.95597	0.146813736190117	0.721453
chr	1051	1350	9	0.0426357	0.0461795	0.92326	1	0.00336631	0.0200847	0.167606	1	0.0738282	0.0494406	1.49327	0.063387548822169	0.0581963	0.0804343	0.723526	1	0.027938	0.046169	0.605125	1	0.0349136	0.0198291	1.76073	0.234841700631014	0.721453
chr	10651	10950	0	0.0458188	0.0605667	0.756502	1	0.0236996	0.0181815	1.3035	1	0.0247184	0.0611629	0.40414	1	0.0903546	0.0791227	1.14196	0.003785709112617	0.0484816	0.0618124	0.784335	1	2.56557E-18	0.023395	1.09663E-16	1	0.96669
chr	10651	10950	1	0.0458188	0.0430162	1.06515	0.51141932274584	0.0236996	0.026919	0.880404	1	0.0247184	0.0436931	0.565728	1	0.0903546	0.0819906	1.10201	0.009398906932174	0.0484816	0.044645	1.08594	0.413923881472149	2.56557E-18	0.0215985	1.18785E-16	1	0.96669
chr	10651	10950	2	0.0458188	0.0515678	0.888516	0.872090954668566	0.0236996	0.0176924	1.33954	0.938340089478754	0.0247184	0.0515235	0.47975	1	0.0903546	0.0877451	1.02974	0.019168430561265	0.0484816	0.0411226	1.17895	0.359027519462494	2.56557E-18	0.0198543	1.2922E-16	1	0.96669
chr	10651	10950	3	0.0458188	0.0258223	1.77439	0.031754390599625	0.0236996	0.0145953	1.62378	0.50436971540368	0.0247184	0.0447677	0.552148	1	0.0903546	0.0785826	1.1498	0.011967146552744	0.0484816	0.031117	1.55804	0.066378845943189	2.56557E-18	0.0125424	2.04552E-16	1	0.96669
chr	10651	10950	4	0.0458188	0.0511149	0.896388	0.786952362461531	0.0236996	0.0294025	0.80604	1	0.0247184	0.0643912	0.383879	1	0.0903546	0.0869251	1.03945	0.013588785357484	0.0484816	0.0498459	0.97263	0.562156557182266	2.56557E-18	0.0192218	1.33472E-16	1	0.96669
chr	10651	10950	5	0.0458188	0.0581328	0.788175	1	0.0236996	0.022498	1.05341	1	0.0247184	0.0736759	0.335502	1	0.0903546	0.0820791	1.10082	0.006333270700919	0.0484816	0.0412414	1.17556	0.375220667034959	2.56557E-18	0.0191596	1.33905E-16	1	0.96669
chr	10651	10950	6	0.0458188	0.0452698	1.01213	0.603619022849933	0.0236996	0.0190316	1.24528	1	0.0247184	0.0509818	0.484848	1	0.0903546	0.0626663	1.44184	0.000865944909102	0.0484816	0.0385096	1.25895	0.235801524744939	2.56557E-18	0.0178501	1.43729E-16	1	0.96669
chr	10651	10950	7	0.0458188	0.0606165	0.75588	1	0.0236996	0.0191062	1.24041	1	0.0247184	0.0662577	0.373065	1	0.0903546	0.100146	0.902229	0.036408083636799	0.0484816	0.0474182	1.02243	0.615209685292825	2.56557E-18	0.0228213	1.1242E-16	1	0.96669
chr	10651	10950	8	0.0458188	0.0470494	0.973845	0.696766072907664	0.0236996	0.0168547	1.40611	0.883011271711295	0.0247184	0.0513633	0.481246	1	0.0903546	0.0811942	1.11282	0.010105295376915	0.0484816	0.0400151	1.21158	0.256986244850729	2.56557E-18	0.0189636	1.35289E-16	1	0.96669
chr	10651	10950	9	0.0458188	0.0419162	1.0931	0.550627626380574	0.0236996	0.0220004	1.07723	1	0.0247184	0.0439732	0.562124	1	0.0903546	0.0744887	1.213	0.004445856924001	0.0484816	0.0445186	1.08902	0.468556552698318	2.56557E-18	0.0170058	1.50864E-16	1	0.96669
chr	10801	11100	0	0.0288617	0.0439816	0.656222	1	0.0102393	0.0202335	0.506057	1	0.0420363	0.0474127	0.886604	1	0.0857327	0.0816561	1.04992	0.092448911405478	0.0371585	0.0427328	0.869555	1	0.0136618	0.0192424	0.709984	1	0.81416
chr	10801	11100	1	0.0288617	0.0544596	0.529965	1	0.0102393	0.0190855	0.536496	1	0.0420363	0.0645551	0.651169	1	0.0857327	0.0678254	1.26402	0.024937544163973	0.0371585	0.0493865	0.752402	1	0.0136618	0.0191314	0.714104	0.92776817012306	0.81416
chr	10801	11100	2	0.0288617	0.0510814	0.565014	1	0.0102393	0.0194588	0.526204	1	0.0420363	0.0581242	0.723215	1	0.0857327	0.0744174	1.15205	0.058462678673346	0.0371585	0.0499734	0.743566	1	0.0136618	0.0215324	0.634476	1	0.81416
chr	10801	11100	3	0.0288617	0.0570506	0.505897	1	0.0102393	0.0155254	0.659519	1	0.0420363	0.0637443	0.659452	1	0.0857327	0.0861726	0.994895	0.161414746552023	0.0371585	0.0463789	0.801194	1	0.0136618	0.0177589	0.769293	0.867645974747685	0.81416
chr	10801	11100	4	0.0288617	0.0425376	0.678499	1	0.0102393	0.024951	0.410376	1	0.0420363	0.0479467	0.87673	1	0.0857327	0.0862279	0.994257	0.172885400952931	0.0371585	0.0354967	1.04682	0.855470660068189	0.0136618	0.0128816	1.06057	0.687175593514803	0.81416
chr	10801	11100	5	0.0288617	0.040496	0.712705	1	0.0102393	0.0202961	0.504496	1	0.0420363	0.0518771	0.810306	1	0.0857327	0.0833245	1.0289	0.130214117772785	0.0371585	0.0425552	0.873184	1	0.0136618	0.0223662	0.610823	1	0.81416
chr	10801	11100	6	0.0288617	0.0359551	0.802715	1	0.0102393	0.027267	0.37552	1	0.0420363	0.0422907	0.993984	1	0.0857327	0.0825254	1.03886	0.140514292222122	0.0371585	0.0344282	1.0793	0.726478114165696	0.0136618	0.0176621	0.773509	1	0.81416
chr	10801	11100	7	0.0288617	0.0397794	0.725544	1	0.0102393	0.0170374	0.60099	1	0.0420363	0.0499055	0.842318	1	0.0857327	0.0741357	1.15643	0.055506457183265	0.0371585	0.032416	1.1463	0.68377259893512	0.0136618	0.0148829	0.917953	0.911627063393877	0.81416
chr	10801	11100	8	0.0288617	0.0414086	0.696998	1	0.0102393	0.0213608	0.47935	1	0.0420363	0.0406322	1.03456	1	0.0857327	0.0594669	1.44169	0.010100416755146	0.0371585	0.0400541	0.927708	1	0.0136618	0.017879	0.764126	1	0.81416
chr	10801	11100	9	0.0288617	0.0407141	0.708887	1	0.0102393	0.022323	0.458688	1	0.0420363	0.0535816	0.784529	1	0.0857327	0.0799405	1.07246	0.080059274198843	0.0371585	0.0374668	0.991771	0.953338450290874	0.0136618	0.016033	0.852105	0.94000820390437	0.81416
chr	10951	11250	0	0.0362984	0.05116	0.709507	1	0.00580074	0.0164074	0.353544	1	0.0440337	0.0512327	0.859484	1	0.0735343	0.0704752	1.04341	0.380395301528157	0.0446421	0.0479494	0.931025	1	0.0319735	0.0176447	1.81207	0.112475617374145	0.798457
chr	10951	11250	1	0.0362984	0.0493317	0.735803	1	0.00580074	0.0206238	0.281264	1	0.0440337	0.049385	0.891641	1	0.0735343	0.0653456	1.12531	0.173929312445738	0.0446421	0.0495046	0.901777	1	0.0319735	0.0203986	1.56744	0.22517915458617	0.798457
chr	10951	11250	2	0.0362984	0.046622	0.778568	1	0.00580074	0.0250975	0.231128	1	0.0440337	0.0577779	0.76212	1	0.0735343	0.0849703	0.865412	0.648907716777411	0.0446421	0.0394346	1.13205	0.544701094698754	0.0319735	0.0182237	1.7545	0.160216869216244	0.798457
chr	10951	11250	3	0.0362984	0.0441266	0.822597	1	0.00580074	0.0205402	0.282409	1	0.0440337	0.0423229	1.04042	0.855079142530254	0.0735343	0.084667	0.868512	0.758619109885126	0.0446421	0.0467652	0.954601	0.904423754752793	0.0319735	0.0187722	1.70324	0.188806768756975	0.798457
chr	10951	11250	4	0.0362984	0.0442814	0.819721	1	0.00580074	0.0230164	0.252026	1	0.0440337	0.0555367	0.792876	1	0.0735343	0.0791561	0.928978	0.511920260375984	0.0446421	0.0413229	1.08032	0.572134565005989	0.0319735	0.0169174	1.88998	0.111373272988724	0.798457
chr	10951	11250	5	0.0362984	0.0495973	0.731862	1	0.00580074	0.0227137	0.255385	1	0.0440337	0.0519628	0.847408	1	0.0735343	0.0702602	1.0466	0.344278018326763	0.0446421	0.0503985	0.885782	1	0.0319735	0.0201093	1.58999	0.197348332963472	0.798457
chr	10951	11250	6	0.0362984	0.0580007	0.625827	1	0.00580074	0.0192131	0.301916	1	0.0440337	0.0645693	0.68196	1	0.0735343	0.0755373	0.973483	0.450385308776815	0.0446421	0.0478799	0.932377	0.98599790151081	0.0319735	0.0184737	1.73076	0.120761864126289	0.798457
chr	10951	11250	7	0.0362984	0.0410771	0.883665	1	0.00580074	0.0193921	0.299129	1	0.0440337	0.0532432	0.82703	1	0.0735343	0.0807052	0.911147	0.484226328390939	0.0446421	0.0365674	1.22082	0.371420658929712	0.0319735	0.0160663	1.9901	0.087296157751891	0.798457
chr	10951	11250	8	0.0362984	0.0494485	0.734065	1	0.00580074	0.0173206	0.334904	1	0.0440337	0.0685896	0.641988	1	0.0735343	0.0946477	0.776926	0.933132196451837	0.0446421	0.0383018	1.16554	0.478354674936095	0.0319735	0.0189314	1.68891	0.138107110931916	0.798457
chr	10951	11250	9	0.0362984	0.0401171	0.904811	1	0.00580074	0.0207376	0.279721	1	0.0440337	0.0491946	0.895092	1	0.0735343	0.0901889	0.815336	0.681678947171122	0.0446421	0.0383153	1.16512	0.461239129421491	0.0319735	0.0168469	1.89789	0.123815321531925	0.798457
chr	11101	11400	0	0.0445858	0.0385749	1.15582	0.514995424450672	0.0188628	0.015392	1.22549	0.617286395907703	0.0247946	0.0409803	0.605037	1	0.0678312	0.0741549	0.914723	0.713047551447977	0.0248762	0.041654	0.59721	1	0.0154707	0.0198155	0.780737	1	0.850637
chr	11101	11400	1	0.0445858	0.0398242	1.11957	0.57310065155675	0.0188628	0.0156634	1.20426	0.570521926291727	0.0247946	0.052179	0.475184	1	0.0678312	0.0788379	0.860388	0.957424844721211	0.0248762	0.0374264	0.66467	1	0.0154707	0.0132107	1.17107	0.513432140328019	0.850637
chr	11101	11400	2	0.0445858	0.0465889	0.957005	0.879186935651845	0.0188628	0.0195746	0.963637	0.970690444099012	0.0247946	0.055555	0.446307	1	0.0678312	0.0736287	0.92126	0.644042518063297	0.0248762	0.0393167	0.632713	1	0.0154707	0.0174996	0.88406	0.902136073270913	0.850637
chr	11101	11400	3	0.0445858	0.0622423	0.716326	1	0.0188628	0.0241879	0.779844	1	0.0247946	0.0706846	0.350778	1	0.0678312	0.0809075	0.83838	0.784545134286571	0.0248762	0.0452532	0.549711	1	0.0154707	0.0187478	0.825201	0.986043432274123	0.850637
chr	11101	11400	4	0.0445858	0.043451	1.02612	0.78943023521975	0.0188628	0.0184199	1.02404	0.825020222466234	0.0247946	0.0422497	0.586859	1	0.0678312	0.0778367	0.871455	0.746251370844455	0.0248762	0.0534473	0.465434	1	0.0154707	0.0185239	0.835175	0.994358151045984	0.850637
chr	11101	11400	5	0.0445858	0.043325	1.0291	0.674222944570327	0.0188628	0.0193092	0.976881	0.894059675083072	0.0247946	0.0569204	0.435601	1	0.0678312	0.0812378	0.834971	0.84091463421471	0.0248762	0.0509732	0.488025	1	0.0154707	0.0206338	0.749775	1	0.850637
chr	11101	11400	6	0.0445858	0.0545664	0.817093	1	0.0188628	0.0217529	0.86714	0.991631869511444	0.0247946	0.0568934	0.435808	1	0.0678312	0.0809284	0.838163	0.883586649270019	0.0248762	0.0448295	0.554907	0.988493144187053	0.0154707	0.0219945	0.703389	1	0.850637
chr	11101	11400	7	0.0445858	0.0491169	0.907749	0.789479254264836	0.0188628	0.0266207	0.708576	1	0.0247946	0.0568943	0.435801	1	0.0678312	0.0880529	0.770346	1	0.0248762	0.0478278	0.52012	1	0.0154707	0.0232322	0.665916	1	0.850637
chr	11101	11400	8	0.0445858	0.0376958	1.18278	0.388419528041127	0.0188628	0.016915	1.11515	0.709536849571	0.0247946	0.0441994	0.560971	1	0.0678312	0.0722482	0.938864	0.624631122216147	0.0248762	0.0362279	0.686659	0.845688321485568	0.0154707	0.0197096	0.784932	1	0.850637
chr	11101	11400	9	0.0445858	0.0482148	0.924733	0.731794844350453	0.0188628	0.0231106	0.816197	1	0.0247946	0.0470454	0.527036	1	0.0678312	0.0824863	0.822333	0.845780873567732	0.0248762	0.0454716	0.547071	1	0.0154707	0.0211351	0.731991	1	0.850637
chr	11251	11550	0	0.0443659	0.0460903	0.962586	0.818650141959629	0.0217861	0.0235729	0.924201	0.807176868189422	0.0152059	0.0458491	0.331651	1	0.0572619	0.0992162	0.577143	1	0.0179484	0.0431632	0.415826	1	0.00543995	0.0188657	0.288351	1	0.872677
chr	11251	11550	1	0.0443659	0.0440552	1.00705	0.835759169216476	0.0217861	0.0221026	0.98568	0.780114212561107	0.0152059	0.0541508	0.280807	1	0.0572619	0.0733424	0.780748	0.957679324007	0.0179484	0.0464252	0.386609	0.983533017409868	0.00543995	0.020825	0.261222	1	0.872677
chr	11251	11550	2	0.0443659	0.0508801	0.87197	1	0.0217861	0.0214822	1.01415	0.67071406259504	0.0152059	0.0641967	0.236864	1	0.0572619	0.086493	0.662041	1	0.0179484	0.044218	0.405907	1	0.00543995	0.0192681	0.282329	1	0.872677
chr	11251	11550	3	0.0443659	0.0488756	0.907731	0.971061716998589	0.0217861	0.0228742	0.952431	0.765721092656994	0.0152059	0.0598479	0.254076	1	0.0572619	0.077792	0.73609	1	0.0179484	0.0479368	0.374418	1	0.00543995	0.0212244	0.256306	1	0.872677
chr	11251	11550	4	0.0443659	0.0526224	0.843099	1	0.0217861	0.0264907	0.822406	0.977862443015672	0.0152059	0.0612982	0.248064	1	0.0572619	0.0837613	0.683632	1	0.0179484	0.0551228	0.325608	1	0.00543995	0.0191912	0.283461	1	0.872677
chr	11251	11550	5	0.0443659	0.0400252	1.10845	0.629629144105378	0.0217861	0.0224906	0.968676	0.784815206687162	0.0152059	0.0465575	0.326605	1	0.0572619	0.0761814	0.751652	1	0.0179484	0.0428735	0.418636	0.985506504251791	0.00543995	0.0189572	0.28696	1	0.872677
chr	11251	11550	6	0.0443659	0.0418711	1.05958	0.748821505210618	0.0217861	0.016897	1.28935	0.354743595910516	0.0152059	0.0455205	0.334045	1	0.0572619	0.0812516	0.704748	1	0.0179484	0.0438142	0.409648	1	0.00543995	0.00998315	0.544913	1	0.872677
chr	11251	11550	7	0.0443659	0.0465141	0.953816	0.882060500108674	0.0217861	0.01556	1.40013	0.284110031520579	0.0152059	0.0513312	0.296231	1	0.0572619	0.0865465	0.661632	1	0.0179484	0.041587	0.431587	1	0.00543995	0.016569	0.328321	1	0.872677
chr	11251	11550	8	0.0443659	0.0492894	0.90011	1	0.0217861	0.0205376	1.06079	0.613264830662655	0.0152059	0.0536775	0.283283	1	0.0572619	0.0872505	0.656293	1	0.0179484	0.0473981	0.378673	1	0.00543995	0.017238	0.315579	1	0.872677
chr	11251	11550	9	0.0443659	0.0368967	1.20244	0.474091403621176	0.0217861	0.0176752	1.23258	0.447265596173587	0.0152059	0.0390364	0.389531	1	0.0572619	0.0749631	0.763868	1	0.0179484	0.0395285	0.454062	1	0.00543995	0.0166467	0.326788	1	0.872677
chr	11401	11700	0	0.0471743	0.0379192	1.24407	0.594035528430516	0.017853	0.0192087	0.929423	1	0.0136102	0.0485768	0.280179	1	0.081337	0.0741132	1.09747	0.071745907895603	0.0288746	0.0311991	0.925495	0.290466039718648	0.00596195	0.0148364	0.401846	1	0.905707
chr	11401	11700	1	0.0471743	0.0367521	1.28358	0.534171360033015	0.017853	0.0139594	1.27892	0.679923465288031	0.0136102	0.0476633	0.285549	1	0.081337	0.0719986	1.1297	0.073554033094326	0.0288746	0.0335547	0.860523	0.404172221992184	0.00596195	0.0126869	0.46993	1	0.905707
chr	11401	11700	2	0.0471743	0.0411009	1.14777	0.815420143999812	0.017853	0.0169406	1.05386	1	0.0136102	0.0447737	0.303978	1	0.081337	0.0724297	1.12298	0.046624438379708	0.0288746	0.0361975	0.797696	0.437776378941836	0.00596195	0.0155722	0.382859	1	0.905707
chr	11401	11700	3	0.0471743	0.0436992	1.07952	1	0.017853	0.0238547	0.748406	1	0.0136102	0.0482156	0.282278	1	0.081337	0.0738726	1.10104	0.04141614611119	0.0288746	0.045269	0.637845	0.608971051507016	0.00596195	0.0175061	0.340564	1	0.905707
chr	11401	11700	4	0.0471743	0.0577066	0.817485	1	0.017853	0.0213255	0.837167	1	0.0136102	0.0669025	0.203433	1	0.081337	0.090222	0.901521	0.151263965156419	0.0288746	0.0576797	0.500602	0.983494413272935	0.00596195	0.0211766	0.281535	1	0.905707
chr	11401	11700	5	0.0471743	0.0344812	1.36812	0.518961850312805	0.017853	0.0161984	1.10215	0.952972362377934	0.0136102	0.0523211	0.260128	1	0.081337	0.0825063	0.985828	0.136340053832288	0.0288746	0.0407825	0.708014	0.615058636568409	0.00596195	0.0158139	0.377007	1	0.905707
chr	11401	11700	6	0.0471743	0.0409436	1.15218	0.826367513114202	0.017853	0.0146667	1.21725	0.818734904573407	0.0136102	0.043442	0.313296	1	0.081337	0.0822179	0.989286	0.151167308926941	0.0288746	0.0392386	0.735872	0.549366100436992	0.00596195	0.0150325	0.396604	1	0.905707
chr	11401	11700	7	0.0471743	0.0496073	0.950955	1	0.017853	0.0167669	1.06478	1	0.0136102	0.0499734	0.272349	1	0.081337	0.0813083	1.00035	0.119475746337442	0.0288746	0.045144	0.639611	0.763390428824279	0.00596195	0.0191039	0.31208	1	0.905707
chr	11401	11700	8	0.0471743	0.0397262	1.18749	0.686065326293907	0.017853	0.0258715	0.690064	1	0.0136102	0.0437727	0.310929	1	0.081337	0.0746395	1.08973	0.089130593579756	0.0288746	0.0338202	0.853768	0.448789997452421	0.00596195	0.0159852	0.372967	1	0.905707
chr	11401	11700	9	0.0471743	0.0423504	1.1139	0.987135055500672	0.017853	0.0187026	0.954573	1	0.0136102	0.0599503	0.227025	1	0.081337	0.076609	1.06172	0.054132518160298	0.0288746	0.0395132	0.730758	0.562779773679988	0.00596195	0.0181492	0.328497	1	0.905707
chr	11551	11850	0	0.0427627	0.0496554	0.861189	1	0.0335246	0.0214118	1.56571	0.222034086430518	0.0407097	0.0588809	0.691391	1	0.142939	0.0836705	1.70836	0.000451728103685	0.0411276	0.0438345	0.938247	0.415620319867419	0.0245912	0.0179838	1.36741	0.634693204364417	0.81642
chr	11551	11850	1	0.0427627	0.0491278	0.870438	1	0.0335246	0.0286411	1.17051	0.63222170190211	0.0407097	0.0507118	0.802766	1	0.142939	0.0839346	1.70298	0.000484572592312	0.0411276	0.0403597	1.01903	0.365507831107219	0.0245912	0.0172679	1.4241	0.721256476752228	0.81642
chr	11551	11850	2	0.0427627	0.0513587	0.832628	1	0.0335246	0.0229965	1.45781	0.343682636600926	0.0407097	0.0575379	0.707528	1	0.142939	0.0802591	1.78097	0.000231452347304	0.0411276	0.0532112	0.772912	0.584049226930942	0.0245912	0.0203196	1.21022	0.898186075655747	0.81642
chr	11551	11850	3	0.0427627	0.0405124	1.05555	0.761637241384814	0.0335246	0.0221394	1.51425	0.259240187023607	0.0407097	0.0479984	0.848147	1	0.142939	0.0919359	1.55477	0.001382681866021	0.0411276	0.0380381	1.08122	0.242704912609967	0.0245912	0.0175496	1.40124	0.567222502335137	0.81642
chr	11551	11850	4	0.0427627	0.0391192	1.09314	0.687137227895756	0.0335246	0.0144067	2.32701	0.02068403787753	0.0407097	0.0428019	0.951119	1	0.142939	0.0756265	1.89006	0.000164826254338	0.0411276	0.0350384	1.17379	0.226772985037756	0.0245912	0.0139063	1.76835	0.163685690522189	0.81642
chr	11551	11850	5	0.0427627	0.034427	1.24213	0.520274056350377	0.0335246	0.0174511	1.92106	0.079173735476348	0.0407097	0.0467028	0.871676	1	0.142939	0.0813202	1.75773	0.000441682444141	0.0411276	0.0399367	1.02982	0.246801669961716	0.0245912	0.015498	1.58673	0.318178802113384	0.81642
chr	11551	11850	6	0.0427627	0.055627	0.76874	1	0.0335246	0.0196628	1.70498	0.208240031346114	0.0407097	0.049465	0.823	1	0.142939	0.0809089	1.76667	0.000368777656567	0.0411276	0.0545823	0.753497	0.767772593077176	0.0245912	0.0217501	1.13062	0.874167881175337	0.81642
chr	11551	11850	7	0.0427627	0.0436035	0.980717	0.938577071104376	0.0335246	0.0154747	2.16641	0.053391842435124	0.0407097	0.0560908	0.725782	1	0.142939	0.0813026	1.75811	0.000439630813425	0.0411276	0.0423036	0.972201	0.362311857766735	0.0245912	0.0181745	1.35306	0.464924998062538	0.81642
chr	11551	11850	8	0.0427627	0.0434466	0.984259	0.878829443473683	0.0335246	0.0266871	1.25621	0.554694499142115	0.0407097	0.0610828	0.666467	1	0.142939	0.0854764	1.67226	0.000799215427364	0.0411276	0.0455294	0.90332	0.385604434045351	0.0245912	0.0182931	1.34429	0.817151769272001	0.81642
chr	11551	11850	9	0.0427627	0.0471818	0.906339	1	0.0335246	0.0237832	1.40959	0.393398405846847	0.0407097	0.0479098	0.849716	1	0.142939	0.0759021	1.8832	0.000126762858004	0.0411276	0.0357035	1.15192	0.257191089156409	0.0245912	0.0224269	1.0965	1	0.81642
chr	11701	12000	0	0.0324586	0.0703732	0.461235	1	0.0267012	0.0271749	0.982568	1	0.0512871	0.0609303	0.841734	1	0.125552	0.090003	1.39498	0.003186527231348	0.0514264	0.0547131	0.939928	0.594368201794205	0.0339875	0.0232903	1.4593	0.615300633243877	0.767507
chr	11701	12000	1	0.0324586	0.0495917	0.654517	1	0.0267012	0.0186202	1.43399	0.248647658630968	0.0512871	0.0612733	0.837022	1	0.125552	0.0781252	1.60706	0.001639638615407	0.0514264	0.043123	1.19255	0.316742544017367	0.0339875	0.0167032	2.03479	0.107870461493139	0.767507
chr	11701	12000	2	0.0324586	0.0508227	0.638663	1	0.0267012	0.0198372	1.34602	0.267948753808345	0.0512871	0.0584322	0.87772	1	0.125552	0.0754325	1.66443	0.00061931847492	0.0514264	0.0438674	1.17231	0.329373870839097	0.0339875	0.0152312	2.23144	0.079873984338375	0.767507
chr	11701	12000	3	0.0324586	0.0490668	0.661519	1	0.0267012	0.0176554	1.51235	0.275258968514315	0.0512871	0.0448845	1.14265	1	0.125552	0.0742055	1.69195	0.00043892634842	0.0514264	0.0455318	1.12946	0.343906616892812	0.0339875	0.0219598	1.54771	0.319424850587671	0.767507
chr	11701	12000	4	0.0324586	0.0518036	0.62657	1	0.0267012	0.0194577	1.37227	0.346442228798857	0.0512871	0.056744	0.903833	1	0.125552	0.0761392	1.64898	0.000601342832697	0.0514264	0.0472911	1.08744	0.377138693115807	0.0339875	0.020018	1.69785	0.258749735091245	0.767507
chr	11701	12000	5	0.0324586	0.0451986	0.718133	1	0.0267012	0.0181404	1.47192	0.275231143010541	0.0512871	0.0435025	1.17895	0.985116519894172	0.125552	0.0699546	1.79476	0.000241958091921	0.0514264	0.0402823	1.27665	0.242345566009148	0.0339875	0.0208786	1.62786	0.253927373730623	0.767507
chr	11701	12000	6	0.0324586	0.0377714	0.859343	1	0.0267012	0.0222566	1.1997	0.457671193981407	0.0512871	0.0499959	1.02583	1	0.125552	0.0741583	1.69303	0.000640805454581	0.0514264	0.0443936	1.15842	0.278179179161669	0.0339875	0.0164434	2.06694	0.121980290634036	0.767507
chr	11701	12000	7	0.0324586	0.0386615	0.839559	1	0.0267012	0.0213244	1.25214	0.467718889827337	0.0512871	0.0450783	1.13773	1	0.125552	0.083011	1.51247	0.002625477306485	0.0514264	0.039713	1.29495	0.193926097305052	0.0339875	0.01998	1.70108	0.253578902897037	0.767507
chr	11701	12000	8	0.0324586	0.0488306	0.664718	1	0.0267012	0.0186445	1.43212	0.270467194771665	0.0512871	0.047171	1.08726	1	0.125552	0.0775078	1.61986	0.001141278556202	0.0514264	0.0424376	1.21181	0.286309175028813	0.0339875	0.0179626	1.89213	0.144335259938092	0.767507
chr	11701	12000	9	0.0324586	0.039445	0.822882	1	0.0267012	0.0156466	1.70652	0.129385827016746	0.0512871	0.0483376	1.06102	1	0.125552	0.07403	1.69596	0.000529370423625	0.0514264	0.0376102	1.36735	0.175210428597096	0.0339875	0.0180038	1.8878	0.11123436280482	0.767507
chr	11851	12150	0	0.0457547	0.0411076	1.11305	0.474262265821418	0.0113267	0.018026	0.628353	1	0.0369164	0.0521942	0.707289	1	0.0882412	0.0715998	1.23242	0.086129517970365	0.0610811	0.0382831	1.59551	0.038734404686518	0.0164474	0.0144021	1.14201	1	0.777237
chr	11851	12150	1	0.0457547	0.0412949	1.108	0.584636949818912	0.0113267	0.0192228	0.589233	1	0.0369164	0.049138	0.75128	1	0.0882412	0.067783	1.30182	0.058440722869517	0.0610811	0.0519771	1.17515	0.311018906423855	0.0164474	0.0158086	1.04041	1	0.777237
chr	11851	12150	2	0.0457547	0.040306	1.13518	0.389734565272487	0.0113267	0.0195354	0.579804	1	0.0369164	0.0509965	0.723901	1	0.0882412	0.0780062	1.13121	0.186952675773628	0.0610811	0.0369664	1.65234	0.031226376590003	0.0164474	0.0144367	1.13928	1	0.777237
chr	11851	12150	3	0.0457547	0.0484795	0.943795	0.838610368368025	0.0113267	0.017566	0.644808	1	0.0369164	0.0736523	0.501225	1	0.0882412	0.0773982	1.14009	0.148982702022244	0.0610811	0.0449916	1.35761	0.128590204615237	0.0164474	0.0176668	0.930978	1	0.777237
chr	11851	12150	4	0.0457547	0.0505598	0.904962	1	0.0113267	0.0276178	0.410123	1	0.0369164	0.0596461	0.618924	1	0.0882412	0.0837922	1.0531	0.230577083686865	0.0610811	0.0429327	1.42272	0.076643990147272	0.0164474	0.0241677	0.680553	1	0.777237
chr	11851	12150	5	0.0457547	0.0457877	0.999279	0.68096461965551	0.0113267	0.019169	0.590886	1	0.0369164	0.052561	0.702353	1	0.0882412	0.0805603	1.09534	0.199973492152339	0.0610811	0.043829	1.39362	0.105028025102452	0.0164474	0.0182598	0.900744	1	0.777237
chr	11851	12150	6	0.0457547	0.0523286	0.874373	1	0.0113267	0.0231032	0.490265	1	0.0369164	0.0614568	0.600689	1	0.0882412	0.0787724	1.1202	0.157318718478011	0.0610811	0.055115	1.10825	0.328984254473121	0.0164474	0.0182268	0.902375	1	0.777237
chr	11851	12150	7	0.0457547	0.059482	0.769219	1	0.0113267	0.0245857	0.460703	1	0.0369164	0.0674722	0.547135	1	0.0882412	0.0861973	1.02371	0.295336473429209	0.0610811	0.0417948	1.46145	0.087197341864878	0.0164474	0.01897	0.867022	1	0.777237
chr	11851	12150	8	0.0457547	0.0385779	1.18603	0.342761869806164	0.0113267	0.0208451	0.543375	1	0.0369164	0.041309	0.893665	1	0.0882412	0.0724675	1.21767	0.145529963651447	0.0610811	0.0386809	1.5791	0.039715159802491	0.0164474	0.0178808	0.919836	1	0.777237
chr	11851	12150	9	0.0457547	0.0431925	1.05932	0.493027655441911	0.0113267	0.0178558	0.634343	1	0.0369164	0.0487174	0.757766	1	0.0882412	0.0748214	1.17936	0.184460454208948	0.0610811	0.0320088	1.90826	0.011781644085114	0.0164474	0.0178819	0.919779	1	0.777237
chr	12001	12300	0	0.0502983	0.0474354	1.06035	0.727271150505115	0.0163226	0.0217237	0.751373	1	0.0273794	0.0458574	0.597055	1	0.0973237	0.0815448	1.1935	0.103779989110218	0.0496689	0.0554634	0.895526	0.861050451395355	0.00835035	0.0201724	0.413949	1	0.86322
chr	12001	12300	1	0.0502983	0.0428401	1.17409	0.413271339941102	0.0163226	0.0159788	1.02152	1	0.0273794	0.0447009	0.612502	1	0.0973237	0.0881818	1.10367	0.214124899320542	0.0496689	0.0401072	1.2384	0.280756976660707	0.00835035	0.017866	0.467388	1	0.86322
chr	12001	12300	2	0.0502983	0.053731	0.936113	1	0.0163226	0.0198804	0.82104	1	0.0273794	0.0622228	0.440022	1	0.0973237	0.0838125	1.16121	0.103953972866582	0.0496689	0.0469011	1.05901	0.552683314022597	0.00835035	0.0184854	0.451727	1	0.86322
chr	12001	12300	3	0.0502983	0.0605408	0.830817	1	0.0163226	0.0208078	0.784446	1	0.0273794	0.069528	0.39379	1	0.0973237	0.0797465	1.22041	0.064401883974077	0.0496689	0.0466774	1.06409	0.539454348811829	0.00835035	0.0210532	0.396631	1	0.86322
chr	12001	12300	4	0.0502983	0.0503353	0.999265	0.747396236547795	0.0163226	0.0189517	0.861274	1	0.0273794	0.0666015	0.411093	1	0.0973237	0.0698686	1.39295	0.032682962875886	0.0496689	0.039203	1.26697	0.249007413927733	0.00835035	0.0168792	0.494712	1	0.86322
chr	12001	12300	5	0.0502983	0.0509954	0.98633	0.835657501066828	0.0163226	0.0205342	0.794898	1	0.0273794	0.0595822	0.459523	1	0.0973237	0.0821069	1.18533	0.085796296766653	0.0496689	0.0476251	1.04291	0.570766310044307	0.00835035	0.0211531	0.394758	1	0.86322
chr	12001	12300	6	0.0502983	0.0370297	1.35832	0.232452088264801	0.0163226	0.0168655	0.96781	1	0.0273794	0.0440836	0.621079	1	0.0973237	0.0758239	1.28355	0.13682162964096	0.0496689	0.0356021	1.39511	0.154343648995096	0.00835035	0.0133004	0.627827	1	0.86322
chr	12001	12300	7	0.0502983	0.0443988	1.13288	0.569180272644591	0.0163226	0.0254992	0.640122	1	0.0273794	0.0505219	0.541931	1	0.0973237	0.075854	1.28304	0.063654645728459	0.0496689	0.049604	1.00131	0.641622850797886	0.00835035	0.0206173	0.405017	1	0.86322
chr	12001	12300	8	0.0502983	0.0576095	0.87309	1	0.0163226	0.0246158	0.663094	1	0.0273794	0.0630727	0.434093	1	0.0973237	0.0969567	1.00379	0.250480092907904	0.0496689	0.0443377	1.12024	0.444817326458176	0.00835035	0.0180856	0.461713	1	0.86322
chr	12001	12300	9	0.0502983	0.0450357	1.11685	0.561728646579835	0.0163226	0.0226229	0.721508	1	0.0273794	0.0451721	0.606113	1	0.0973237	0.0841584	1.15643	0.127981920055099	0.0496689	0.0453236	1.09587	0.43902860402978	0.00835035	0.0193511	0.431518	1	0.86322
chr	1201	1500	0	0.0644618	0.0397975	1.61974	0.191408885716742	0.0103204	0.0164514	0.627327	0.742946242975955	0.0648227	0.0476161	1.36136	0.253807019117134	0.0671804	0.0714874	0.939752	0.453094142722319	0.0252676	0.0350933	0.720012	0.742895526949395	0.0307972	0.0176935	1.74059	0.196041689266559	0.702
chr	1201	1500	1	0.0644618	0.0342634	1.88136	0.091930367620431	0.0103204	0.0162479	0.635184	1	0.0648227	0.0423068	1.53221	0.092715610367572	0.0671804	0.0664294	1.01131	0.383831583976558	0.0252676	0.0398122	0.63467	0.787559574770643	0.0307972	0.0154657	1.99132	0.111021502957602	0.702
chr	1201	1500	2	0.0644618	0.0780252	0.826166	1	0.0103204	0.0265762	0.388332	1	0.0648227	0.0719188	0.901332	1	0.0671804	0.100226	0.670289	1	0.0252676	0.0547473	0.461531	1	0.0307972	0.023724	1.29815	0.44714449503453	0.702
chr	1201	1500	3	0.0644618	0.0535368	1.20407	0.831871690972576	0.0103204	0.0148426	0.695323	1	0.0648227	0.0489093	1.32537	0.212031644072735	0.0671804	0.084699	0.793166	0.969146986755685	0.0252676	0.0485319	0.520639	1	0.0307972	0.017159	1.79481	0.148998315886669	0.702
chr	1201	1500	4	0.0644618	0.0428649	1.50384	0.367100451946144	0.0103204	0.0184962	0.557974	1	0.0648227	0.0458547	1.41365	0.185567021927327	0.0671804	0.0715277	0.939222	0.568902677768822	0.0252676	0.0473101	0.534085	1	0.0307972	0.0218091	1.41213	0.429541075139067	0.702
chr	1201	1500	5	0.0644618	0.0477239	1.35072	0.523432870624485	0.0103204	0.0260579	0.396056	1	0.0648227	0.0541756	1.19653	0.415422645716993	0.0671804	0.0783428	0.857518	0.727691324917737	0.0252676	0.0418918	0.603163	1	0.0307972	0.0179739	1.71344	0.224557203341437	0.702
chr	1201	1500	6	0.0644618	0.0416608	1.5473	0.267259675760684	0.0103204	0.0187085	0.551642	1	0.0648227	0.0656555	0.987316	1	0.0671804	0.0776406	0.865274	0.675187354166119	0.0252676	0.0395158	0.63943	1	0.0307972	0.0160804	1.9152	0.135954891837074	0.702
chr	1201	1500	7	0.0644618	0.0570351	1.13021	1	0.0103204	0.0272448	0.378803	1	0.0648227	0.0631928	1.02579	0.833954111707788	0.0671804	0.091093	0.737492	1	0.0252676	0.0535279	0.472045	1	0.0307972	0.0211868	1.4536	0.353949779146408	0.702
chr	1201	1500	8	0.0644618	0.0468001	1.37739	0.424263198977263	0.0103204	0.0303705	0.339817	1	0.0648227	0.0568657	1.13993	0.521038080344298	0.0671804	0.0858837	0.782225	1	0.0252676	0.0408004	0.619298	1	0.0307972	0.0213901	1.43979	0.389063786702522	0.702
chr	1201	1500	9	0.0644618	0.0495591	1.30071	0.650055627559146	0.0103204	0.0230533	0.447676	1	0.0648227	0.0520788	1.2447	0.405498511131816	0.0671804	0.0784616	0.85622	0.744060280797143	0.0252676	0.0487972	0.517808	1	0.0307972	0.0186521	1.65114	0.251390449102529	0.702
chr	12151	12450	0	0.0364644	0.0496058	0.735083	1	0.00742553	0.017737	0.418646	1	0.0238662	0.047578	0.501623	1	0.0873978	0.0777735	1.12375	0.02877814643581	0.0262134	0.0499194	0.525114	1	0.00950377	0.0156857	0.605888	1	0.94875
chr	12151	12450	1	0.0364644	0.0457607	0.79685	1	0.00742553	0.0207193	0.358387	1	0.0238662	0.0491331	0.485746	1	0.0873978	0.0943054	0.926753	0.066742846627224	0.0262134	0.0453114	0.578517	1	0.00950377	0.0210236	0.452052	1	0.94875
chr	12151	12450	2	0.0364644	0.0399118	0.913625	1	0.00742553	0.0193288	0.384169	1	0.0238662	0.0429283	0.555955	1	0.0873978	0.0761342	1.14794	0.028827388604563	0.0262134	0.0366411	0.71541	1	0.00950377	0.0172181	0.551964	1	0.94875
chr	12151	12450	3	0.0364644	0.0490317	0.74369	1	0.00742553	0.0187719	0.395566	1	0.0238662	0.0441556	0.540502	0.945727133561881	0.0873978	0.0762154	1.14672	0.02556831019592	0.0262134	0.0482086	0.543749	1	0.00950377	0.0210427	0.451642	1	0.94875
chr	12151	12450	4	0.0364644	0.0464261	0.785429	1	0.00742553	0.0250546	0.296374	1	0.0238662	0.0590424	0.404221	1	0.0873978	0.0837982	1.04296	0.042728079905265	0.0262134	0.0421124	0.622463	1	0.00950377	0.0203064	0.468018	1	0.94875
chr	12151	12450	5	0.0364644	0.0609559	0.59821	1	0.00742553	0.01861	0.399008	1	0.0238662	0.0518472	0.460318	1	0.0873978	0.0745022	1.17309	0.021077196803738	0.0262134	0.0541088	0.484457	1	0.00950377	0.0197864	0.480318	1	0.94875
chr	12151	12450	6	0.0364644	0.0394289	0.924814	1	0.00742553	0.0185928	0.399377	1	0.0238662	0.0574871	0.415157	1	0.0873978	0.074051	1.18024	0.021580100180857	0.0262134	0.0404614	0.647862	1	0.00950377	0.0166407	0.571116	1	0.94875
chr	12151	12450	7	0.0364644	0.0484381	0.752804	1	0.00742553	0.0194673	0.381436	1	0.0238662	0.0592126	0.403059	1	0.0873978	0.0904008	0.966781	0.055754176042822	0.0262134	0.0505355	0.518713	1	0.00950377	0.0200288	0.474505	1	0.94875
chr	12151	12450	8	0.0364644	0.0549985	0.663007	1	0.00742553	0.0223295	0.332543	1	0.0238662	0.0878253	0.271746	1	0.0873978	0.0797931	1.09531	0.026447128548265	0.0262134	0.0538169	0.487085	1	0.00950377	0.0178706	0.53181	1	0.94875
chr	12151	12450	9	0.0364644	0.0458116	0.795964	1	0.00742553	0.0248393	0.298943	1	0.0238662	0.0511246	0.466824	1	0.0873978	0.0906844	0.963758	0.061685712265962	0.0262134	0.042372	0.618649	1	0.00950377	0.0170123	0.558641	1	0.94875
chr	12301	12600	0	0.0344856	0.0435813	0.791294	0.840805592250816	0.00367669	0.0192074	0.19142	1	0.0242782	0.0534235	0.454448	1	0.0819635	0.0689176	1.1893	0.013340246326519	0.0314653	0.0437573	0.719087	1	0.013309	0.0170859	0.778946	1	0.894617
chr	12301	12600	1	0.0344856	0.0403262	0.855166	0.849941535650863	0.00367669	0.0146779	0.250492	1	0.0242782	0.0425732	0.57027	1	0.0819635	0.0761984	1.07566	0.05803318361651	0.0314653	0.0381204	0.825419	1	0.013309	0.0142614	0.933218	1	0.894617
chr	12301	12600	2	0.0344856	0.0498635	0.6916	1	0.00367669	0.0161564	0.227569	1	0.0242782	0.0606916	0.400026	1	0.0819635	0.0672461	1.21886	0.01327831940556	0.0314653	0.0459239	0.685162	1	0.013309	0.0175662	0.757648	1	0.894617
chr	12301	12600	3	0.0344856	0.0438456	0.786524	0.740096324476183	0.00367669	0.0210586	0.174593	1	0.0242782	0.0446213	0.544094	1	0.0819635	0.0815614	1.00493	0.048085132647289	0.0314653	0.0486073	0.647337	1	0.013309	0.0216681	0.614221	1	0.894617
chr	12301	12600	4	0.0344856	0.0586004	0.588487	1	0.00367669	0.026813	0.137123	1	0.0242782	0.0607509	0.399635	1	0.0819635	0.0895379	0.915406	0.06730004809213	0.0314653	0.0514124	0.612018	1	0.013309	0.0173274	0.76809	1	0.894617
chr	12301	12600	5	0.0344856	0.0369148	0.934194	0.642191077861474	0.00367669	0.0175983	0.208923	1	0.0242782	0.0382079	0.635424	1	0.0819635	0.0731913	1.11985	0.03818752424451	0.0314653	0.0411935	0.763841	1	0.013309	0.018529	0.718279	1	0.894617
chr	12301	12600	6	0.0344856	0.0454875	0.758134	0.919743255912345	0.00367669	0.0199446	0.184345	1	0.0242782	0.0445825	0.544568	1	0.0819635	0.0766446	1.0694	0.036110474148287	0.0314653	0.0508112	0.619259	1	0.013309	0.0186341	0.714228	1	0.894617
chr	12301	12600	7	0.0344856	0.0484692	0.711495	1	0.00367669	0.0200089	0.183753	1	0.0242782	0.0517152	0.46946	1	0.0819635	0.0683659	1.19889	0.016269563170581	0.0314653	0.0470135	0.669282	1	0.013309	0.0192039	0.693036	1	0.894617
chr	12301	12600	8	0.0344856	0.0482206	0.715163	0.972947603285189	0.00367669	0.0283167	0.129842	1	0.0242782	0.0505418	0.480359	1	0.0819635	0.0822502	0.996514	0.039416133325131	0.0314653	0.0516328	0.609405	1	0.013309	0.0239006	0.556848	1	0.894617
chr	12301	12600	9	0.0344856	0.0382295	0.902068	0.542271495471684	0.00367669	0.0212524	0.173001	1	0.0242782	0.0527954	0.459854	1	0.0819635	0.0824816	0.993719	0.047325230830941	0.0314653	0.0378136	0.832116	1	0.013309	0.0150637	0.883515	1	0.894617
chr	12451	12750	0	0.0339302	0.0383262	0.8853	0.498445787530522	0.00870204	0.0289787	0.300291	1	0.0395137	0.0532969	0.741388	1	0.0675804	0.0772742	0.874553	0.147470344582835	0.0313804	0.0421525	0.744449	0.751944868209983	0.0047934	0.0221847	0.216068	1	0.860397
chr	12451	12750	1	0.0339302	0.0544942	0.622639	0.810996927989172	0.00870204	0.0374949	0.232086	1	0.0395137	0.0561874	0.703248	1	0.0675804	0.0823895	0.820255	0.174156965193182	0.0313804	0.0353657	0.887312	0.503239570418665	0.0047934	0.0248366	0.192997	1	0.860397
chr	12451	12750	2	0.0339302	0.0642734	0.527904	1	0.00870204	0.0238648	0.364639	1	0.0395137	0.0699837	0.564613	1	0.0675804	0.0880531	0.767496	0.188353949257437	0.0313804	0.048199	0.651059	0.959979206415344	0.0047934	0.0206214	0.232448	1	0.860397
chr	12451	12750	3	0.0339302	0.0511457	0.663403	0.942535628135299	0.00870204	0.0146525	0.593895	1	0.0395137	0.0580775	0.680362	1	0.0675804	0.070716	0.955659	0.088226207367244	0.0313804	0.0445805	0.703904	0.989118642783262	0.0047934	0.0171936	0.27879	1	0.860397
chr	12451	12750	4	0.0339302	0.0429608	0.789794	0.626666802055935	0.00870204	0.0262888	0.331017	1	0.0395137	0.0461649	0.855925	0.997476871256111	0.0675804	0.0808452	0.835923	0.15485405651339	0.0313804	0.0407573	0.769933	0.783868778430644	0.0047934	0.0173849	0.275722	1	0.860397
chr	12451	12750	5	0.0339302	0.0440398	0.770444	0.663621670558539	0.00870204	0.0280402	0.310342	1	0.0395137	0.0451192	0.875762	0.928084424975623	0.0675804	0.0764759	0.883682	0.09249082685314	0.0313804	0.0478621	0.655642	1	0.0047934	0.0192421	0.24911	1	0.860397
chr	12451	12750	6	0.0339302	0.040016	0.847916	0.490393850888374	0.00870204	0.0165062	0.527198	1	0.0395137	0.0426936	0.925518	0.899895401750503	0.0675804	0.077781	0.868855	0.148515533507947	0.0313804	0.0332264	0.944442	0.45563178787297	0.0047934	0.0150631	0.318221	1	0.860397
chr	12451	12750	7	0.0339302	0.0497184	0.682448	0.886193573408289	0.00870204	0.0171979	0.505994	1	0.0395137	0.0553758	0.713555	1	0.0675804	0.0787819	0.857816	0.186941538874239	0.0313804	0.0442793	0.708692	0.97093013710872	0.0047934	0.0149991	0.319579	1	0.860397
chr	12451	12750	8	0.0339302	0.0558394	0.607639	0.866199864560268	0.00870204	0.0188574	0.461466	1	0.0395137	0.0567169	0.696683	1	0.0675804	0.0839244	0.805253	0.189349976740536	0.0313804	0.0448773	0.699249	0.823641988550397	0.0047934	0.0217355	0.220533	1	0.860397
chr	12451	12750	9	0.0339302	0.0626807	0.541318	1	0.00870204	0.0170079	0.511647	1	0.0395137	0.0705451	0.56012	1	0.0675804	0.0712776	0.94813	0.056537192826891	0.0313804	0.0419011	0.748916	0.726229367429327	0.0047934	0.0203993	0.234979	1	0.860397
chr	12601	12900	0	0.0388185	0.0405036	0.958396	1	0.00305949	0.0179178	0.170751	1	0.0540467	0.0497478	1.08641	0.331912407774893	0.0853228	0.0789029	1.08136	0.029870807981522	0.0195941	0.0374093	0.523776	1	0.00363578	0.0191235	0.190121	1	0.86804
chr	12601	12900	1	0.0388185	0.0490448	0.791491	1	0.00305949	0.0207689	0.147311	1	0.0540467	0.0749837	0.720779	1	0.0853228	0.0811026	1.05204	0.016978527893375	0.0195941	0.0496257	0.394838	1	0.00363578	0.0175841	0.206765	1	0.86804
chr	12601	12900	2	0.0388185	0.0563722	0.688611	1	0.00305949	0.0306187	0.0999223	1	0.0540467	0.0902622	0.598774	1	0.0853228	0.0869645	0.981122	0.024238266908706	0.0195941	0.0461775	0.424321	1	0.00363578	0.0236575	0.153684	1	0.86804
chr	12601	12900	3	0.0388185	0.0536855	0.723072	1	0.00305949	0.0144474	0.211768	1	0.0540467	0.0661932	0.816499	0.744658883149569	0.0853228	0.079286	1.07614	0.019934127095793	0.0195941	0.0405923	0.482705	1	0.00363578	0.02005	0.181336	1	0.86804
chr	12601	12900	4	0.0388185	0.0454296	0.854476	1	0.00305949	0.0173948	0.175885	1	0.0540467	0.0537068	1.00633	0.368844400879536	0.0853228	0.0930936	0.916527	0.098499265549403	0.0195941	0.0387427	0.505749	1	0.00363578	0.0175249	0.207464	1	0.86804
chr	12601	12900	5	0.0388185	0.0526754	0.736938	1	0.00305949	0.0241068	0.126914	1	0.0540467	0.057232	0.944344	0.455470710649943	0.0853228	0.0740794	1.15177	0.0155673176108	0.0195941	0.0455281	0.430374	1	0.00363578	0.0180647	0.201264	1	0.86804
chr	12601	12900	6	0.0388185	0.0393082	0.987542	0.949069856125282	0.00305949	0.0217861	0.140433	1	0.0540467	0.0523598	1.03222	0.397004005562768	0.0853228	0.0894757	0.953586	0.070691519175846	0.0195941	0.0370856	0.528348	1	0.00363578	0.0148548	0.244755	1	0.86804
chr	12601	12900	7	0.0388185	0.0471048	0.824088	1	0.00305949	0.0171584	0.178309	1	0.0540467	0.0575547	0.939049	0.607430234689105	0.0853228	0.0781218	1.09218	0.032405260626177	0.0195941	0.0353479	0.554321	1	0.00363578	0.018133	0.200506	1	0.86804
chr	12601	12900	8	0.0388185	0.0375161	1.03472	1	0.00305949	0.0185979	0.164507	1	0.0540467	0.0407896	1.32501	0.084489505963355	0.0853228	0.0795331	1.0728	0.027709806896569	0.0195941	0.0497513	0.393841	1	0.00363578	0.0169014	0.215117	1	0.86804
chr	12601	12900	9	0.0388185	0.052127	0.744691	1	0.00305949	0.0178633	0.171272	1	0.0540467	0.0617094	0.875826	0.662369533226183	0.0853228	0.086599	0.985263	0.039248805098701	0.0195941	0.0503697	0.389006	1	0.00363578	0.016621	0.218746	1	0.86804
chr	12751	13050	0	0.0459612	0.0587508	0.782308	1	1.59103E-16	0.0190737	8.34149E-15	1	0.0571982	0.0594194	0.962618	0.120396447771972	0.0983382	0.0920058	1.06883	0.084776146168005	0.0268371	0.0496598	0.540419	1	0.0134926	0.0197058	0.684702	0.848330884269079	0.882473
chr	12751	13050	1	0.0459612	0.0449542	1.0224	1	1.59103E-16	0.0163016	9.75996E-15	1	0.0571982	0.0511759	1.11768	0.064900779547604	0.0983382	0.073377	1.34018	0.039646942038508	0.0268371	0.0400945	0.669346	1	0.0134926	0.0174791	0.771928	0.802692552775218	0.882473
chr	12751	13050	2	0.0459612	0.0531224	0.865194	1	1.59103E-16	0.0204585	7.77687E-15	1	0.0571982	0.0531933	1.07529	0.06065930579082	0.0983382	0.0780255	1.26033	0.050019530429534	0.0268371	0.0497592	0.539339	1	0.0134926	0.0186808	0.722271	0.770829356465401	0.882473
chr	12751	13050	3	0.0459612	0.0599475	0.766691	1	1.59103E-16	0.0211779	7.51269E-15	1	0.0571982	0.0594168	0.96266	0.104928309193397	0.0983382	0.0862257	1.14047	0.069768516047415	0.0268371	0.0494678	0.542517	1	0.0134926	0.0189962	0.710279	0.796481705766991	0.882473
chr	12751	13050	4	0.0459612	0.0594738	0.772797	1	1.59103E-16	0.0150641	1.05617E-14	1	0.0571982	0.0679717	0.8415	0.242695593137931	0.0983382	0.0818448	1.20152	0.055366690110122	0.0268371	0.0479489	0.559702	1	0.0134926	0.0157373	0.857364	0.65472568909293	0.882473
chr	12751	13050	5	0.0459612	0.0420077	1.09411	1	1.59103E-16	0.01993	7.98309E-15	1	0.0571982	0.0360789	1.58536	0.005223195267385	0.0983382	0.0749713	1.31168	0.041684321455059	0.0268371	0.0509937	0.526283	1	0.0134926	0.0193559	0.697079	0.90415366038409	0.882473
chr	12751	13050	6	0.0459612	0.0438803	1.04742	1	1.59103E-16	0.0158894	1.00132E-14	1	0.0571982	0.0565568	1.01134	0.088191963265626	0.0983382	0.0874714	1.12423	0.090319368601776	0.0268371	0.0385323	0.696483	1	0.0134926	0.017346	0.777851	0.75416054450749	0.882473
chr	12751	13050	7	0.0459612	0.05935	0.774409	1	1.59103E-16	0.0191295	8.31715E-15	1	0.0571982	0.0620903	0.92121	0.114957097402381	0.0983382	0.11041	0.890664	0.167414725439638	0.0268371	0.0522656	0.513475	1	0.0134926	0.0184229	0.732382	0.747027262466244	0.882473
chr	12751	13050	8	0.0459612	0.0550092	0.835518	1	1.59103E-16	0.0264413	6.01722E-15	1	0.0571982	0.0580471	0.985376	0.086680702680179	0.0983382	0.0817024	1.20361	0.059149599308534	0.0268371	0.0511568	0.524605	1	0.0134926	0.0220946	0.610674	0.897415937804986	0.882473
chr	12751	13050	9	0.0459612	0.0505345	0.909501	1	1.59103E-16	0.0251322	6.33064E-15	1	0.0571982	0.0507048	1.12806	0.052022408258902	0.0983382	0.0876151	1.12239	0.079405111921553	0.0268371	0.0464497	0.577767	1	0.0134926	0.0173738	0.776606	0.739877887285664	0.882473
chr	12901	13200	0	0.0276058	0.0545302	0.506248	1	0.00766764	0.0207673	0.369217	1	0.0328048	0.0545377	0.601507	0.66427338263051	0.0866888	0.0847303	1.02311	0.151119304519376	0.0281853	0.0485125	0.58099	1	0.0162395	0.0202524	0.801856	0.6332315286224	0.916933
chr	12901	13200	1	0.0276058	0.0424672	0.65005	1	0.00766764	0.0145443	0.527192	1	0.0328048	0.0531109	0.617666	0.918453757063446	0.0866888	0.0790495	1.09664	0.120738565381874	0.0281853	0.0454388	0.620291	1	0.0162395	0.0195125	0.832261	0.668491269722815	0.916933
chr	12901	13200	2	0.0276058	0.0556609	0.495964	1	0.00766764	0.0173995	0.440682	1	0.0328048	0.0536479	0.611483	0.751079698975345	0.0866888	0.0865174	1.00198	0.155166983106206	0.0281853	0.0492615	0.572157	1	0.0162395	0.0218498	0.743233	0.721693356768567	0.916933
chr	12901	13200	3	0.0276058	0.0555845	0.496646	1	0.00766764	0.0239142	0.320631	1	0.0328048	0.0686368	0.477948	1	0.0866888	0.0783271	1.10675	0.116184644850455	0.0281853	0.0537673	0.524209	1	0.0162395	0.0200538	0.809797	0.628438661392177	0.916933
chr	12901	13200	4	0.0276058	0.0433233	0.637204	1	0.00766764	0.0183227	0.418478	1	0.0328048	0.0476414	0.688578	0.663414794365637	0.0866888	0.0756457	1.14598	0.119348184018886	0.0281853	0.0398412	0.707441	1	0.0162395	0.0144744	1.12195	0.444418309078625	0.916933
chr	12901	13200	5	0.0276058	0.0479081	0.576224	1	0.00766764	0.0187584	0.408758	1	0.0328048	0.0556093	0.589916	0.757148041907866	0.0866888	0.0865398	1.00172	0.165322764124786	0.0281853	0.0559108	0.504112	1	0.0162395	0.0226293	0.717632	0.740775740453664	0.916933
chr	12901	13200	6	0.0276058	0.0317987	0.868142	0.993229806120119	0.00766764	0.0135954	0.563988	1	0.0328048	0.0472965	0.693599	0.781125604333182	0.0866888	0.0790596	1.0965	0.177651940530725	0.0281853	0.034656	0.813288	1	0.0162395	0.0151183	1.07416	0.484276344229611	0.916933
chr	12901	13200	7	0.0276058	0.0388509	0.710558	1	0.00766764	0.0166654	0.460093	1	0.0328048	0.0400553	0.818988	0.431379696030998	0.0866888	0.086852	0.998121	0.244315764195755	0.0281853	0.0373331	0.754968	1	0.0162395	0.018263	0.889202	0.673237850483676	0.916933
chr	12901	13200	8	0.0276058	0.0339497	0.813138	1	0.00766764	0.0226531	0.338481	1	0.0328048	0.0416455	0.787715	0.382090215859296	0.0866888	0.069212	1.25251	0.070616142569714	0.0281853	0.0436237	0.646101	1	0.0162395	0.0173422	0.936415	0.589405275520961	0.916933
chr	12901	13200	9	0.0276058	0.0370116	0.745869	1	0.00766764	0.0179005	0.428348	1	0.0328048	0.0433701	0.756392	0.446779926510125	0.0866888	0.0751302	1.15385	0.083584641261565	0.0281853	0.0403009	0.699371	1	0.0162395	0.0196732	0.825463	0.673038854986375	0.916933
chr	13051	13350	0	0.031969	0.0384317	0.831839	0.579287453333606	0.0119313	0.0161101	0.74061	1	0.0210143	0.0437699	0.480108	1	0.0868201	0.0846483	1.02566	0.031925294833071	0.027899	0.0406316	0.686633	0.952076056221983	0.0120756	0.0142357	0.848262	0.707393867971419	0.998853
chr	13051	13350	1	0.031969	0.0435273	0.734459	0.648211839452611	0.0119313	0.0228305	0.522604	1	0.0210143	0.0685154	0.306709	1	0.0868201	0.0901817	0.962724	0.047552710516777	0.027899	0.0347073	0.803837	0.644050278096833	0.0120756	0.0141802	0.851582	0.742055772615628	0.998853
chr	13051	13350	2	0.031969	0.0434657	0.735499	0.689964312302096	0.0119313	0.02142	0.557017	1	0.0210143	0.0488386	0.430281	1	0.0868201	0.0771581	1.12522	0.009214595740035	0.027899	0.0426314	0.654424	0.988548595439049	0.0120756	0.0192972	0.62577	0.921479871362789	0.998853
chr	13051	13350	3	0.031969	0.040247	0.79432	0.620263067101697	0.0119313	0.0178947	0.66675	1	0.0210143	0.0530094	0.396426	1	0.0868201	0.0771862	1.12481	0.014488721726225	0.027899	0.0373378	0.747205	0.826683842583089	0.0120756	0.0162748	0.741981	0.814170755375812	0.998853
chr	13051	13350	4	0.031969	0.0409083	0.78148	0.593678593055705	0.0119313	0.0181884	0.655984	1	0.0210143	0.0494196	0.425222	1	0.0868201	0.0686374	1.26491	0.005310522997436	0.027899	0.0366757	0.760694	0.724148975677794	0.0120756	0.0144028	0.83842	0.712437990236026	0.998853
chr	13051	13350	5	0.031969	0.0510738	0.625937	0.842934462805545	0.0119313	0.0272324	0.438129	1	0.0210143	0.060114	0.349574	1	0.0868201	0.0704851	1.23175	0.006258394708705	0.027899	0.0472956	0.589886	1	0.0120756	0.0144113	0.837926	0.768034021289154	0.998853
chr	13051	13350	6	0.031969	0.0620753	0.515004	0.961517518472085	0.0119313	0.0216428	0.551283	1	0.0210143	0.0646686	0.324954	1	0.0868201	0.0763826	1.13665	0.011048485783566	0.027899	0.0404867	0.68909	0.778035980482582	0.0120756	0.0221783	0.544478	0.981357812927848	0.998853
chr	13051	13350	7	0.031969	0.0495553	0.645118	0.745189222422089	0.0119313	0.019657	0.606975	1	0.0210143	0.0647512	0.324539	1	0.0868201	0.0785978	1.10461	0.01175457736542	0.027899	0.0433464	0.643629	0.844354809555829	0.0120756	0.0153844	0.784925	0.742658236373493	0.998853
chr	13051	13350	8	0.031969	0.0628239	0.508867	0.952703021505662	0.0119313	0.0186249	0.64061	1	0.0210143	0.0738184	0.284676	1	0.0868201	0.0775597	1.1194	0.011031648245446	0.027899	0.0498458	0.559706	0.977776382354235	0.0120756	0.0196807	0.613576	0.851964938365107	0.998853
chr	13051	13350	9	0.031969	0.0415837	0.768787	0.613512247371738	0.0119313	0.0197064	0.605453	1	0.0210143	0.0522931	0.401856	1	0.0868201	0.0834886	1.0399	0.018485565587432	0.027899	0.0395124	0.706082	0.813863936175563	0.0120756	0.018998	0.635625	0.895881039240613	0.998853
chr	13201	13500	0	0.0465957	0.0420369	1.10845	0.238996717412411	0.0032736	0.0156668	0.208951	1	0.0206854	0.0462334	0.447412	1	0.0526168	0.0692138	0.760207	0.584585413521855	0.0302376	0.03645	0.829564	0.458912407045507	0.0067988	0.014009	0.485317	1	0.996473
chr	13201	13500	1	0.0465957	0.0478346	0.9741	0.287493529509295	0.0032736	0.0197691	0.165592	1	0.0206854	0.0464411	0.445411	1	0.0526168	0.0764147	0.688569	0.559416224456524	0.0302376	0.037903	0.797763	0.419519810784401	0.0067988	0.0188577	0.360532	1	0.996473
chr	13201	13500	2	0.0465957	0.0438411	1.06283	0.240835295787361	0.0032736	0.016583	0.197407	1	0.0206854	0.0401199	0.51559	1	0.0526168	0.0765727	0.687148	0.620887612571472	0.0302376	0.0389495	0.776328	0.454936317681398	0.0067988	0.0180208	0.377275	1	0.996473
chr	13201	13500	3	0.0465957	0.0419511	1.11071	0.265855306434825	0.0032736	0.0199193	0.164343	1	0.0206854	0.0547226	0.378005	1	0.0526168	0.0715546	0.735338	0.537533670769308	0.0302376	0.050695	0.596461	0.876483564625027	0.0067988	0.0167515	0.405862	1	0.996473
chr	13201	13500	4	0.0465957	0.0337734	1.37966	0.129984971443597	0.0032736	0.0149652	0.218747	1	0.0206854	0.056832	0.363975	1	0.0526168	0.072849	0.722272	0.603169482860606	0.0302376	0.0361086	0.837407	0.377943015005846	0.0067988	0.0157005	0.433031	1	0.996473
chr	13201	13500	5	0.0465957	0.0466272	0.999324	0.291177709151934	0.0032736	0.0223106	0.146728	1	0.0206854	0.0638085	0.324179	1	0.0526168	0.0812075	0.64793	0.626045231531609	0.0302376	0.0440334	0.686697	0.537474820402816	0.0067988	0.0159778	0.425515	1	0.996473
chr	13201	13500	6	0.0465957	0.0539256	0.864074	0.415341787211678	0.0032736	0.0251864	0.129975	1	0.0206854	0.0795723	0.259957	1	0.0526168	0.0810064	0.649539	0.576296659016447	0.0302376	0.0508409	0.59475	0.693986116529049	0.0067988	0.0196369	0.346226	1	0.996473
chr	13201	13500	7	0.0465957	0.0496884	0.937758	0.331151397386356	0.0032736	0.0285482	0.114669	1	0.0206854	0.0636259	0.32511	1	0.0526168	0.0903527	0.582349	0.88878987085014	0.0302376	0.0411121	0.735491	0.491564469898622	0.0067988	0.0233772	0.29083	1	0.996473
chr	13201	13500	8	0.0465957	0.0512701	0.908828	0.35334664908419	0.0032736	0.0176889	0.185065	1	0.0206854	0.0669847	0.308808	1	0.0526168	0.092411	0.569378	0.824657888528275	0.0302376	0.044621	0.677654	0.541687021534272	0.0067988	0.0200589	0.338942	1	0.996473
chr	13201	13500	9	0.0465957	0.0376845	1.23647	0.187161382097467	0.0032736	0.0199569	0.164033	1	0.0206854	0.0394426	0.524443	1	0.0526168	0.0725319	0.72543	0.560589828755841	0.0302376	0.0417121	0.724912	0.540697800727171	0.0067988	0.0183462	0.370584	1	0.996473
chr	13351	13650	0	0.0376112	0.0472493	0.796016	0.431895812146793	0.0114887	0.0201611	0.569845	1	0.0272852	0.0446585	0.610974	1	0.0582091	0.0828394	0.702674	0.813025434374995	0.0249523	0.0415984	0.599838	1	0.00539528	0.0201025	0.268389	1	0.955133
chr	13351	13650	1	0.0376112	0.0485373	0.774893	0.478457984718509	0.0114887	0.0146884	0.782161	0.775231927966675	0.0272852	0.051978	0.524937	1	0.0582091	0.0911439	0.638651	0.89564555831123	0.0249523	0.0539107	0.462845	1	0.00539528	0.017597	0.306602	1	0.955133
chr	13351	13650	2	0.0376112	0.035842	1.04936	0.244590499982295	0.0114887	0.0178879	0.642261	1	0.0272852	0.040356	0.676113	1	0.0582091	0.0824961	0.705598	0.899876525080894	0.0249523	0.036095	0.691295	1	0.00539528	0.0187513	0.287728	1	0.955133
chr	13351	13650	3	0.0376112	0.0510677	0.736497	0.495350231250062	0.0114887	0.0232539	0.494055	1	0.0272852	0.0534422	0.510555	1	0.0582091	0.0787121	0.739519	0.574416831163596	0.0249523	0.0466433	0.53496	1	0.00539528	0.0193052	0.279473	1	0.955133
chr	13351	13650	4	0.0376112	0.0472603	0.795831	0.465253730924682	0.0114887	0.0173264	0.663075	1	0.0272852	0.0466919	0.584367	1	0.0582091	0.0661083	0.880511	0.485437138138731	0.0249523	0.0383483	0.650676	1	0.00539528	0.016576	0.325487	1	0.955133
chr	13351	13650	5	0.0376112	0.0363402	1.03498	0.269022973393711	0.0114887	0.0158384	0.72537	0.957589332785386	0.0272852	0.0571145	0.477728	1	0.0582091	0.0802709	0.725158	0.803533276578425	0.0249523	0.0393926	0.633426	1	0.00539528	0.0166861	0.32334	1	0.955133
chr	13351	13650	6	0.0376112	0.0404893	0.928917	0.340455331366355	0.0114887	0.0211836	0.542339	1	0.0272852	0.0395876	0.689236	1	0.0582091	0.064711	0.899524	0.344556520256161	0.0249523	0.0504855	0.494247	1	0.00539528	0.0187703	0.287437	1	0.955133
chr	13351	13650	7	0.0376112	0.0325828	1.15433	0.191514545170533	0.0114887	0.015887	0.723151	0.987486182640357	0.0272852	0.052324	0.521466	1	0.0582091	0.0843855	0.6898	1	0.0249523	0.0323938	0.77028	1	0.00539528	0.0125677	0.429297	1	0.955133
chr	13351	13650	8	0.0376112	0.0517556	0.726708	0.500537785158118	0.0114887	0.0223379	0.514314	1	0.0272852	0.0497364	0.548596	1	0.0582091	0.0813737	0.715331	0.600573363444825	0.0249523	0.0481306	0.518429	1	0.00539528	0.0170154	0.317082	1	0.955133
chr	13351	13650	9	0.0376112	0.0501416	0.7501	0.495246368247501	0.0114887	0.0209753	0.547725	1	0.0272852	0.0466039	0.58547	1	0.0582091	0.0835513	0.696687	0.627162722157436	0.0249523	0.0511238	0.488076	1	0.00539528	0.0193132	0.279357	1	0.955133
chr	13501	13800	0	0.0161539	0.040545	0.398419	1	0.0171146	0.0180693	0.947165	1	0.0243053	0.0444164	0.547215	1	0.0576794	0.0703248	0.820186	0.247465786250303	0.0284412	0.0446953	0.636335	1	0.00331359	0.017921	0.1849	1	0.915217
chr	13501	13800	1	0.0161539	0.0614963	0.262681	1	0.0171146	0.0204452	0.837096	0.986319800054097	0.0243053	0.0642174	0.378485	1	0.0576794	0.0841823	0.685173	0.311670852924109	0.0284412	0.0522236	0.544604	1	0.00331359	0.0204691	0.161883	1	0.915217
chr	13501	13800	2	0.0161539	0.0454608	0.355337	1	0.0171146	0.017378	0.984843	0.918221517384389	0.0243053	0.0448302	0.542164	1	0.0576794	0.0707171	0.815636	0.203296600762269	0.0284412	0.0434543	0.654508	1	0.00331359	0.0202398	0.163717	1	0.915217
chr	13501	13800	3	0.0161539	0.0387084	0.417323	1	0.0171146	0.0166095	1.03041	0.84715184282427	0.0243053	0.0404556	0.60079	1	0.0576794	0.0706187	0.816772	0.266260368110757	0.0284412	0.0450755	0.630968	1	0.00331359	0.0158662	0.208846	1	0.915217
chr	13501	13800	4	0.0161539	0.0505565	0.319522	1	0.0171146	0.0216116	0.791917	1	0.0243053	0.047616	0.510444	1	0.0576794	0.0736439	0.78322	0.228551380885721	0.0284412	0.0452557	0.628456	1	0.00331359	0.0196923	0.168268	1	0.915217
chr	13501	13800	5	0.0161539	0.0504476	0.320211	1	0.0171146	0.0163302	1.04803	0.874956552743608	0.0243053	0.0499292	0.486795	1	0.0576794	0.0813937	0.708647	0.395888174161452	0.0284412	0.0390244	0.728806	1	0.00331359	0.0183126	0.180946	1	0.915217
chr	13501	13800	6	0.0161539	0.0489518	0.329996	1	0.0171146	0.0305206	0.560756	1	0.0243053	0.0520207	0.467224	1	0.0576794	0.0874301	0.65972	0.39251521434912	0.0284412	0.0445105	0.638977	1	0.00331359	0.0194184	0.170642	1	0.915217
chr	13501	13800	7	0.0161539	0.0492984	0.327676	1	0.0171146	0.0264252	0.647662	1	0.0243053	0.0531362	0.457415	1	0.0576794	0.084279	0.684386	0.366973842039287	0.0284412	0.0392509	0.7246	1	0.00331359	0.0193449	0.17129	1	0.915217
chr	13501	13800	8	0.0161539	0.0558918	0.289021	1	0.0171146	0.0303281	0.564315	1	0.0243053	0.0548679	0.442978	1	0.0576794	0.0781006	0.738527	0.238682928139207	0.0284412	0.0563235	0.504962	1	0.00331359	0.0198364	0.167046	1	0.915217
chr	13501	13800	9	0.0161539	0.0431138	0.37468	1	0.0171146	0.0188747	0.906748	0.953134713462846	0.0243053	0.0575056	0.42266	1	0.0576794	0.072723	0.793138	0.240730689888189	0.0284412	0.0481196	0.591052	1	0.00331359	0.0170297	0.194577	1	0.915217
chr	1351	1650	0	0.0693369	0.052037	1.33245	0.47796802468251	0.0271857	0.0158192	1.71853	0.142821973700704	0.0601131	0.0483082	1.24437	0.186532287412747	0.0562559	0.0704733	0.798258	0.659123544121699	0.034538	0.0432216	0.799091	1	0.0353063	0.0178475	1.97822	0.046062537998499	0.66933
chr	1351	1650	1	0.0693369	0.0380769	1.82097	0.063046699103386	0.0271857	0.0210295	1.29274	0.43654249327051	0.0601131	0.0435386	1.38069	0.120083616669933	0.0562559	0.0916235	0.61399	1	0.034538	0.0335116	1.03063	0.352298719425694	0.0353063	0.0175616	2.01043	0.055531842907843	0.66933
chr	1351	1650	2	0.0693369	0.0446428	1.55315	0.20471376218477	0.0271857	0.0174715	1.556	0.236764093519565	0.0601131	0.0440436	1.36485	0.111561281402977	0.0562559	0.0859852	0.654251	1	0.034538	0.037132	0.930141	0.561870438929778	0.0353063	0.0184423	1.91442	0.060360918181443	0.66933
chr	1351	1650	3	0.0693369	0.0455189	1.52326	0.192946582183671	0.0271857	0.0192573	1.41171	0.297275122560817	0.0601131	0.0521835	1.15196	0.504174685317149	0.0562559	0.0814877	0.690361	1	0.034538	0.036229	0.953325	0.671356053422574	0.0353063	0.0168046	2.10099	0.047695697771671	0.66933
chr	1351	1650	4	0.0693369	0.0354321	1.9569	0.057938080068601	0.0271857	0.0179305	1.51617	0.259890907382601	0.0601131	0.0438715	1.37021	0.076656306116596	0.0562559	0.0691518	0.813513	0.60625669713264	0.034538	0.046567	0.741684	0.995081540500109	0.0353063	0.0188427	1.87374	0.066607472008677	0.66933
chr	1351	1650	5	0.0693369	0.0542067	1.27912	0.487756316614131	0.0271857	0.0216668	1.25472	0.46166538282141	0.0601131	0.0634291	0.947721	0.456930147685614	0.0562559	0.0795555	0.707128	1	0.034538	0.0498473	0.692876	1	0.0353063	0.0189027	1.86779	0.102398638143509	0.66933
chr	1351	1650	6	0.0693369	0.0345301	2.00801	0.025982455734099	0.0271857	0.0178533	1.52273	0.222323858589106	0.0601131	0.0428931	1.40146	0.099903079781625	0.0562559	0.0715065	0.786724	0.521717862667984	0.034538	0.03356	1.02914	0.304783186608123	0.0353063	0.0165783	2.12967	0.034114824343539	0.66933
chr	1351	1650	7	0.0693369	0.0433971	1.59773	0.207269279943341	0.0271857	0.0165243	1.6452	0.196176582164633	0.0601131	0.0479062	1.25481	0.152323809090752	0.0562559	0.0875829	0.642316	1	0.034538	0.0494385	0.698605	1	0.0353063	0.017886	1.97396	0.046682866059679	0.66933
chr	1351	1650	8	0.0693369	0.0563554	1.23035	0.531495214903708	0.0271857	0.0221513	1.22727	0.466555572671927	0.0601131	0.0596983	1.00695	0.669745469671568	0.0562559	0.0745282	0.754827	0.792294320139543	0.034538	0.0479004	0.721038	1	0.0353063	0.0187342	1.88459	0.093862866586127	0.66933
chr	1351	1650	9	0.0693369	0.0525468	1.31953	0.506640192469858	0.0271857	0.0192402	1.41296	0.269669771454162	0.0601131	0.0547712	1.09753	0.390960690533729	0.0562559	0.089612	0.627772	0.64879398219698	0.034538	0.0459047	0.752385	1	0.0353063	0.014384	2.45455	0.019613184042278	0.66933
chr	13651	13950	0	0.0224039	0.0396649	0.564829	1	0.0238512	0.0174227	1.36897	0.26738642458643	0.0545087	0.0579064	0.941324	0.439787788182976	0.0534396	0.077744	0.687379	0.714287614309445	0.0256911	0.0405395	0.63373	1	1.93856E-16	0.0149899	1.29324E-14	1	0.939263
chr	13651	13950	1	0.0224039	0.0494301	0.453244	1	0.0238512	0.0169475	1.40736	0.239286239623048	0.0545087	0.052158	1.04507	0.256426821992948	0.0534396	0.0890886	0.599848	0.911114144977976	0.0256911	0.0422534	0.608024	1	1.93856E-16	0.0199678	9.70843E-15	1	0.939263
chr	13651	13950	2	0.0224039	0.0456744	0.490513	1	0.0238512	0.0340086	0.701328	1	0.0545087	0.059564	0.915128	0.373814833208922	0.0534396	0.0837198	0.638315	0.701331915213979	0.0256911	0.0444401	0.578106	1	1.93856E-16	0.0205007	9.45607E-15	1	0.939263
chr	13651	13950	3	0.0224039	0.0335028	0.668717	1	0.0238512	0.023349	1.02151	0.661032340821323	0.0545087	0.0493787	1.10389	0.239865882695315	0.0534396	0.0913037	0.585295	1	0.0256911	0.0397617	0.646127	1	1.93856E-16	0.0155865	1.24374E-14	1	0.939263
chr	13651	13950	4	0.0224039	0.0421558	0.531455	1	0.0238512	0.0197712	1.20636	0.375781183138572	0.0545087	0.058893	0.925555	0.42475852268143	0.0534396	0.0761798	0.701493	0.614841994856298	0.0256911	0.043202	0.594674	1	1.93856E-16	0.0160692	1.20638E-14	1	0.939263
chr	13651	13950	5	0.0224039	0.037018	0.605216	1	0.0238512	0.0174717	1.36513	0.293320870055488	0.0545087	0.040833	1.33492	0.100310615714369	0.0534396	0.0755527	0.707316	0.757492688362634	0.0256911	0.0424085	0.605801	1	1.93856E-16	0.0179253	1.08147E-14	1	0.939263
chr	13651	13950	6	0.0224039	0.0659649	0.339634	1	0.0238512	0.0157732	1.51213	0.196980962499297	0.0545087	0.0616701	0.883876	0.459512444586611	0.0534396	0.0796179	0.671201	0.560253207310189	0.0256911	0.0548128	0.468706	1	1.93856E-16	0.020859	9.29364E-15	1	0.939263
chr	13651	13950	7	0.0224039	0.0670105	0.334334	1	0.0238512	0.0225883	1.05591	0.442494147116572	0.0545087	0.0811382	0.671801	0.79787544607645	0.0534396	0.0954601	0.559811	0.741927211329699	0.0256911	0.0553256	0.464362	1	1.93856E-16	0.0211387	9.17067E-15	1	0.939263
chr	13651	13950	8	0.0224039	0.0418107	0.535841	1	0.0238512	0.0223084	1.06916	0.58215854638851	0.0545087	0.0366654	1.48665	0.064181251391219	0.0534396	0.0672139	0.795068	0.501083919400045	0.0256911	0.0432765	0.59365	1	1.93856E-16	0.01457	1.33051E-14	1	0.939263
chr	13651	13950	9	0.0224039	0.0454744	0.492671	1	0.0238512	0.0215962	1.10442	0.47720061238099	0.0545087	0.0445166	1.22446	0.13802900330475	0.0534396	0.0810651	0.659218	0.654829028695074	0.0256911	0.0463851	0.553865	1	1.93856E-16	0.019706	9.83741E-15	1	0.939263
chr	13801	14100	0	0.0414819	0.0466059	0.890057	0.467281153252876	0.0269434	0.0145253	1.85493	0.096910211040842	0.0499992	0.0542549	0.921561	0.300107145274459	0.0782745	0.0826166	0.947443	0.311987316799651	0.0283277	0.0431062	0.657161	0.742741144318127	0.00384133	0.0148244	0.259122	1	0.899087
chr	13801	14100	1	0.0414819	0.0468997	0.884481	0.497630516165173	0.0269434	0.0240853	1.11867	0.488798513214389	0.0499992	0.0533736	0.936778	0.281468858716331	0.0782745	0.0854467	0.916062	0.330603620616749	0.0283277	0.0436361	0.64918	0.779784626638307	0.00384133	0.0134281	0.286067	1	0.899087
chr	13801	14100	2	0.0414819	0.0561333	0.738989	0.80199747609834	0.0269434	0.0328717	0.819653	1	0.0499992	0.0567219	0.88148	0.341512847214303	0.0782745	0.0844488	0.926887	0.262593184076826	0.0283277	0.0435458	0.650527	0.798270837095461	0.00384133	0.019607	0.195916	1	0.899087
chr	13801	14100	3	0.0414819	0.0520208	0.79741	0.73435098856748	0.0269434	0.0252889	1.06542	0.627919971744441	0.0499992	0.0559347	0.893885	0.353168441131656	0.0782745	0.0891453	0.878055	0.491686277057569	0.0283277	0.050091	0.565525	1	0.00384133	0.0207583	0.18505	1	0.899087
chr	13801	14100	4	0.0414819	0.0485798	0.853892	0.538956068098698	0.0269434	0.0263565	1.02227	0.668472570132095	0.0499992	0.0534446	0.935533	0.280217235338114	0.0782745	0.0772932	1.0127	0.196903765982385	0.0283277	0.0419148	0.67584	0.737169557588635	0.00384133	0.0187457	0.204918	1	0.899087
chr	13801	14100	5	0.0414819	0.0450772	0.920241	0.467624370788034	0.0269434	0.0212426	1.26837	0.384834228010228	0.0499992	0.0448902	1.11381	0.162436282538039	0.0782745	0.083867	0.933317	0.392200755880936	0.0283277	0.0377923	0.749563	0.643481276462036	0.00384133	0.0167464	0.229382	1	0.899087
chr	13801	14100	6	0.0414819	0.0522399	0.794065	0.757416326053987	0.0269434	0.0214371	1.25686	0.381900880759394	0.0499992	0.0544598	0.918094	0.310517821283476	0.0782745	0.0754061	1.03804	0.17678710259674	0.0283277	0.0554599	0.510778	1	0.00384133	0.0179795	0.213651	1	0.899087
chr	13801	14100	7	0.0414819	0.0437908	0.947274	0.40693620235224	0.0269434	0.0201862	1.33474	0.331474696304011	0.0499992	0.0389237	1.28454	0.088777068844281	0.0782745	0.0720815	1.08592	0.140518860089203	0.0283277	0.0364006	0.778221	0.581609415238139	0.00384133	0.0172572	0.222593	1	0.899087
chr	13801	14100	8	0.0414819	0.0398788	1.0402	0.333367035693487	0.0269434	0.0182007	1.48035	0.250013904239246	0.0499992	0.0588033	0.850279	0.43316587486574	0.0782745	0.0911505	0.858739	0.526678455447003	0.0283277	0.043935	0.644764	0.778782745433827	0.00384133	0.0224008	0.171482	1	0.899087
chr	13801	14100	9	0.0414819	0.0336053	1.23439	0.247608633847546	0.0269434	0.0192825	1.3973	0.336284688029953	0.0499992	0.0407905	1.22576	0.152657021436227	0.0782745	0.0732612	1.06843	0.261060587352183	0.0283277	0.034916	0.81131	0.657998503614408	0.00384133	0.0126581	0.303468	1	0.899087
chr	13951	14250	0	0.0292267	0.0593778	0.492216	1	0.0320325	0.017585	1.82158	0.594670020174084	0.0185855	0.0618148	0.300664	1	0.0742709	0.0835054	0.889414	0.553046319956983	0.0292052	0.0484073	0.603322	1	0.0101124	0.0215547	0.469151	0.613972907944016	0.833777
chr	13951	14250	1	0.0292267	0.045086	0.648243	1	0.0320325	0.0190157	1.68453	0.578845983764389	0.0185855	0.0560973	0.331308	1	0.0742709	0.0736806	1.00801	0.347874313829922	0.0292052	0.0420363	0.694761	1	0.0101124	0.0176161	0.574043	0.509355940040262	0.833777
chr	13951	14250	2	0.0292267	0.0582859	0.501437	1	0.0320325	0.0293683	1.09072	1	0.0185855	0.059601	0.311832	1	0.0742709	0.0821716	0.903851	0.481718637968776	0.0292052	0.0462124	0.631978	1	0.0101124	0.0188892	0.535354	0.678038730796987	0.833777
chr	13951	14250	3	0.0292267	0.0526018	0.555622	1	0.0320325	0.0299296	1.07026	1	0.0185855	0.0612975	0.303202	1	0.0742709	0.0823044	0.902393	0.512723927071537	0.0292052	0.0497079	0.587536	1	0.0101124	0.0218051	0.463763	0.796790192475273	0.833777
chr	13951	14250	4	0.0292267	0.0642529	0.45487	1	0.0320325	0.0207442	1.54417	0.881720572319115	0.0185855	0.067752	0.274317	1	0.0742709	0.090683	0.819017	0.731652202346845	0.0292052	0.0462413	0.631583	1	0.0101124	0.0199926	0.505807	0.550142470399197	0.833777
chr	13951	14250	5	0.0292267	0.0394214	0.741392	1	0.0320325	0.0200074	1.60103	0.61064138973337	0.0185855	0.0447595	0.41523	1	0.0742709	0.0778063	0.954562	0.38657122916608	0.0292052	0.0428354	0.681801	1	0.0101124	0.017213	0.587486	0.598407797185212	0.833777
chr	13951	14250	6	0.0292267	0.0502571	0.581544	1	0.0320325	0.0212	1.51097	0.867014817428152	0.0185855	0.0500607	0.371259	1	0.0742709	0.0700658	1.06002	0.212196927147693	0.0292052	0.052925	0.551822	1	0.0101124	0.0237519	0.425751	0.93567309679729	0.833777
chr	13951	14250	7	0.0292267	0.0424136	0.689088	1	0.0320325	0.0156439	2.0476	0.289996415249823	0.0185855	0.0455877	0.407687	1	0.0742709	0.0803171	0.924721	0.60327677131256	0.0292052	0.0404237	0.722477	1	0.0101124	0.0180447	0.560408	0.58554852192041	0.833777
chr	13951	14250	8	0.0292267	0.0610661	0.478608	1	0.0320325	0.0183967	1.74121	0.625224901047628	0.0185855	0.0609561	0.3049	1	0.0742709	0.078703	0.943686	0.416948553414252	0.0292052	0.0439529	0.664466	1	0.0101124	0.0197144	0.512945	0.535081566907274	0.833777
chr	13951	14250	9	0.0292267	0.0406119	0.719659	1	0.0320325	0.020464	1.56531	0.705028044244494	0.0185855	0.0498182	0.373066	1	0.0742709	0.0724494	1.02514	0.319906183489992	0.0292052	0.0386863	0.754924	0.978952801046994	0.0101124	0.0195006	0.518569	0.713760316856699	0.833777
chr	14101	14400	0	0.0201608	0.0497963	0.404865	1	0.0324508	0.0216809	1.49675	0.515113426757051	0.0347515	0.0509062	0.682658	0.731911217745169	0.0579785	0.0917149	0.63216	1	0.0207008	0.0575577	0.359653	1	0.00583205	0.0207188	0.281486	1	0.836767
chr	14101	14400	1	0.0201608	0.0483017	0.417393	1	0.0324508	0.0198485	1.63492	0.387377519178758	0.0347515	0.0505647	0.687268	0.856734506481317	0.0579785	0.0754877	0.768052	1	0.0207008	0.0445084	0.465099	1	0.00583205	0.017277	0.337561	1	0.836767
chr	14101	14400	2	0.0201608	0.0355937	0.566415	1	0.0324508	0.0187073	1.73466	0.33345125558044	0.0347515	0.0484896	0.716679	0.918492528901111	0.0579785	0.075698	0.765919	1	0.0207008	0.0447089	0.463013	1	0.00583205	0.0185313	0.314713	1	0.836767
chr	14101	14400	3	0.0201608	0.0417274	0.483155	1	0.0324508	0.019371	1.67523	0.332563983761164	0.0347515	0.0459569	0.756176	0.606826561886056	0.0579785	0.0774404	0.748685	1	0.0207008	0.0501143	0.413072	1	0.00583205	0.0186249	0.313132	1	0.836767
chr	14101	14400	4	0.0201608	0.0408947	0.492993	1	0.0324508	0.0194042	1.67236	0.302996789056986	0.0347515	0.0419957	0.827501	0.502985312625187	0.0579785	0.0762497	0.760377	1	0.0207008	0.0486147	0.425814	1	0.00583205	0.0141513	0.412121	1	0.836767
chr	14101	14400	5	0.0201608	0.0300749	0.670353	1	0.0324508	0.0228344	1.42114	0.595822968557326	0.0347515	0.0446735	0.7779	0.707748736196704	0.0579785	0.0754749	0.768183	1	0.0207008	0.0373799	0.553795	1	0.00583205	0.0174716	0.333802	1	0.836767
chr	14101	14400	6	0.0201608	0.0366745	0.549723	1	0.0324508	0.0200854	1.61564	0.378346389250837	0.0347515	0.0465334	0.746808	0.70278973565392	0.0579785	0.0813729	0.712504	1	0.0207008	0.0436868	0.473846	1	0.00583205	0.0160681	0.362958	1	0.836767
chr	14101	14400	7	0.0201608	0.0500989	0.40242	1	0.0324508	0.0234453	1.38411	0.611257379100665	0.0347515	0.048143	0.721839	0.765803073567528	0.0579785	0.071091	0.815553	0.88042323667188	0.0207008	0.0460764	0.449271	1	0.00583205	0.0166975	0.349277	1	0.836767
chr	14101	14400	8	0.0201608	0.041272	0.488486	1	0.0324508	0.0185851	1.74607	0.271975143475033	0.0347515	0.0440401	0.789088	0.547131017139043	0.0579785	0.0802232	0.722715	1	0.0207008	0.0369519	0.560209	1	0.00583205	0.017084	0.341375	1	0.836767
chr	14101	14400	9	0.0201608	0.069791	0.288874	1	0.0324508	0.0174989	1.85445	0.288589480258246	0.0347515	0.0850415	0.408642	1	0.0579785	0.0843702	0.687192	1	0.0207008	0.0628075	0.329591	1	0.00583205	0.0183917	0.317102	1	0.836767
chr	14251	14550	0	0.017932	0.0501343	0.357679	1	0.0134432	0.023159	0.580474	1	0.0367137	0.055884	0.656963	0.983113227927132	0.0400861	0.0961755	0.416802	1	0.0127151	0.0400259	0.317672	1	1.34847E-16	0.0233177	5.78303E-15	1	0.93295
chr	14251	14550	1	0.017932	0.0526535	0.340566	1	0.0134432	0.0167904	0.800648	1	0.0367137	0.0611327	0.600557	1	0.0400861	0.083965	0.477414	1	0.0127151	0.0521106	0.244002	1	1.34847E-16	0.0180233	7.48182E-15	1	0.93295
chr	14251	14550	2	0.017932	0.0400505	0.447735	1	0.0134432	0.0175054	0.767946	1	0.0367137	0.0445779	0.823585	0.577670367271367	0.0400861	0.0780577	0.513544	1	0.0127151	0.0488836	0.26011	1	1.34847E-16	0.0184548	7.30688E-15	1	0.93295
chr	14251	14550	3	0.017932	0.0457581	0.391887	1	0.0134432	0.0179227	0.750066	1	0.0367137	0.0510849	0.71868	0.906890537091138	0.0400861	0.0841316	0.476469	1	0.0127151	0.0460983	0.275826	1	1.34847E-16	0.0178138	7.56981E-15	1	0.93295
chr	14251	14550	4	0.017932	0.0458472	0.391125	1	0.0134432	0.0148337	0.906261	0.928225434849827	0.0367137	0.0420106	0.873915	0.488286460374134	0.0400861	0.0843836	0.475046	1	0.0127151	0.0381832	0.333002	1	1.34847E-16	0.0163484	8.24833E-15	1	0.93295
chr	14251	14550	5	0.017932	0.0588174	0.304876	1	0.0134432	0.024798	0.542108	1	0.0367137	0.0494021	0.743161	0.555230423263709	0.0400861	0.0768698	0.52148	0.91846150994106	0.0127151	0.0581915	0.218504	1	1.34847E-16	0.0268606	5.02025E-15	1	0.93295
chr	14251	14550	6	0.017932	0.0430795	0.416254	1	0.0134432	0.0145213	0.925757	0.95389994581083	0.0367137	0.0464573	0.790268	0.771197236628906	0.0400861	0.0794147	0.504769	1	0.0127151	0.0385427	0.329896	1	1.34847E-16	0.0129364	1.04238E-14	1	0.93295
chr	14251	14550	7	0.017932	0.0256155	0.700045	0.79849456117826	0.0134432	0.0227792	0.590152	1	0.0367137	0.0522439	0.702737	0.948290499711937	0.0400861	0.0690826	0.580263	1	0.0127151	0.0274386	0.463402	1	1.34847E-16	0.0151417	8.90567E-15	1	0.93295
chr	14251	14550	8	0.017932	0.0596084	0.30083	1	0.0134432	0.0223117	0.602518	1	0.0367137	0.0712806	0.515059	1	0.0400861	0.0795362	0.503998	0.948118908109227	0.0127151	0.0634344	0.200445	1	1.34847E-16	0.021716	6.20957E-15	1	0.93295
chr	14251	14550	9	0.017932	0.0461854	0.388261	1	0.0134432	0.0215559	0.623644	1	0.0367137	0.0554856	0.66168	1	0.0400861	0.0842246	0.475943	1	0.0127151	0.0378564	0.335877	1	1.34847E-16	0.0178723	7.54503E-15	1	0.93295
chr	14401	14700	0	0.0144927	0.0530461	0.27321	1	0.0134248	0.0285253	0.470628	1	0.0500679	0.051551	0.97123	0.107570350669502	0.0347316	0.0797227	0.435655	0.97947320520669	0.00574497	0.0524714	0.109488	1	1.05466E-16	0.0207543	5.08165E-15	1	0.95143
chr	14401	14700	1	0.0144927	0.0513698	0.282125	1	0.0134248	0.026997	0.49727	1	0.0500679	0.0601689	0.832123	0.176553115112305	0.0347316	0.0817853	0.424668	1	0.00574497	0.0395678	0.145193	1	1.05466E-16	0.0218562	4.82545E-15	1	0.95143
chr	14401	14700	2	0.0144927	0.0385699	0.375752	1	0.0134248	0.0191969	0.699321	1	0.0500679	0.0484278	1.03387	0.1133136054281	0.0347316	0.0712569	0.487414	0.930877390880674	0.00574497	0.0443594	0.12951	1	1.05466E-16	0.0186519	5.65444E-15	1	0.95143
chr	14401	14700	3	0.0144927	0.0470243	0.308196	1	0.0134248	0.0148779	0.902332	1	0.0500679	0.0455389	1.09945	0.082092186575615	0.0347316	0.086315	0.402382	1	0.00574497	0.0481938	0.119206	1	1.05466E-16	0.0212448	4.96432E-15	1	0.95143
chr	14401	14700	4	0.0144927	0.0365351	0.396679	1	0.0134248	0.0163595	0.820612	1	0.0500679	0.042765	1.17077	0.075823182434688	0.0347316	0.0765995	0.453418	1	0.00574497	0.0443286	0.1296	1	1.05466E-16	0.016057	6.56823E-15	1	0.95143
chr	14401	14700	5	0.0144927	0.0575678	0.25175	1	0.0134248	0.0258489	0.519357	1	0.0500679	0.0468989	1.06757	0.085619403570377	0.0347316	0.089073	0.389923	1	0.00574497	0.0503477	0.114106	1	1.05466E-16	0.0190289	5.54241E-15	1	0.95143
chr	14401	14700	6	0.0144927	0.0596436	0.242988	1	0.0134248	0.0179864	0.746386	1	0.0500679	0.0748791	0.66865	0.30643844846073	0.0347316	0.0797179	0.435681	0.94333613688748	0.00574497	0.0571845	0.100464	1	1.05466E-16	0.0175205	6.01958E-15	1	0.95143
chr	14401	14700	7	0.0144927	0.0358221	0.404574	1	0.0134248	0.0161845	0.829485	1	0.0500679	0.0381424	1.31266	0.03589874593889	0.0347316	0.0774684	0.448332	0.994953768661263	0.00574497	0.0444679	0.129194	1	1.05466E-16	0.0178202	5.91834E-15	1	0.95143
chr	14401	14700	8	0.0144927	0.0346531	0.418222	1	0.0134248	0.0169759	0.790815	1	0.0500679	0.0349181	1.43387	0.029096209389926	0.0347316	0.0778564	0.446098	1	0.00574497	0.0327511	0.175413	1	1.05466E-16	0.0158517	6.65329E-15	1	0.95143
chr	14401	14700	9	0.0144927	0.0396483	0.365531	1	0.0134248	0.0159913	0.839506	1	0.0500679	0.0499247	1.00287	0.105650078187884	0.0347316	0.0799922	0.434187	1	0.00574497	0.0482081	0.11917	1	1.05466E-16	0.0191661	5.50274E-15	1	0.95143
chr	14551	14850	0	0.0107602	0.032558	0.330493	1	0.0134387	0.016977	0.791583	1	0.105649	0.0524562	2.01404	0.000322899654232	0.082148	0.0863605	0.951222	0.442749545344431	0.00949851	0.0332147	0.285973	1	1.53321E-16	0.0154718	9.90971E-15	1	0.996643
chr	14551	14850	1	0.0107602	0.0417878	0.257496	1	0.0134387	0.0207965	0.6462	1	0.105649	0.0442095	2.38974	8.18484677146403E-05	0.082148	0.0810497	1.01355	0.301670729722675	0.00949851	0.0376698	0.252152	1	1.53321E-16	0.0155002	9.89155E-15	1	0.996643
chr	14551	14850	2	0.0107602	0.0463888	0.231957	1	0.0134387	0.0235014	0.571826	1	0.105649	0.0543656	1.94331	0.000495685077868	0.082148	0.088098	0.932462	0.299432026020086	0.00949851	0.0435831	0.21794	1	1.53321E-16	0.0189536	8.08928E-15	1	0.996643
chr	14551	14850	3	0.0107602	0.0559366	0.192364	1	0.0134387	0.0131587	1.02128	0.751827233982087	0.105649	0.0633462	1.6678	0.002102088534912	0.082148	0.080162	1.02477	0.200807184780017	0.00949851	0.0527036	0.180225	1	1.53321E-16	0.0203703	7.52669E-15	1	0.996643
chr	14551	14850	4	0.0107602	0.0567665	0.189552	1	0.0134387	0.0158638	0.84713	0.979380413888759	0.105649	0.0573136	1.84335	0.00085043858289	0.082148	0.0775299	1.05957	0.172145213335497	0.00949851	0.0503315	0.188719	1	1.53321E-16	0.0190663	8.04147E-15	1	0.996643
chr	14551	14850	5	0.0107602	0.0507718	0.211933	1	0.0134387	0.0254373	0.528307	1	0.105649	0.060948	1.73343	0.001313852597475	0.082148	0.0864565	0.950166	0.306869370588484	0.00949851	0.0491588	0.193221	1	1.53321E-16	0.0215393	7.1182E-15	1	0.996643
chr	14551	14850	6	0.0107602	0.0351391	0.306217	1	0.0134387	0.0186102	0.722115	1	0.105649	0.0431838	2.4465	7.48360395521619E-05	0.082148	0.0699606	1.1742	0.170383482863788	0.00949851	0.0327893	0.289683	1	1.53321E-16	0.0162038	9.46204E-15	1	0.996643
chr	14551	14850	7	0.0107602	0.0428127	0.251332	1	0.0134387	0.0186223	0.721646	1	0.105649	0.0485552	2.17585	0.000202504809911	0.082148	0.0757712	1.08416	0.222654825792104	0.00949851	0.0395715	0.240034	1	1.53321E-16	0.0165454	9.26668E-15	1	0.996643
chr	14551	14850	8	0.0107602	0.0455537	0.236209	1	0.0134387	0.0219595	0.611977	1	0.105649	0.0479079	2.20525	0.000160998560985	0.082148	0.0776511	1.05791	0.185581075256163	0.00949851	0.043084	0.220465	1	1.53321E-16	0.0148747	1.03075E-14	1	0.996643
chr	14551	14850	9	0.0107602	0.0438491	0.245392	1	0.0134387	0.0268402	0.500693	1	0.105649	0.0442665	2.38666	5.49209903587533E-05	0.082148	0.0816172	1.0065	0.28402316648358	0.00949851	0.0432553	0.219592	1	1.53321E-16	0.0194445	7.88506E-15	1	0.996643
chr	14701	15000	0	0.000666253	0.0347252	0.0191864	1	0.0134427	0.0176284	0.762559	1	0.141311	0.0506973	2.78735	4.68731626679375E-06	0.139344	0.0811525	1.71706	0.008567310323143	0.00999269	0.0414527	0.241062	1	1.905E-16	0.0145818	1.30642E-14	1	0.894983
chr	14701	15000	1	0.000666253	0.0557716	0.0119461	1	0.0134427	0.0188405	0.7135	1	0.141311	0.0699046	2.02148	0.000128162567605	0.139344	0.0744497	1.87165	0.000951846186998	0.00999269	0.044593	0.224087	1	1.905E-16	0.0142396	1.33782E-14	1	0.894983
chr	14701	15000	2	0.000666253	0.0528274	0.0126119	1	0.0134427	0.0254127	0.528976	1	0.141311	0.0509924	2.77122	6.47446066293078E-06	0.139344	0.0889158	1.56715	0.021483276670777	0.00999269	0.0429195	0.232824	1	1.905E-16	0.0189895	1.00319E-14	1	0.894983
chr	14701	15000	3	0.000666253	0.042886	0.0155354	1	0.0134427	0.0244593	0.549595	1	0.141311	0.0514422	2.74699	2.45092793227375E-06	0.139344	0.0804523	1.73201	0.003987255110327	0.00999269	0.0449078	0.222516	1	1.905E-16	0.019237	9.90279E-15	1	0.894983
chr	14701	15000	4	0.000666253	0.0483072	0.013792	1	0.0134427	0.0247612	0.542894	1	0.141311	0.0539781	2.61793	8.34681806305415E-06	0.139344	0.0762487	1.82749	0.003526504224098	0.00999269	0.0365317	0.273535	1	1.905E-16	0.0209297	9.1019E-15	1	0.894983
chr	14701	15000	5	0.000666253	0.0416103	0.0160117	1	0.0134427	0.0182539	0.736429	1	0.141311	0.0476814	2.96365	1.2006489871208E-06	0.139344	0.0688718	2.02324	0.001533091438419	0.00999269	0.0371183	0.269212	1	1.905E-16	0.0196968	9.67162E-15	1	0.894983
chr	14701	15000	6	0.000666253	0.03901	0.017079	1	0.0134427	0.0224781	0.598035	1	0.141311	0.0501798	2.81609	1.01609744507236E-06	0.139344	0.0801164	1.73927	0.004093002066305	0.00999269	0.0423486	0.235963	1	1.905E-16	0.018228	1.0451E-14	1	0.894983
chr	14701	15000	7	0.000666253	0.0539801	0.0123426	1	0.0134427	0.019407	0.692673	1	0.141311	0.0511992	2.76002	2.68994048080451E-06	0.139344	0.0786088	1.77263	0.004440287209092	0.00999269	0.0429452	0.232685	1	1.905E-16	0.0175266	1.08692E-14	1	0.894983
chr	14701	15000	8	0.000666253	0.0342946	0.0194273	1	0.0134427	0.0169253	0.794237	1	0.141311	0.0463249	3.05043	4.09578951754419E-07	0.139344	0.0725933	1.91952	0.002313938768692	0.00999269	0.0408519	0.244608	1	1.905E-16	0.01526	1.24836E-14	1	0.894983
chr	14701	15000	9	0.000666253	0.0338066	0.0197078	1	0.0134427	0.0152732	0.88015	1	0.141311	0.0419169	3.37122	1.66359102715674E-07	0.139344	0.0750999	1.85545	0.004640751280179	0.00999269	0.0362335	0.275786	1	1.905E-16	0.015796	1.206E-14	1	0.894983
chr	14851	15150	0	2.971E-18	0.0484895	6.1271E-17	1	0.0100313	0.0229103	0.437851	1	0.128718	0.0463509	2.77703	2.83571238290925E-06	0.0964256	0.0950932	1.01401	0.687078777098732	0.00668223	0.0430882	0.155083	1	1.4789E-16	0.0195892	7.54957E-15	1	0.99812
chr	14851	15150	1	2.971E-18	0.0497335	5.97384E-17	1	0.0100313	0.0147152	0.681696	0.948008899945421	0.128718	0.0441333	2.91657	4.25908980916656E-06	0.0964256	0.0706002	1.3658	0.197760828388472	0.00668223	0.0395301	0.169042	1	1.4789E-16	0.0161332	9.16681E-15	1	0.99812
chr	14851	15150	2	2.971E-18	0.053505	5.55275E-17	1	0.0100313	0.0206634	0.485462	1	0.128718	0.0584914	2.20063	8.99780336567346E-05	0.0964256	0.0832618	1.1581	0.369990023118726	0.00668223	0.0435023	0.153606	1	1.4789E-16	0.0172062	8.59516E-15	1	0.99812
chr	14851	15150	3	2.971E-18	0.0559576	5.30938E-17	1	0.0100313	0.0208501	0.481115	0.977463641152561	0.128718	0.0647152	1.98899	0.000247834426957	0.0964256	0.0870037	1.10829	0.431683443271455	0.00668223	0.0490033	0.136363	1	1.4789E-16	0.016343	9.04913E-15	1	0.99812
chr	14851	15150	4	2.971E-18	0.0370671	8.01519E-17	1	0.0100313	0.021078	0.475913	1	0.128718	0.0497537	2.5871	1.50911996528169E-05	0.0964256	0.0848518	1.1364	0.475920838377554	0.00668223	0.0428263	0.156031	1	1.4789E-16	0.0177731	8.321E-15	1	0.99812
chr	14851	15150	5	2.971E-18	0.0500279	5.93869E-17	1	0.0100313	0.0161746	0.620188	0.973469980048985	0.128718	0.0487647	2.63957	1.14580078548476E-05	0.0964256	0.0734159	1.31342	0.211411217432333	0.00668223	0.0393931	0.169629	1	1.4789E-16	0.0171935	8.60151E-15	1	0.99812
chr	14851	15150	6	2.971E-18	0.0510761	5.81681E-17	1	0.0100313	0.0165808	0.604995	1	0.128718	0.0744206	1.7296	0.000956739979223	0.0964256	0.0803609	1.19991	0.277331974413554	0.00668223	0.0435813	0.153328	1	1.4789E-16	0.0183432	8.06239E-15	1	0.99812
chr	14851	15150	7	2.971E-18	0.0506028	5.87122E-17	1	0.0100313	0.0266323	0.376659	1	0.128718	0.0561625	2.29189	2.93801619991596E-05	0.0964256	0.0886502	1.08771	0.454032282441386	0.00668223	0.0456026	0.146532	1	1.4789E-16	0.0176377	8.38488E-15	1	0.99812
chr	14851	15150	8	2.971E-18	0.0451868	6.57493E-17	1	0.0100313	0.0245238	0.409043	1	0.128718	0.0571702	2.25149	0.000104706469715	0.0964256	0.0917462	1.051	0.624045820648755	0.00668223	0.040069	0.166768	1	1.4789E-16	0.0182908	8.08549E-15	1	0.99812
chr	14851	15150	9	2.971E-18	0.0450429	6.59593E-17	1	0.0100313	0.0142198	0.705446	0.921932293373034	0.128718	0.0506536	2.54114	7.79701330821947E-06	0.0964256	0.0814298	1.18416	0.425216851662743	0.00668223	0.04194	0.159328	1	1.4789E-16	0.0141224	1.0472E-14	1	0.99812
chr	15001	15300	0	1.35738E-16	0.0462096	2.93744E-15	1	0.0149772	0.0192413	0.778388	1	0.126599	0.0499931	2.53233	8.86969831914719E-07	0.068426	0.0774325	0.883686	1	0.0100383	0.0410227	0.244701	1	0.00870259	0.0183851	0.47335	0.985375353301646	0.899953
chr	15001	15300	1	1.35738E-16	0.0372988	3.63921E-15	1	0.0149772	0.014672	1.0208	1	0.126599	0.0382423	3.31044	6.35414509897458E-09	0.068426	0.0665532	1.02814	0.780336992397311	0.0100383	0.0392163	0.255973	1	0.00870259	0.0169323	0.513964	0.9168494903834	0.899953
chr	15001	15300	2	1.35738E-16	0.0538684	2.51981E-15	1	0.0149772	0.0219734	0.681606	1	0.126599	0.0623662	2.02993	2.51917228700771E-05	0.068426	0.0779303	0.878041	1	0.0100383	0.0460313	0.218076	1	0.00870259	0.0190726	0.456288	0.950447367945116	0.899953
chr	15001	15300	3	1.35738E-16	0.0510351	2.6597E-15	1	0.0149772	0.0181894	0.823403	1	0.126599	0.0574257	2.20457	2.1810495821617E-06	0.068426	0.0773404	0.884738	0.938494538321954	0.0100383	0.0437309	0.229547	1	0.00870259	0.018243	0.477037	0.955128932411723	0.899953
chr	15001	15300	4	1.35738E-16	0.0428791	3.1656E-15	1	0.0149772	0.0178786	0.837717	1	0.126599	0.0449274	2.81786	9.70914921794019E-08	0.068426	0.0711821	0.961281	0.891247374809685	0.0100383	0.0409018	0.245424	1	0.00870259	0.0173069	0.502839	0.95669974442423	0.899953
chr	15001	15300	5	1.35738E-16	0.0388146	3.49709E-15	1	0.0149772	0.0162532	0.921492	1	0.126599	0.042177	3.00161	6.16946637110871E-08	0.068426	0.088692	0.771501	1	0.0100383	0.0432911	0.231879	1	0.00870259	0.019707	0.441599	1	0.899953
chr	15001	15300	6	1.35738E-16	0.0440464	3.0817E-15	1	0.0149772	0.0177146	0.845472	1	0.126599	0.0469028	2.69918	4.71996003725828E-07	0.068426	0.082833	0.826072	1	0.0100383	0.0414063	0.242434	1	0.00870259	0.0134425	0.647394	0.656167955347341	0.899953
chr	15001	15300	7	1.35738E-16	0.0382503	3.54868E-15	1	0.0149772	0.0196324	0.762882	1	0.126599	0.0425138	2.97783	1.25392731420426E-07	0.068426	0.0770048	0.888594	1	0.0100383	0.0454651	0.220791	1	0.00870259	0.0198127	0.439243	1	0.899953
chr	15001	15300	8	1.35738E-16	0.0553181	2.45377E-15	1	0.0149772	0.0186431	0.803364	1	0.126599	0.0706903	1.7909	6.94699778137631E-05	0.068426	0.07572	0.903671	0.84527456289629	0.0100383	0.0479351	0.209414	1	0.00870259	0.0179621	0.484497	0.913359082587379	0.899953
chr	15001	15300	9	1.35738E-16	0.0345343	3.93053E-15	1	0.0149772	0.0133074	1.12548	0.933913839301298	0.126599	0.0361179	3.50516	6.67246691232748E-09	0.068426	0.0790685	0.865402	1	0.0100383	0.0364405	0.275471	1	0.00870259	0.0154446	0.563471	0.848806847156462	0.899953
chr	1501	1800	0	0.0945333	0.0550379	1.7176	0.040956157146835	0.0223077	0.0265994	0.838654	1	0.0496576	0.0588157	0.844292	1	0.0981378	0.0927758	1.0578	0.594694752109255	0.0399016	0.0512006	0.779319	0.881906345489637	0.0295123	0.0202995	1.45384	0.454482737269906	0.67238
chr	1501	1800	1	0.0945333	0.0466185	2.02781	0.008017522880715	0.0223077	0.0206122	1.08226	0.822677426594771	0.0496576	0.0430616	1.15318	0.718357398536345	0.0981378	0.0787142	1.24676	0.163644214599456	0.0399016	0.0403416	0.989093	0.301805809412165	0.0295123	0.0204285	1.44466	0.383693665839385	0.67238
chr	1501	1800	2	0.0945333	0.0551326	1.71465	0.046683975490254	0.0223077	0.018447	1.20929	0.609593018875136	0.0496576	0.0589017	0.843059	1	0.0981378	0.0706272	1.38952	0.104888663282015	0.0399016	0.0475677	0.838838	0.573964517916412	0.0295123	0.0201527	1.46443	0.330930300135872	0.67238
chr	1501	1800	3	0.0945333	0.046245	2.04418	0.009242443265614	0.0223077	0.0212445	1.05005	0.879114312866925	0.0496576	0.0523827	0.947977	1	0.0981378	0.0838179	1.17085	0.294970325120796	0.0399016	0.0460603	0.86629	0.581645493948189	0.0295123	0.0207794	1.42027	0.357721621359388	0.67238
chr	1501	1800	4	0.0945333	0.037162	2.54382	0.000426103862736	0.0223077	0.0191611	1.16422	0.659851525522789	0.0496576	0.0401784	1.23593	0.467020005461547	0.0981378	0.0695255	1.41154	0.061273081450679	0.0399016	0.0352028	1.13348	0.101058557511933	0.0295123	0.0192763	1.53101	0.251764825744055	0.67238
chr	1501	1800	5	0.0945333	0.0535209	1.76629	0.024729945399582	0.0223077	0.0201825	1.1053	0.651108055150003	0.0496576	0.0612272	0.811038	0.780356256717443	0.0981378	0.0768924	1.2763	0.15058725680799	0.0399016	0.0402893	0.990377	0.377446537523818	0.0295123	0.0156981	1.87999	0.122136752868125	0.67238
chr	1501	1800	6	0.0945333	0.0422572	2.23709	0.003787542479966	0.0223077	0.020883	1.06822	0.750301341040043	0.0496576	0.0464189	1.06977	0.791191235908423	0.0981378	0.0761112	1.2894	0.113810882491269	0.0399016	0.0474465	0.840981	0.539101268124516	0.0295123	0.0159507	1.85022	0.122658960940625	0.67238
chr	1501	1800	7	0.0945333	0.0486554	1.94291	0.018434479999672	0.0223077	0.0240547	0.927374	1	0.0496576	0.04311	1.15188	0.668753203482671	0.0981378	0.076307	1.28609	0.168728063499398	0.0399016	0.0508517	0.784666	0.791917151079966	0.0295123	0.0171869	1.71714	0.195001272816684	0.67238
chr	1501	1800	8	0.0945333	0.0436343	2.16649	0.005093575570934	0.0223077	0.022457	0.993352	0.936197501731001	0.0496576	0.0411988	1.20532	0.540723761869101	0.0981378	0.0686519	1.4295	0.074829625306893	0.0399016	0.0445092	0.89648	0.403594001978276	0.0295123	0.0193411	1.52589	0.269848296034583	0.67238
chr	1501	1800	9	0.0945333	0.0538773	1.7546	0.035414660476868	0.0223077	0.0190812	1.16909	0.627076602136915	0.0496576	0.0665081	0.74664	1	0.0981378	0.0906874	1.08215	0.424620442081919	0.0399016	0.0475256	0.839581	0.772201753250121	0.0295123	0.0180765	1.63263	0.259884525327464	0.67238
chr	151	450	0	0.0254886	0.0372433	0.684381	0.802670888117938	0.0135359	0.0201489	0.671793	0.81376507816337	0.0134513	0.0556497	0.241714	1	0.0629186	0.0762956	0.824669	0.905358613119512	0.0268537	0.0358257	0.749565	0.725756192204637	0.0066873	0.0147139	0.454489	1	0.91137
chr	151	450	1	0.0254886	0.0381175	0.668685	0.805220252712316	0.0135359	0.013386	1.0112	0.504044736894532	0.0134513	0.0628354	0.214072	1	0.0629186	0.0763672	0.823896	0.952328512599437	0.0268537	0.0375821	0.714534	0.797360589092787	0.0066873	0.0139983	0.477722	1	0.91137
chr	151	450	2	0.0254886	0.0428572	0.594733	1	0.0135359	0.0200911	0.673726	0.760142777123881	0.0134513	0.0408758	0.329077	1	0.0629186	0.0851979	0.738499	1	0.0268537	0.0394077	0.681433	0.735051264789874	0.0066873	0.0183484	0.364462	1	0.91137
chr	151	450	3	0.0254886	0.0544966	0.46771	1	0.0135359	0.0265079	0.510636	0.927131135079516	0.0134513	0.0607693	0.22135	1	0.0629186	0.0783229	0.803323	0.8886148509944	0.0268537	0.0525165	0.511338	1	0.0066873	0.0226758	0.294909	1	0.91137
chr	151	450	4	0.0254886	0.0433286	0.588263	0.938401822129494	0.0135359	0.0296042	0.457229	0.989060300912099	0.0134513	0.0472286	0.284813	1	0.0629186	0.0843459	0.745959	1	0.0268537	0.0421758	0.636709	0.703640866463279	0.0066873	0.0209517	0.319177	1	0.91137
chr	151	450	5	0.0254886	0.0500064	0.509707	1	0.0135359	0.0264485	0.511783	0.967227911773083	0.0134513	0.0601291	0.223707	1	0.0629186	0.0760905	0.826892	0.858216537105632	0.0268537	0.041961	0.639968	0.85275287596845	0.0066873	0.020373	0.328243	1	0.91137
chr	151	450	6	0.0254886	0.0473911	0.537835	1	0.0135359	0.0304561	0.44444	1	0.0134513	0.0505696	0.265996	1	0.0629186	0.0923553	0.681267	1	0.0268537	0.0487083	0.551317	0.961270551617723	0.0066873	0.0203983	0.327836	1	0.91137
chr	151	450	7	0.0254886	0.0501696	0.508049	1	0.0135359	0.0266694	0.507544	0.928890186516994	0.0134513	0.0534242	0.251783	1	0.0629186	0.0870616	0.722691	1	0.0268537	0.0548384	0.489688	1	0.0066873	0.0214762	0.311382	1	0.91137
chr	151	450	8	0.0254886	0.0448432	0.568394	0.914600127587495	0.0135359	0.0160898	0.841272	0.636129479487398	0.0134513	0.0424536	0.316847	1	0.0629186	0.0693631	0.90709	0.828591275277228	0.0268537	0.0361061	0.743744	0.808243058577779	0.0066873	0.0146525	0.456393	1	0.91137
chr	151	450	9	0.0254886	0.0433142	0.588458	0.980786252544799	0.0135359	0.0155993	0.867725	0.614452458258999	0.0134513	0.0421721	0.318962	1	0.0629186	0.0673288	0.934498	0.627153962976186	0.0268537	0.0464032	0.578704	1	0.0066873	0.018602	0.359494	1	0.91137
chr	15151	15450	0	0.00347383	0.0518787	0.0669606	1	0.00834393	0.023277	0.358462	1	0.108271	0.0551837	1.96201	7.30680005381901E-05	0.0616474	0.0878364	0.701843	1	0.0200508	0.0444782	0.450801	1	0.0153317	0.0197179	0.777552	0.907352421784827	0.889703
chr	15151	15450	1	0.00347383	0.0541825	0.0641135	1	0.00834393	0.0198025	0.421357	1	0.108271	0.0526087	2.05804	4.23854001561086E-05	0.0616474	0.0911004	0.676697	1	0.0200508	0.0399746	0.501589	1	0.0153317	0.0172077	0.890979	0.741420570372158	0.889703
chr	15151	15450	2	0.00347383	0.037443	0.0927765	1	0.00834393	0.0192217	0.434089	1	0.108271	0.0470708	2.30017	9.33700542293803E-06	0.0616474	0.0707608	0.871208	1	0.0200508	0.042607	0.470599	1	0.0153317	0.0211383	0.725304	1	0.889703
chr	15151	15450	3	0.00347383	0.0603873	0.0575258	1	0.00834393	0.0264965	0.314907	1	0.108271	0.0654337	1.65467	0.000325663844146	0.0616474	0.0868128	0.710119	1	0.0200508	0.0549879	0.36464	1	0.0153317	0.018494	0.829009	0.828883128254319	0.889703
chr	15151	15450	4	0.00347383	0.0593003	0.0585803	1	0.00834393	0.0210025	0.397283	1	0.108271	0.0661761	1.6361	0.000490798112854	0.0616474	0.0767109	0.803633	1	0.0200508	0.0477985	0.419486	1	0.0153317	0.016471	0.93083	0.711995452337	0.889703
chr	15151	15450	5	0.00347383	0.0460034	0.0755125	1	0.00834393	0.0288914	0.288803	1	0.108271	0.0500839	2.16179	2.88522825016013E-05	0.0616474	0.0972546	0.633876	1	0.0200508	0.039993	0.501358	1	0.0153317	0.0165648	0.925559	0.790375336670568	0.889703
chr	15151	15450	6	0.00347383	0.0475598	0.0730413	1	0.00834393	0.0267313	0.312141	1	0.108271	0.048013	2.25504	8.87107985092506E-06	0.0616474	0.0729908	0.844591	0.97143782423854	0.0200508	0.0529034	0.379008	1	0.0153317	0.0236769	0.647538	1	0.889703
chr	15151	15450	7	0.00347383	0.0377874	0.0919309	1	0.00834393	0.0187434	0.445166	1	0.108271	0.0498542	2.17175	2.28615477495531E-05	0.0616474	0.0758988	0.812232	1	0.0200508	0.0429729	0.466592	1	0.0153317	0.018685	0.820535	0.936576181963442	0.889703
chr	15151	15450	8	0.00347383	0.0442022	0.0785895	1	0.00834393	0.0154095	0.54148	1	0.108271	0.0531328	2.03774	3.63601298728478E-05	0.0616474	0.0915702	0.673226	1	0.0200508	0.0409627	0.489489	1	0.0153317	0.0187522	0.817595	0.776297079413529	0.889703
chr	15151	15450	9	0.00347383	0.0531634	0.0653425	1	0.00834393	0.0277099	0.301117	1	0.108271	0.0606817	1.78424	0.000136889845635	0.0616474	0.0838754	0.734988	1	0.0200508	0.0379202	0.528763	1	0.0153317	0.019593	0.782509	0.973686673033081	0.889703
chr	15301	15600	0	0.00777986	0.0321821	0.241745	1	0.0083982	0.0238566	0.352028	1	0.0733573	0.0477855	1.53514	0.018580253787162	0.0722328	0.0752264	0.960205	0.244729927033297	0.0192058	0.0407968	0.470767	1	0.0084279	0.0192501	0.437811	1	0.944467
chr	15301	15600	1	0.00777986	0.0632709	0.122961	1	0.0083982	0.024695	0.340077	1	0.0733573	0.0616299	1.19029	0.05091473290196	0.0722328	0.0882892	0.818139	0.284928716220373	0.0192058	0.0625697	0.30695	1	0.0084279	0.0231386	0.364236	1	0.944467
chr	15301	15600	2	0.00777986	0.0388022	0.2005	1	0.0083982	0.0179756	0.4672	0.96933306952047	0.0733573	0.0359544	2.04029	0.002354139096686	0.0722328	0.0734	0.984098	0.230640998294929	0.0192058	0.0364684	0.526642	1	0.0084279	0.0195501	0.431092	1	0.944467
chr	15301	15600	3	0.00777986	0.0563636	0.13803	1	0.0083982	0.0160277	0.52398	0.967305619495843	0.0733573	0.0626014	1.17182	0.060627545546802	0.0722328	0.0873214	0.827206	0.300962613031886	0.0192058	0.0532792	0.360475	1	0.0084279	0.0145143	0.580662	0.982777377216963	0.944467
chr	15301	15600	4	0.00777986	0.0354896	0.219215	1	0.0083982	0.0211696	0.39671	0.98156377334465	0.0733573	0.0542991	1.35099	0.039470913120988	0.0722328	0.0707373	1.02114	0.187736723147726	0.0192058	0.0406657	0.472285	1	0.0084279	0.0130981	0.643444	1	0.944467
chr	15301	15600	5	0.00777986	0.0385279	0.201928	1	0.0083982	0.0183977	0.456481	0.98965852371154	0.0733573	0.0502112	1.46097	0.023437445329113	0.0722328	0.0982943	0.734863	0.733113516492886	0.0192058	0.0325978	0.589175	1	0.0084279	0.0157065	0.536587	1	0.944467
chr	15301	15600	6	0.00777986	0.047131	0.165069	1	0.0083982	0.0201676	0.41642	1	0.0733573	0.0514545	1.42567	0.02258156127673	0.0722328	0.0869402	0.830833	0.336993884106255	0.0192058	0.0397562	0.483089	1	0.0084279	0.0189832	0.443966	1	0.944467
chr	15301	15600	7	0.00777986	0.0436618	0.178185	1	0.0083982	0.0247127	0.339833	0.985418939312639	0.0733573	0.055369	1.32488	0.030649923713741	0.0722328	0.0851028	0.848771	0.280711913667352	0.0192058	0.0478407	0.401453	1	0.0084279	0.0200787	0.419743	1	0.944467
chr	15301	15600	8	0.00777986	0.0509674	0.152644	1	0.0083982	0.0209587	0.400702	1	0.0733573	0.0651224	1.12645	0.065285335547446	0.0722328	0.0963653	0.749573	0.432930859983447	0.0192058	0.0458038	0.419306	1	0.0084279	0.0191907	0.439166	1	0.944467
chr	15301	15600	9	0.00777986	0.04775	0.162929	1	0.0083982	0.0203513	0.412662	1	0.0733573	0.0543947	1.34861	0.03216089058592	0.0722328	0.0979618	0.737357	0.430770202760687	0.0192058	0.0405954	0.473103	1	0.0084279	0.017379	0.484947	1	0.944467
chr	15451	15750	0	0.00682799	0.0573434	0.119072	1	0.010637	0.0191682	0.55493	0.969436939395016	0.0423699	0.0652095	0.64975	1	0.0791861	0.0859899	0.920877	0.424624801492832	0.00990267	0.0510042	0.194154	1	0.00964277	0.016243	0.593657	1	0.998877
chr	15451	15750	1	0.00682799	0.0508992	0.134147	1	0.010637	0.0227555	0.467447	1	0.0423699	0.0480814	0.881212	0.695143048233801	0.0791861	0.0840594	0.942026	0.425237239078756	0.00990267	0.0449915	0.220101	1	0.00964277	0.0190296	0.506725	0.969582954281748	0.998877
chr	15451	15750	2	0.00682799	0.0362012	0.188612	1	0.010637	0.0157245	0.67646	0.827686649440901	0.0423699	0.0574048	0.73809	1	0.0791861	0.0814668	0.972005	0.580294987334496	0.00990267	0.0369963	0.267666	1	0.00964277	0.00953989	1.01078	0.762024464162588	0.998877
chr	15451	15750	3	0.00682799	0.0478251	0.14277	1	0.010637	0.0189283	0.561963	0.993420549867013	0.0423699	0.0481097	0.880693	0.727150624714614	0.0791861	0.0782994	1.01132	0.337662515206429	0.00990267	0.0433001	0.228699	1	0.00964277	0.0202497	0.476193	1	0.998877
chr	15451	15750	4	0.00682799	0.0369	0.18504	1	0.010637	0.0189753	0.560571	0.938970638186263	0.0423699	0.0529773	0.799775	1	0.0791861	0.0762397	1.03865	0.380830278970436	0.00990267	0.0368618	0.268643	1	0.00964277	0.0136491	0.706477	1	0.998877
chr	15451	15750	5	0.00682799	0.0516717	0.132142	1	0.010637	0.0203475	0.522767	1	0.0423699	0.0492452	0.860386	0.627681464592422	0.0791861	0.0723463	1.09454	0.178460733262211	0.00990267	0.0527345	0.187784	1	0.00964277	0.0238926	0.403588	1	0.998877
chr	15451	15750	6	0.00682799	0.046622	0.146454	1	0.010637	0.0231613	0.459257	1	0.0423699	0.0588713	0.719704	1	0.0791861	0.0834299	0.949133	0.414805196770623	0.00990267	0.0376915	0.26273	1	0.00964277	0.0182041	0.529703	1	0.998877
chr	15451	15750	7	0.00682799	0.0455703	0.149834	1	0.010637	0.026631	0.399422	1	0.0423699	0.0583497	0.726137	1	0.0791861	0.0882738	0.897051	0.491839294367089	0.00990267	0.0385321	0.256998	1	0.00964277	0.0180677	0.533702	0.96927091652923	0.998877
chr	15451	15750	8	0.00682799	0.0514052	0.132827	1	0.010637	0.0247554	0.429684	1	0.0423699	0.0655919	0.645962	1	0.0791861	0.100892	0.78486	0.737522653332628	0.00990267	0.053903	0.183713	1	0.00964277	0.0234042	0.41201	0.974076383367165	0.998877
chr	15451	15750	9	0.00682799	0.0474243	0.143977	1	0.010637	0.0142918	0.744273	0.787525314918487	0.0423699	0.0469769	0.901931	0.766126186711988	0.0791861	0.0878808	0.901063	0.604291299143852	0.00990267	0.0479469	0.206534	1	0.00964277	0.0156879	0.614663	1	0.998877
chr	15601	15900	0	0.00291213	0.0327044	0.089044	1	0.0135481	0.0186911	0.724842	0.879957432978946	0.0354438	0.0368909	0.960774	0.354998244216671	0.0729589	0.0826087	0.883187	0.312010985629335	0.00704017	0.0343428	0.204997	1	0.00341535	0.0170175	0.200696	1	0.99947
chr	15601	15900	1	0.00291213	0.046215	0.0630127	1	0.0135481	0.0320358	0.422905	1	0.0354438	0.0548793	0.64585	0.614410604587114	0.0729589	0.0960935	0.759249	0.292877628520292	0.00704017	0.0416922	0.168861	1	0.00341535	0.0242185	0.141022	1	0.99947
chr	15601	15900	2	0.00291213	0.0425706	0.0684071	1	0.0135481	0.0190296	0.711949	0.776545346233552	0.0354438	0.0427233	0.829613	0.391052115844707	0.0729589	0.0706714	1.03237	0.12979539052977	0.00704017	0.0437128	0.161055	1	0.00341535	0.0202334	0.168798	1	0.99947
chr	15601	15900	3	0.00291213	0.0439871	0.0662042	1	0.0135481	0.0213384	0.634916	0.886127376759459	0.0354438	0.0362165	0.978664	0.291442882501599	0.0729589	0.0758335	0.962093	0.151176435683627	0.00704017	0.0441325	0.159523	1	0.00341535	0.0180925	0.188772	1	0.99947
chr	15601	15900	4	0.00291213	0.041471	0.0702209	1	0.0135481	0.0314466	0.430829	1	0.0354438	0.0411429	0.86148	0.375124731122472	0.0729589	0.0819046	0.890779	0.229780756834536	0.00704017	0.0363309	0.193779	1	0.00341535	0.0209399	0.163102	1	0.99947
chr	15601	15900	5	0.00291213	0.052182	0.0558072	1	0.0135481	0.0161	0.841497	0.678008756798542	0.0354438	0.056313	0.629407	0.656587031132386	0.0729589	0.0727074	1.00346	0.149873489845567	0.00704017	0.0409393	0.171966	1	0.00341535	0.0175692	0.194394	1	0.99947
chr	15601	15900	6	0.00291213	0.0498069	0.0584684	1	0.0135481	0.0240068	0.564344	0.905099096322554	0.0354438	0.0598731	0.591982	0.688004604147502	0.0729589	0.0906943	0.804449	0.240526764846346	0.00704017	0.0572182	0.123041	1	0.00341535	0.0208119	0.164106	1	0.99947
chr	15601	15900	7	0.00291213	0.0585391	0.0497468	1	0.0135481	0.0207268	0.653651	0.78692390158981	0.0354438	0.0654192	0.541795	0.727484375264861	0.0729589	0.0870039	0.83857	0.211501598639636	0.00704017	0.0598159	0.117697	1	0.00341535	0.0179016	0.190785	1	0.99947
chr	15601	15900	8	0.00291213	0.0427087	0.0681859	1	0.0135481	0.0191792	0.706395	0.874207691103683	0.0354438	0.0390556	0.907522	0.352865378796011	0.0729589	0.0798501	0.913698	0.24618187343035	0.00704017	0.0398858	0.176508	1	0.00341535	0.0142797	0.239175	1	0.99947
chr	15601	15900	9	0.00291213	0.0459465	0.0633809	1	0.0135481	0.0256986	0.527192	1	0.0354438	0.0611662	0.579467	0.716369372775091	0.0729589	0.0851484	0.856844	0.219524324872766	0.00704017	0.0436736	0.1612	1	0.00341535	0.0226155	0.151018	1	0.99947
chr	15751	16050	0	0.0149546	0.0344543	0.434042	1	0.021264	0.015562	1.36641	0.266186874367243	0.0496107	0.0455042	1.09024	0.221213149489737	0.0964559	0.076189	1.26601	0.036189985924543	0.0154543	0.0387363	0.398962	1	0.013651	0.0188041	0.725959	1	0.997487
chr	15751	16050	1	0.0149546	0.0349628	0.427729	1	0.021264	0.0206107	1.0317	0.501100943304681	0.0496107	0.0494024	1.00422	0.315593787841723	0.0964559	0.0786695	1.22609	0.041626066473563	0.0154543	0.0378265	0.408557	1	0.013651	0.0167181	0.81654	1	0.997487
chr	15751	16050	2	0.0149546	0.05312	0.281525	1	0.021264	0.0199775	1.0644	0.337763962187648	0.0496107	0.0636063	0.779965	0.44961747470161	0.0964559	0.0950495	1.0148	0.0838952141717	0.0154543	0.0580597	0.266179	1	0.013651	0.0171205	0.797348	1	0.997487
chr	15751	16050	3	0.0149546	0.044115	0.338991	1	0.021264	0.0181464	1.1718	0.331460853986269	0.0496107	0.0481515	1.0303	0.238771225959165	0.0964559	0.0755709	1.27636	0.03889957074996	0.0154543	0.0420341	0.367661	1	0.013651	0.0159691	0.854838	1	0.997487
chr	15751	16050	4	0.0149546	0.0412115	0.362874	1	0.021264	0.024016	0.88541	0.68586711691041	0.0496107	0.0455855	1.0883	0.21311123166781	0.0964559	0.0730752	1.31995	0.030391275788925	0.0154543	0.0424723	0.363868	1	0.013651	0.0159558	0.855551	1	0.997487
chr	15751	16050	5	0.0149546	0.051734	0.289067	1	0.021264	0.0249487	0.852309	0.623156487024872	0.0496107	0.0474586	1.04535	0.201369759406744	0.0964559	0.0848093	1.13733	0.064643689438263	0.0154543	0.0431668	0.358014	1	0.013651	0.0239984	0.56883	1	0.997487
chr	15751	16050	6	0.0149546	0.0496699	0.30108	1	0.021264	0.0249775	0.851326	0.611158068798045	0.0496107	0.0617425	0.80351	0.44392886715624	0.0964559	0.0849676	1.13521	0.042881133748101	0.0154543	0.051791	0.298397	1	0.013651	0.0194192	0.702964	1	0.997487
chr	15751	16050	7	0.0149546	0.0449211	0.332908	1	0.021264	0.0159892	1.3299	0.246152022185784	0.0496107	0.055498	0.893919	0.465016136131148	0.0964559	0.0775632	1.24358	0.035644956601604	0.0154543	0.0434219	0.35591	1	0.013651	0.0163205	0.836433	1	0.997487
chr	15751	16050	8	0.0149546	0.0498096	0.300235	1	0.021264	0.0138772	1.5323	0.167140207863931	0.0496107	0.0507567	0.977422	0.249374586290979	0.0964559	0.0901046	1.07049	0.085475043128863	0.0154543	0.044252	0.349234	1	0.013651	0.0168275	0.811232	1	0.997487
chr	15751	16050	9	0.0149546	0.0491177	0.304465	1	0.021264	0.0240722	0.883343	0.517996783007961	0.0496107	0.0650146	0.76307	0.509385121016741	0.0964559	0.101699	0.948445	0.101137368077943	0.0154543	0.04174	0.370252	1	0.013651	0.0152632	0.894373	1	0.997487
chr	15901	16200	0	0.0212548	0.0430667	0.493532	0.963120147050489	0.0159016	0.0177151	0.89763	1	0.0458838	0.0559593	0.819949	1	0.0795568	0.0916794	0.867772	0.31811907088404	0.0267325	0.039304	0.680147	1	0.0193306	0.0159258	1.21379	0.424487512360025	0.934643
chr	15901	16200	1	0.0212548	0.0504928	0.420947	1	0.0159016	0.0193875	0.820199	1	0.0458838	0.0528888	0.867552	0.905512001966477	0.0795568	0.0778736	1.02161	0.153328749399218	0.0267325	0.0442218	0.60451	1	0.0193306	0.023994	0.805643	0.996091195470872	0.934643
chr	15901	16200	2	0.0212548	0.0523275	0.406188	1	0.0159016	0.0241957	0.657208	1	0.0458838	0.0522584	0.878018	0.854312222452779	0.0795568	0.0930042	0.855411	0.333353604471517	0.0267325	0.0417613	0.640126	1	0.0193306	0.0176545	1.09494	0.650619486891624	0.934643
chr	15901	16200	3	0.0212548	0.0477907	0.444748	1	0.0159016	0.0239006	0.665322	1	0.0458838	0.0501108	0.915647	0.805776660228466	0.0795568	0.078027	1.01961	0.188450236776749	0.0267325	0.0388853	0.687471	1	0.0193306	0.0117439	1.64601	0.248841512833254	0.934643
chr	15901	16200	4	0.0212548	0.0497292	0.427411	1	0.0159016	0.0157488	1.0097	1	0.0458838	0.0629541	0.728845	1	0.0795568	0.094286	0.843782	0.359477435410148	0.0267325	0.0433211	0.617078	1	0.0193306	0.0133338	1.44974	0.292147171165621	0.934643
chr	15901	16200	5	0.0212548	0.0396986	0.535404	1	0.0159016	0.0175204	0.907605	1	0.0458838	0.0529417	0.866685	1	0.0795568	0.0677697	1.17393	0.104641379676314	0.0267325	0.0496663	0.538242	1	0.0193306	0.018247	1.05939	0.607920642107178	0.934643
chr	15901	16200	6	0.0212548	0.047179	0.450514	1	0.0159016	0.0271375	0.585964	1	0.0458838	0.0453657	1.01142	0.609724711035165	0.0795568	0.0845096	0.941394	0.248890628224279	0.0267325	0.0388584	0.687946	1	0.0193306	0.022936	0.842806	0.970345264216625	0.934643
chr	15901	16200	7	0.0212548	0.0448648	0.473752	1	0.0159016	0.018345	0.866808	1	0.0458838	0.0505112	0.908389	0.791473693100406	0.0795568	0.0808276	0.984278	0.200972099380369	0.0267325	0.0471466	0.567008	1	0.0193306	0.0180552	1.07064	0.578416258033004	0.934643
chr	15901	16200	8	0.0212548	0.0478946	0.443783	1	0.0159016	0.0214567	0.741102	1	0.0458838	0.0538466	0.852121	0.907864587602833	0.0795568	0.0907845	0.876326	0.306217506397364	0.0267325	0.0406823	0.657104	1	0.0193306	0.0134219	1.44023	0.310886939885166	0.934643
chr	15901	16200	9	0.0212548	0.0496233	0.428323	1	0.0159016	0.0174093	0.913397	1	0.0458838	0.051754	0.886575	0.953379304998576	0.0795568	0.0756595	1.05151	0.145559237009554	0.0267325	0.0481	0.555769	1	0.0193306	0.0196647	0.98301	0.739602866067645	0.934643
chr	16051	16350	0	0.0263416	0.0563166	0.467741	1	0.0170386	0.019577	0.870338	1	0.0291889	0.0570939	0.511244	1	0.0574525	0.0785899	0.731042	0.43865052887	0.0180426	0.0469621	0.384195	1	0.00330849	0.0177321	0.186582	1	0.995897
chr	16051	16350	1	0.0263416	0.0679668	0.387566	1	0.0170386	0.0204402	0.833583	0.975308158677157	0.0291889	0.0732709	0.39837	1	0.0574525	0.0947712	0.606223	0.559251418789898	0.0180426	0.0512629	0.351962	1	0.00330849	0.0204228	0.162	1	0.995897
chr	16051	16350	2	0.0263416	0.0395462	0.666097	1	0.0170386	0.0199975	0.852037	1	0.0291889	0.0630728	0.462781	1	0.0574525	0.0811289	0.708163	0.433186841022474	0.0180426	0.033734	0.534849	1	0.00330849	0.0134348	0.246263	1	0.995897
chr	16051	16350	3	0.0263416	0.068831	0.3827	1	0.0170386	0.0204375	0.833693	0.9849042164183	0.0291889	0.0723123	0.403651	1	0.0574525	0.0908696	0.632252	0.569297108252072	0.0180426	0.057019	0.316431	1	0.00330849	0.0184726	0.179103	1	0.995897
chr	16051	16350	4	0.0263416	0.07149	0.368466	1	0.0170386	0.0203657	0.836632	1	0.0291889	0.0677806	0.430638	1	0.0574525	0.0869958	0.660405	0.515036075383461	0.0180426	0.0523933	0.344368	1	0.00330849	0.0201447	0.164236	1	0.995897
chr	16051	16350	5	0.0263416	0.0450589	0.584604	1	0.0170386	0.0256816	0.663456	1	0.0291889	0.0535018	0.545569	1	0.0574525	0.093586	0.613901	0.619530499851656	0.0180426	0.0461294	0.39113	1	0.00330849	0.0173722	0.190447	1	0.995897
chr	16051	16350	6	0.0263416	0.0414049	0.636195	1	0.0170386	0.0166594	1.02276	0.838798501789463	0.0291889	0.0517194	0.56437	1	0.0574525	0.0818031	0.702327	0.490736055728018	0.0180426	0.0443692	0.406647	1	0.00330849	0.0144502	0.228958	1	0.995897
chr	16051	16350	7	0.0263416	0.0334434	0.787647	1	0.0170386	0.0146346	1.16427	0.757926745586692	0.0291889	0.0396638	0.735908	1	0.0574525	0.0754137	0.761831	0.48229031706093	0.0180426	0.032485	0.555413	1	0.00330849	0.0160315	0.206374	1	0.995897
chr	16051	16350	8	0.0263416	0.0429709	0.61301	1	0.0170386	0.0159239	1.07	0.808274983607921	0.0291889	0.0512294	0.569769	1	0.0574525	0.0848508	0.6771	0.451293143175043	0.0180426	0.0383227	0.470807	1	0.00330849	0.018794	0.17604	1	0.995897
chr	16051	16350	9	0.0263416	0.0512197	0.514286	1	0.0170386	0.0182366	0.934308	0.979911902705961	0.0291889	0.0560688	0.520591	1	0.0574525	0.0760743	0.755216	0.362105447526299	0.0180426	0.0428656	0.420911	1	0.00330849	0.0162608	0.203464	1	0.995897
chr	16201	16500	0	0.0296712	0.0438791	0.676203	1	0.0135336	0.0229566	0.58953	1	0.0255791	0.0457027	0.559685	1	0.0643764	0.0927654	0.69397	0.159746936035075	0.0182904	0.0455672	0.401394	1	1.62535E-16	0.0220527	7.3703E-15	1	0.906953
chr	16201	16500	1	0.0296712	0.050074	0.592547	1	0.0135336	0.0180044	0.751683	1	0.0255791	0.0552178	0.46324	1	0.0643764	0.0857734	0.75054	0.132501956885451	0.0182904	0.0462148	0.395769	1	1.62535E-16	0.0135764	1.19719E-14	1	0.906953
chr	16201	16500	2	0.0296712	0.0459687	0.645465	1	0.0135336	0.0219534	0.616469	1	0.0255791	0.0536208	0.477037	1	0.0643764	0.0683146	0.942352	0.097742243488167	0.0182904	0.043726	0.418296	1	1.62535E-16	0.0211258	7.69367E-15	1	0.906953
chr	16201	16500	3	0.0296712	0.0304865	0.973257	0.675552113022566	0.0135336	0.0191306	0.707432	1	0.0255791	0.044459	0.575341	1	0.0643764	0.0757434	0.849928	0.132683445315459	0.0182904	0.0376607	0.485663	1	1.62535E-16	0.0182895	8.88679E-15	1	0.906953
chr	16201	16500	4	0.0296712	0.0347398	0.854098	0.9198299701632	0.0135336	0.0182246	0.742601	1	0.0255791	0.0508938	0.502598	1	0.0643764	0.0770332	0.835697	0.099461564928554	0.0182904	0.0353541	0.517349	1	1.62535E-16	0.0160539	1.01243E-14	1	0.906953
chr	16201	16500	5	0.0296712	0.0370707	0.800395	0.906876987580391	0.0135336	0.018517	0.730874	1	0.0255791	0.0560726	0.456178	1	0.0643764	0.0883028	0.729041	0.184129854360556	0.0182904	0.0369535	0.494957	1	1.62535E-16	0.0190897	8.51428E-15	1	0.906953
chr	16201	16500	6	0.0296712	0.0338364	0.876902	0.837098362136533	0.0135336	0.017481	0.774189	1	0.0255791	0.043715	0.585133	1	0.0643764	0.0712458	0.903582	0.099284460947168	0.0182904	0.0382069	0.47872	1	1.62535E-16	0.0163371	9.94883E-15	1	0.906953
chr	16201	16500	7	0.0296712	0.043265	0.685801	1	0.0135336	0.0197453	0.685409	1	0.0255791	0.0480396	0.532459	1	0.0643764	0.0835309	0.77069	0.140687439570021	0.0182904	0.0412879	0.442997	1	1.62535E-16	0.0141689	1.14713E-14	1	0.906953
chr	16201	16500	8	0.0296712	0.0477897	0.62087	1	0.0135336	0.0252795	0.535359	1	0.0255791	0.0590228	0.433377	1	0.0643764	0.0805143	0.799565	0.139615307333077	0.0182904	0.0416088	0.43958	1	1.62535E-16	0.0230853	7.04063E-15	1	0.906953
chr	16201	16500	9	0.0296712	0.0557086	0.532614	1	0.0135336	0.0220965	0.612477	1	0.0255791	0.055446	0.461334	1	0.0643764	0.0884703	0.727661	0.142058342280988	0.0182904	0.0473486	0.386292	1	1.62535E-16	0.0184211	8.82331E-15	1	0.906953
chr	16351	16650	0	0.0181525	0.0447682	0.405478	1	0.0119813	0.0169956	0.704965	1	0.0391728	0.0673025	0.582041	1	0.0700578	0.0774279	0.904813	0.215362984381219	0.0297447	0.0473872	0.627695	1	0.00505285	0.0161709	0.312466	1	0.872483
chr	16351	16650	1	0.0181525	0.0515589	0.352073	1	0.0119813	0.0169629	0.706324	1	0.0391728	0.0569525	0.687815	1	0.0700578	0.088401	0.7925	0.327581745967874	0.0297447	0.0441342	0.67396	1	0.00505285	0.0223044	0.226541	1	0.872483
chr	16351	16650	2	0.0181525	0.0663981	0.273389	1	0.0119813	0.0218956	0.547201	1	0.0391728	0.0731115	0.535795	1	0.0700578	0.0779129	0.899181	0.156812727818062	0.0297447	0.0440442	0.675338	1	0.00505285	0.0219022	0.230701	1	0.872483
chr	16351	16650	3	0.0181525	0.0389691	0.465818	1	0.0119813	0.0175527	0.68259	1	0.0391728	0.0537501	0.728795	1	0.0700578	0.0841533	0.832502	0.396027159532009	0.0297447	0.0434266	0.684942	1	0.00505285	0.01732	0.291735	1	0.872483
chr	16351	16650	4	0.0181525	0.0490171	0.37033	1	0.0119813	0.0163762	0.731629	1	0.0391728	0.0708629	0.552797	1	0.0700578	0.0953021	0.735113	0.454957319043739	0.0297447	0.0431206	0.689803	1	0.00505285	0.0162653	0.310652	1	0.872483
chr	16351	16650	5	0.0181525	0.0489928	0.370514	1	0.0119813	0.0148941	0.804433	1	0.0391728	0.0560248	0.699205	1	0.0700578	0.0753244	0.930081	0.178289818331571	0.0297447	0.0484095	0.614439	1	0.00505285	0.0200787	0.251652	1	0.872483
chr	16351	16650	6	0.0181525	0.057016	0.318376	1	0.0119813	0.0178779	0.670174	1	0.0391728	0.0587181	0.667133	1	0.0700578	0.0916131	0.764714	0.328920815705791	0.0297447	0.0450244	0.660635	1	0.00505285	0.0222006	0.2276	1	0.872483
chr	16351	16650	7	0.0181525	0.0420813	0.431367	1	0.0119813	0.0162261	0.738397	1	0.0391728	0.0529357	0.740007	1	0.0700578	0.0822108	0.852173	0.24066986612524	0.0297447	0.0457795	0.649738	1	0.00505285	0.0177045	0.285399	1	0.872483
chr	16351	16650	8	0.0181525	0.055919	0.324621	1	0.0119813	0.02082	0.575471	1	0.0391728	0.0725938	0.539616	0.998871621018033	0.0700578	0.0929189	0.753967	0.340480307204791	0.0297447	0.0501489	0.593128	1	0.00505285	0.0213822	0.236311	1	0.872483
chr	16351	16650	9	0.0181525	0.0437436	0.414975	1	0.0119813	0.0159109	0.753025	1	0.0391728	0.0615487	0.636452	1	0.0700578	0.0791897	0.884683	0.227912790114898	0.0297447	0.0439767	0.676374	1	0.00505285	0.0185191	0.272845	1	0.872483
chr	16501	16800	0	0.0193396	0.0422251	0.458012	1	0.0134324	0.0226004	0.594343	1	0.0647403	0.0554612	1.16731	0.401007192013279	0.0875287	0.0685304	1.27722	0.098056046322814	0.0251415	0.0431797	0.582253	1	0.0068963	0.0161973	0.425768	1	0.835177
chr	16501	16800	1	0.0193396	0.0495637	0.390197	1	0.0134324	0.0237012	0.566739	1	0.0647403	0.054756	1.18234	0.260138455420983	0.0875287	0.0772642	1.13285	0.169053339210713	0.0251415	0.0529163	0.475118	1	0.0068963	0.0186757	0.369266	1	0.835177
chr	16501	16800	2	0.0193396	0.0456484	0.423664	1	0.0134324	0.0199958	0.671761	1	0.0647403	0.0565376	1.14508	0.379661400751971	0.0875287	0.0809012	1.08192	0.230963167155516	0.0251415	0.0413258	0.608373	1	0.0068963	0.0174601	0.394975	1	0.835177
chr	16501	16800	3	0.0193396	0.0511476	0.378114	1	0.0134324	0.0203263	0.660838	1	0.0647403	0.0539629	1.19972	0.269537742527836	0.0875287	0.0815082	1.07386	0.186349611455612	0.0251415	0.0509392	0.493559	1	0.0068963	0.020184	0.341672	1	0.835177
chr	16501	16800	4	0.0193396	0.0487593	0.396634	1	0.0134324	0.0192515	0.697733	1	0.0647403	0.0563638	1.14861	0.371380548804971	0.0875287	0.0713406	1.22691	0.118183221571624	0.0251415	0.0424635	0.592073	1	0.0068963	0.0166899	0.413202	1	0.835177
chr	16501	16800	5	0.0193396	0.0351297	0.55052	1	0.0134324	0.0121819	1.10265	0.906917642187323	0.0647403	0.0436261	1.48398	0.05867918620425	0.0875287	0.0732208	1.19541	0.137969560067792	0.0251415	0.0332845	0.755352	1	0.0068963	0.0112009	0.615692	0.998871621018033	0.835177
chr	16501	16800	6	0.0193396	0.0507933	0.380751	1	0.0134324	0.0198049	0.678236	1	0.0647403	0.0659503	0.981653	0.67724119325211	0.0875287	0.0793474	1.10311	0.15665645718138	0.0251415	0.0481259	0.522411	1	0.0068963	0.0181198	0.380595	1	0.835177
chr	16501	16800	7	0.0193396	0.0513154	0.376877	1	0.0134324	0.024709	0.543624	1	0.0647403	0.0694612	0.932035	0.81072801322658	0.0875287	0.0740184	1.18253	0.089936925668321	0.0251415	0.0473933	0.530486	1	0.0068963	0.0229212	0.30087	1	0.835177
chr	16501	16800	8	0.0193396	0.0455507	0.424573	1	0.0134324	0.0148601	0.903924	1	0.0647403	0.0404668	1.59984	0.040083846093253	0.0875287	0.0796798	1.09851	0.25132703878834	0.0251415	0.0355815	0.706589	1	0.0068963	0.0178771	0.385762	1	0.835177
chr	16501	16800	9	0.0193396	0.0575003	0.336339	1	0.0134324	0.0282447	0.475572	1	0.0647403	0.0557831	1.16057	0.295062798641294	0.0875287	0.0777788	1.12535	0.174374685682931	0.0251415	0.0459124	0.547597	1	0.0068963	0.0243633	0.283061	1	0.835177
chr	1651	1950	0	0.112728	0.0434059	2.59707	1.27717622977475E-05	0.0354637	0.0223411	1.58737	0.183578976519382	0.0650415	0.0493318	1.31845	0.353429370359545	0.103583	0.0796999	1.29966	0.156680630344456	0.0735116	0.0437159	1.68158	0.003036995843565	0.0273037	0.0200641	1.36082	0.359957934087239	0.60685
chr	1651	1950	1	0.112728	0.0512883	2.19793	0.000190288766569	0.0354637	0.0185438	1.91243	0.063110650194808	0.0650415	0.0549423	1.18381	0.503675270258661	0.103583	0.0800397	1.29415	0.2049250143145	0.0735116	0.044611	1.64784	0.006910421715736	0.0273037	0.0173807	1.57092	0.189945535597959	0.60685
chr	1651	1950	2	0.112728	0.0515661	2.18609	0.000286728856301	0.0354637	0.0187793	1.88845	0.07773770601653	0.0650415	0.0483085	1.34638	0.347618406054122	0.103583	0.0883646	1.17222	0.328546604141926	0.0735116	0.0524113	1.40259	0.036334933498457	0.0273037	0.0171648	1.59068	0.156312707211411	0.60685
chr	1651	1950	3	0.112728	0.0603005	1.86944	0.001851558079119	0.0354637	0.0175336	2.02261	0.071381987003445	0.0650415	0.0637685	1.01996	0.96184930217565	0.103583	0.0761633	1.36001	0.143806829268778	0.0735116	0.0514596	1.42853	0.034519671451958	0.0273037	0.0221022	1.23534	0.483620563844172	0.60685
chr	1651	1950	4	0.112728	0.0413958	2.72317	1.95738594133132E-06	0.0354637	0.0205863	1.72268	0.112912808206075	0.0650415	0.0558668	1.16422	0.597592682442887	0.103583	0.0858513	1.20654	0.246819285650451	0.0735116	0.0348906	2.10692	0.000230524686381	0.0273037	0.0167182	1.63317	0.17353168575112	0.60685
chr	1651	1950	5	0.112728	0.0350357	3.21752	1.04597915218108E-07	0.0354637	0.0210363	1.68583	0.115766891117759	0.0650415	0.0496478	1.31006	0.30536249716238	0.103583	0.075142	1.3785	0.135154452422236	0.0735116	0.0349627	2.10257	0.000113036314358	0.0273037	0.0156589	1.74365	0.145901885780025	0.60685
chr	1651	1950	6	0.112728	0.0468482	2.40624	8.2226122464335E-05	0.0354637	0.0193669	1.83115	0.083409376543033	0.0650415	0.0530367	1.22635	0.52157590099468	0.103583	0.0722852	1.43298	0.090879902367604	0.0735116	0.0542556	1.35491	0.030148160077579	0.0273037	0.0182956	1.49236	0.256367750820697	0.60685
chr	1651	1950	7	0.112728	0.0428366	2.63158	8.89735399456359E-06	0.0354637	0.021912	1.61846	0.157898255273305	0.0650415	0.0505985	1.28544	0.419742525907028	0.103583	0.0820812	1.26196	0.178029853800352	0.0735116	0.0427609	1.71913	0.002428678104128	0.0273037	0.0176924	1.54324	0.22238379297224	0.60685
chr	1651	1950	8	0.112728	0.0508376	2.21741	8.57824868714108E-05	0.0354637	0.017422	2.03557	0.047781855592955	0.0650415	0.0417318	1.55856	0.161154214578325	0.103583	0.0822907	1.25874	0.181925263931792	0.0735116	0.0395761	1.85747	0.001835145010463	0.0273037	0.0179318	1.52264	0.200163918450197	0.60685
chr	1651	1950	9	0.112728	0.036373	3.09922	5.99741904472317E-07	0.0354637	0.0172543	2.05535	0.04505979859483	0.0650415	0.0384708	1.69067	0.068078265218563	0.103583	0.0766103	1.35208	0.097001508391396	0.0735116	0.0427073	1.72129	0.001176491391242	0.0273037	0.0171623	1.59091	0.165629524845072	0.60685
chr	16651	16950	0	0.0198772	0.0329689	0.602908	1	0.00979691	0.0174095	0.562734	1	0.0635433	0.0447514	1.41992	0.066585234552393	0.106366	0.0810679	1.31206	0.015407632253691	0.0209044	0.0316675	0.660122	1	0.00709072	0.0183665	0.386068	1	0.900483
chr	16651	16950	1	0.0198772	0.0554177	0.35868	1	0.00979691	0.0275751	0.355281	1	0.0635433	0.0685979	0.926316	0.395138736157717	0.106366	0.0885511	1.20118	0.026061408287194	0.0209044	0.0432986	0.482796	1	0.00709072	0.0192073	0.369168	1	0.900483
chr	16651	16950	2	0.0198772	0.0558993	0.355589	1	0.00979691	0.0240653	0.407097	1	0.0635433	0.0642648	0.988773	0.32405200381427	0.106366	0.0804116	1.32277	0.013716419810011	0.0209044	0.0540038	0.387091	1	0.00709072	0.0203121	0.349088	1	0.900483
chr	16651	16950	3	0.0198772	0.0396029	0.501913	1	0.00979691	0.0235992	0.415137	1	0.0635433	0.0524288	1.21199	0.146485329050148	0.106366	0.0754011	1.41067	0.011088104819705	0.0209044	0.0415477	0.503142	1	0.00709072	0.0217323	0.326276	1	0.900483
chr	16651	16950	4	0.0198772	0.0483562	0.411058	1	0.00979691	0.0243686	0.40203	1	0.0635433	0.0609696	1.04221	0.300135505325715	0.106366	0.0922095	1.15353	0.025534315629121	0.0209044	0.040952	0.510461	1	0.00709072	0.0180174	0.393548	1	0.900483
chr	16651	16950	5	0.0198772	0.0509273	0.390305	1	0.00979691	0.0171654	0.570736	1	0.0635433	0.0536347	1.18474	0.13969551173814	0.106366	0.0848709	1.25327	0.021576654788912	0.0209044	0.0473357	0.44162	1	0.00709072	0.0163701	0.433151	1	0.900483
chr	16651	16950	6	0.0198772	0.0393378	0.505295	1	0.00979691	0.022062	0.444063	1	0.0635433	0.0517522	1.22784	0.122757130711574	0.106366	0.0871221	1.22088	0.018072889138129	0.0209044	0.0382445	0.546599	1	0.00709072	0.0195439	0.36281	1	0.900483
chr	16651	16950	7	0.0198772	0.0648547	0.306488	1	0.00979691	0.0235585	0.415855	1	0.0635433	0.0686911	0.925059	0.323011415345186	0.106366	0.079351	1.34045	0.016938411644187	0.0209044	0.0637036	0.328151	1	0.00709072	0.0245853	0.288413	1	0.900483
chr	16651	16950	8	0.0198772	0.0441151	0.450576	1	0.00979691	0.0199645	0.490717	1	0.0635433	0.0637579	0.996634	0.390482173468644	0.106366	0.0853311	1.24651	0.013811382420573	0.0209044	0.04039	0.517564	1	0.00709072	0.0171118	0.414376	1	0.900483
chr	16651	16950	9	0.0198772	0.0456845	0.435097	1	0.00979691	0.0188296	0.520293	1	0.0635433	0.050867	1.2492	0.113215845855546	0.106366	0.0809466	1.31403	0.016272396194779	0.0209044	0.0427638	0.488834	1	0.00709072	0.0162699	0.435818	1	0.900483
chr	16801	17100	0	0.0358334	0.060031	0.596915	1	0.0129656	0.0217889	0.595055	1	0.0467243	0.0509926	0.916296	0.290157160126947	0.123981	0.0930781	1.33201	0.015216278551735	0.0152792	0.0493492	0.309614	1	0.00394919	0.022422	0.17613	1	0.995787
chr	16801	17100	1	0.0358334	0.043699	0.820005	1	0.0129656	0.0227509	0.569894	1	0.0467243	0.0517087	0.903606	0.507421854828262	0.123981	0.0805945	1.53833	0.003771244758735	0.0152792	0.0419598	0.364139	1	0.00394919	0.0183747	0.214925	1	0.995787
chr	16801	17100	2	0.0358334	0.0523372	0.684664	1	0.0129656	0.0180414	0.718658	1	0.0467243	0.0506489	0.922514	0.325620206307066	0.123981	0.0756075	1.6398	0.002729930753733	0.0152792	0.0489505	0.312136	1	0.00394919	0.0202971	0.194569	1	0.995787
chr	16801	17100	3	0.0358334	0.046091	0.777449	1	0.0129656	0.0230176	0.563291	1	0.0467243	0.0648358	0.720656	0.757874908437443	0.123981	0.0880241	1.40849	0.007224173468358	0.0152792	0.0529169	0.28874	1	0.00394919	0.0205233	0.192425	1	0.995787
chr	16801	17100	4	0.0358334	0.0455719	0.786305	1	0.0129656	0.0193179	0.67117	1	0.0467243	0.0395175	1.18237	0.172844710078054	0.123981	0.0804643	1.54082	0.004440213712875	0.0152792	0.0439095	0.34797	1	0.00394919	0.0183835	0.214823	1	0.995787
chr	16801	17100	5	0.0358334	0.0569928	0.628736	1	0.0129656	0.0307578	0.421539	1	0.0467243	0.0641272	0.728619	0.505421657616588	0.123981	0.0941155	1.31733	0.015208383276629	0.0152792	0.0479947	0.318352	1	0.00394919	0.0179996	0.219404	1	0.995787
chr	16801	17100	6	0.0358334	0.0370022	0.968413	1	0.0129656	0.0209014	0.620322	1	0.0467243	0.0535774	0.87209	0.535299203313706	0.123981	0.072085	1.71993	0.001903692749624	0.0152792	0.0416513	0.366836	1	0.00394919	0.0159371	0.247799	1	0.995787
chr	16801	17100	7	0.0358334	0.0460919	0.777434	1	0.0129656	0.031492	0.411711	1	0.0467243	0.0469919	0.994305	0.283396387201153	0.123981	0.0851119	1.45668	0.006748442510124	0.0152792	0.041338	0.369616	1	0.00394919	0.0234701	0.168265	1	0.995787
chr	16801	17100	8	0.0358334	0.0467008	0.767297	1	0.0129656	0.0170795	0.759132	1	0.0467243	0.0496166	0.941707	0.367355622683683	0.123981	0.0802368	1.54519	0.004341367530858	0.0152792	0.0434683	0.351502	1	0.00394919	0.0193592	0.203996	1	0.995787
chr	16801	17100	9	0.0358334	0.043977	0.814821	1	0.0129656	0.0303371	0.427384	1	0.0467243	0.0562755	0.830278	0.472234770577508	0.123981	0.0848076	1.46191	0.005423187889538	0.0152792	0.0526469	0.29022	1	0.00394919	0.0221962	0.177922	1	0.995787
chr	16951	17250	0	0.0434771	0.0432513	1.00522	0.851708858452533	0.00913587	0.0264236	0.345747	1	0.0521279	0.0463899	1.12369	0.712134794800848	0.14332	0.0745438	1.92263	4.47889365643439E-05	0.0325926	0.0413172	0.788839	1	0.00434528	0.0196457	0.221182	1	0.84895
chr	16951	17250	1	0.0434771	0.0621994	0.698995	1	0.00913587	0.0255655	0.357352	1	0.0521279	0.0634887	0.821058	1	0.14332	0.0920377	1.55719	0.000264109841371	0.0325926	0.0494828	0.658665	1	0.00434528	0.0210222	0.2067	1	0.84895
chr	16951	17250	2	0.0434771	0.0419223	1.03709	0.838667935635645	0.00913587	0.015919	0.573897	1	0.0521279	0.0510312	1.02149	1	0.14332	0.0780966	1.83516	0.00019572044212	0.0325926	0.0380005	0.857689	0.86106391930567	0.00434528	0.0156858	0.27702	1	0.84895
chr	16951	17250	3	0.0434771	0.061509	0.706841	1	0.00913587	0.021274	0.429438	1	0.0521279	0.0691542	0.753792	1	0.14332	0.0738937	1.93954	5.47560210479858E-05	0.0325926	0.0488078	0.667774	1	0.00434528	0.0213678	0.203356	1	0.84895
chr	16951	17250	4	0.0434771	0.0336406	1.2924	0.432957046312389	0.00913587	0.0151509	0.602992	1	0.0521279	0.0515241	1.01172	1	0.14332	0.0877764	1.63279	0.000438939514327	0.0325926	0.0320415	1.0172	0.581757490974479	0.00434528	0.011818	0.367683	1	0.84895
chr	16951	17250	5	0.0434771	0.0583838	0.744677	1	0.00913587	0.0172444	0.529788	1	0.0521279	0.0576762	0.903803	1	0.14332	0.0806348	1.7774	0.000168538725623	0.0325926	0.0508547	0.640897	1	0.00434528	0.0153244	0.283553	1	0.84895
chr	16951	17250	6	0.0434771	0.0492675	0.88247	1	0.00913587	0.0305885	0.29867	1	0.0521279	0.0628374	0.829568	1	0.14332	0.0843914	1.69828	0.00022121728584	0.0325926	0.0489412	0.665954	1	0.00434528	0.0217559	0.199729	1	0.84895
chr	16951	17250	7	0.0434771	0.0537913	0.808255	1	0.00913587	0.0190164	0.480421	1	0.0521279	0.0571585	0.911989	1	0.14332	0.0751447	1.90725	5.32861722120082E-05	0.0325926	0.0467161	0.697674	1	0.00434528	0.0198335	0.219088	1	0.84895
chr	16951	17250	8	0.0434771	0.0514271	0.845412	1	0.00913587	0.0185162	0.493399	1	0.0521279	0.0532817	0.978345	1	0.14332	0.0937232	1.52918	0.000408353340013	0.0325926	0.046286	0.704157	1	0.00434528	0.0151465	0.286883	1	0.84895
chr	16951	17250	9	0.0434771	0.0506884	0.857733	1	0.00913587	0.020782	0.439605	1	0.0521279	0.0500712	1.04108	0.869774352693998	0.14332	0.0892072	1.6066	0.000334964558657	0.0325926	0.0532095	0.612533	1	0.00434528	0.0177148	0.245291	1	0.84895
chr	17101	17400	0	0.024028	0.0382963	0.627424	1	0.00690528	0.0162804	0.424147	1	0.0303015	0.0429645	0.705268	1	0.16732	0.0705281	2.37239	3.50057614717514E-06	0.0344557	0.0458827	0.750952	1	0.0100803	0.0193831	0.520056	1	0.814327
chr	17101	17400	1	0.024028	0.0441519	0.544212	1	0.00690528	0.0178705	0.386407	1	0.0303015	0.055966	0.541427	1	0.16732	0.0739083	2.26389	1.26871803322048E-05	0.0344557	0.0444229	0.775629	1	0.0100803	0.0194334	0.51871	1	0.814327
chr	17101	17400	2	0.024028	0.0656113	0.366217	1	0.00690528	0.0276388	0.24984	1	0.0303015	0.0702737	0.431193	1	0.16732	0.0840302	1.99119	7.08195259143674E-05	0.0344557	0.0489196	0.704333	1	0.0100803	0.0249772	0.40358	1	0.814327
chr	17101	17400	3	0.024028	0.0578443	0.415391	1	0.00690528	0.0265866	0.259728	1	0.0303015	0.0680154	0.445509	1	0.16732	0.09674	1.72958	0.000188624574892	0.0344557	0.0451663	0.762863	1	0.0100803	0.0173086	0.582387	1	0.814327
chr	17101	17400	4	0.024028	0.0446473	0.538174	1	0.00690528	0.0257123	0.268559	1	0.0303015	0.0485801	0.623743	1	0.16732	0.0808812	2.06871	2.58222568462196E-05	0.0344557	0.0513129	0.671482	1	0.0100803	0.024257	0.415563	1	0.814327
chr	17101	17400	5	0.024028	0.0461065	0.521141	1	0.00690528	0.0184114	0.375055	1	0.0303015	0.0497122	0.609539	1	0.16732	0.0821381	2.03706	2.18470479013133E-05	0.0344557	0.0399638	0.862173	1	0.0100803	0.0197861	0.509464	1	0.814327
chr	17101	17400	6	0.024028	0.04481	0.53622	1	0.00690528	0.0202637	0.340771	1	0.0303015	0.049251	0.615246	1	0.16732	0.080375	2.08174	2.89740996820553E-05	0.0344557	0.0492101	0.700175	1	0.0100803	0.0225929	0.446171	1	0.814327
chr	17101	17400	7	0.024028	0.0425391	0.564845	1	0.00690528	0.0179617	0.384445	1	0.0303015	0.0506235	0.598566	1	0.16732	0.0784758	2.13212	1.14527516678065E-05	0.0344557	0.0479883	0.718002	1	0.0100803	0.02336	0.43152	1	0.814327
chr	17101	17400	8	0.024028	0.0414673	0.579445	1	0.00690528	0.0190911	0.361702	1	0.0303015	0.0437958	0.691881	1	0.16732	0.0619462	2.70105	1.70009561428763E-07	0.0344557	0.0405535	0.849636	1	0.0100803	0.0179872	0.560415	1	0.814327
chr	17101	17400	9	0.024028	0.0377314	0.636817	1	0.00690528	0.0157888	0.437353	1	0.0303015	0.0465161	0.65142	1	0.16732	0.08265	2.02444	4.24619556181893E-05	0.0344557	0.039924	0.863032	1	0.0100803	0.0133285	0.756297	1	0.814327
chr	17251	17550	0	0.0382238	0.0435339	0.878024	1	0.00640078	0.0182202	0.351301	1	0.0120156	0.0511875	0.234737	1	0.200225	0.0851738	2.35078	5.79258219501888E-07	0.0261837	0.0407169	0.643067	1	0.0173536	0.0176042	0.985765	0.899437096876741	0.844383
chr	17251	17550	1	0.0382238	0.0531085	0.71973	1	0.00640078	0.0200891	0.31862	1	0.0120156	0.0591219	0.203234	1	0.200225	0.0919519	2.1775	4.05970996375515E-06	0.0261837	0.05177	0.50577	1	0.0173536	0.0203402	0.853168	1	0.844383
chr	17251	17550	2	0.0382238	0.0574869	0.664913	1	0.00640078	0.023035	0.277872	1	0.0120156	0.0623899	0.192589	1	0.200225	0.0771311	2.5959	9.80807536299366E-08	0.0261837	0.0411488	0.636317	1	0.0173536	0.0211049	0.822255	1	0.844383
chr	17251	17550	3	0.0382238	0.0458353	0.833938	1	0.00640078	0.0175714	0.364273	1	0.0120156	0.0468873	0.256266	1	0.200225	0.0856334	2.33816	8.70165165367531E-07	0.0261837	0.048596	0.538804	1	0.0173536	0.0189625	0.915154	0.993420549867013	0.844383
chr	17251	17550	4	0.0382238	0.052899	0.722581	1	0.00640078	0.0175698	0.364306	1	0.0120156	0.0556476	0.215923	1	0.200225	0.0736113	2.72003	5.93496497502954E-08	0.0261837	0.0425078	0.615974	1	0.0173536	0.0167635	1.0352	0.85717873946655	0.844383
chr	17251	17550	5	0.0382238	0.0399367	0.95711	1	0.00640078	0.0254777	0.251231	1	0.0120156	0.0527817	0.227647	1	0.200225	0.0814701	2.45765	5.13174360561308E-07	0.0261837	0.0559379	0.468085	1	0.0173536	0.0213428	0.813089	1	0.844383
chr	17251	17550	6	0.0382238	0.0572286	0.667914	1	0.00640078	0.0204531	0.312949	1	0.0120156	0.0634282	0.189436	1	0.200225	0.0854151	2.34414	5.23202574931325E-07	0.0261837	0.0552773	0.473679	1	0.0173536	0.0182589	0.950419	0.978772177581941	0.844383
chr	17251	17550	7	0.0382238	0.0360223	1.06111	1	0.00640078	0.0205399	0.311627	1	0.0120156	0.0400358	0.300121	1	0.200225	0.0673587	2.97252	1.57055394245376E-08	0.0261837	0.0419358	0.624376	1	0.0173536	0.0161115	1.07709	0.82974374932539	0.844383
chr	17251	17550	8	0.0382238	0.0393494	0.971395	1	0.00640078	0.0222826	0.287255	1	0.0120156	0.0542466	0.2215	1	0.200225	0.0852309	2.34921	1.04816316570666E-06	0.0261837	0.0457447	0.572388	1	0.0173536	0.0188121	0.92247	1	0.844383
chr	17251	17550	9	0.0382238	0.0477153	0.801081	1	0.00640078	0.0224635	0.284941	1	0.0120156	0.0501308	0.239685	1	0.200225	0.084933	2.35745	9.9388070906592E-07	0.0261837	0.053154	0.492601	1	0.0173536	0.0202143	0.858481	1	0.844383
chr	17401	17700	0	0.0616028	0.056978	1.08117	0.911000571185388	0.0051811	0.0178691	0.289947	1	0.0450126	0.0564058	0.798014	1	0.183132	0.0941809	1.94447	9.9573791327856E-06	0.0400535	0.0441954	0.906282	0.47441249994118	0.0192772	0.0201595	0.956234	0.917505787593662	0.82822
chr	17401	17700	1	0.0616028	0.0488329	1.2615	0.559029135656495	0.0051811	0.0191834	0.270082	1	0.0450126	0.0462821	0.97257	1	0.183132	0.0807269	2.26854	1.32323331769602E-06	0.0400535	0.04156	0.963751	0.327009065681981	0.0192772	0.0197403	0.97654	0.907502357867463	0.82822
chr	17401	17700	2	0.0616028	0.055643	1.10711	0.846871750765872	0.0051811	0.0192013	0.269831	1	0.0450126	0.0649923	0.692584	1	0.183132	0.0859893	2.12971	3.07570490809539E-06	0.0400535	0.044415	0.901801	0.489730652401532	0.0192772	0.0190886	1.00988	0.849995398269565	0.82822
chr	17401	17700	3	0.0616028	0.0712286	0.86486	1	0.0051811	0.0191761	0.270185	1	0.0450126	0.074467	0.604464	1	0.183132	0.08396	2.18118	1.68625076113482E-06	0.0400535	0.0514458	0.778557	0.833392885956062	0.0192772	0.0236653	0.814577	1	0.82822
chr	17401	17700	4	0.0616028	0.0394573	1.56125	0.23640269877232	0.0051811	0.0206504	0.250896	1	0.0450126	0.0506461	0.888767	1	0.183132	0.0864086	2.11937	3.37294309393776E-06	0.0400535	0.0410478	0.975777	0.231356870139707	0.0192772	0.0215628	0.894003	1	0.82822
chr	17401	17700	5	0.0616028	0.0536003	1.1493	0.780097720287436	0.0051811	0.0212685	0.243604	1	0.0450126	0.0567361	0.793368	1	0.183132	0.0787796	2.32461	1.22819543180164E-06	0.0400535	0.0432063	0.927029	0.421704582659948	0.0192772	0.0144535	1.33374	0.513149242188268	0.82822
chr	17401	17700	6	0.0616028	0.036027	1.70991	0.128079234193434	0.0051811	0.0221679	0.233721	1	0.0450126	0.0474053	0.949527	1	0.183132	0.0752502	2.43364	1.22484236420028E-06	0.0400535	0.0351352	1.13998	0.110901896049936	0.0192772	0.0167144	1.15333	0.720301509498945	0.82822
chr	17401	17700	7	0.0616028	0.0383111	1.60796	0.195305445798222	0.0051811	0.025912	0.19995	1	0.0450126	0.0542468	0.829774	1	0.183132	0.0916338	1.99852	6.26395962510795E-06	0.0400535	0.0403479	0.992703	0.217099961827861	0.0192772	0.0178258	1.08142	0.779187271588482	0.82822
chr	17401	17700	8	0.0616028	0.0556072	1.10782	0.752108220907517	0.0051811	0.0190349	0.27219	1	0.0450126	0.0628917	0.715716	1	0.183132	0.0804239	2.27708	2.60249599071116E-06	0.0400535	0.0393559	1.01773	0.258590734520247	0.0192772	0.0213859	0.901398	0.959757495020815	0.82822
chr	17401	17700	9	0.0616028	0.046917	1.31302	0.595585217966778	0.0051811	0.0179638	0.288419	1	0.0450126	0.0412633	1.09086	0.985772434020127	0.183132	0.0735196	2.49093	3.96769089028304E-07	0.0400535	0.0463905	0.863399	0.554019176540047	0.0192772	0.0206202	0.93487	1	0.82822
chr	17551	17850	0	0.060245	0.0423714	1.42183	0.027886864515243	0.0115937	0.0202063	0.573767	1	0.0475551	0.0513496	0.926105	0.845266540257243	0.124455	0.0830167	1.49916	0.000198306965018	0.0358627	0.0366176	0.979384	0.388249937607026	0.0161297	0.0168346	0.958128	0.532866589169696	0.83451
chr	17551	17850	1	0.060245	0.0410894	1.46619	0.027615312567682	0.0115937	0.0156139	0.742524	1	0.0475551	0.0487676	0.975137	0.846204137588766	0.124455	0.0923324	1.3479	0.000960588275116	0.0358627	0.0379001	0.946243	0.494471336018733	0.0161297	0.015428	1.04548	0.471595981007605	0.83451
chr	17551	17850	2	0.060245	0.0591127	1.01915	0.220032385806653	0.0115937	0.0162703	0.712568	1	0.0475551	0.0619515	0.767618	1	0.124455	0.0882573	1.41014	0.000342108821472	0.0358627	0.0493102	0.727288	1	0.0161297	0.0195777	0.823881	0.626219771891351	0.83451
chr	17551	17850	3	0.060245	0.0455263	1.3233	0.055650205351988	0.0115937	0.025845	0.448586	1	0.0475551	0.0580565	0.819118	1	0.124455	0.0804587	1.54682	0.000144859209671	0.0358627	0.0456038	0.786397	0.825418656872474	0.0161297	0.0185616	0.868982	0.674339389529859	0.83451
chr	17551	17850	4	0.060245	0.0713644	0.844188	0.491906207188757	0.0115937	0.022778	0.508987	1	0.0475551	0.0862003	0.551681	1	0.124455	0.082345	1.51139	0.000176765193282	0.0358627	0.0509838	0.703414	1	0.0161297	0.0216	0.746745	0.714683335808199	0.83451
chr	17551	17850	5	0.060245	0.0426122	1.4138	0.040501148154846	0.0115937	0.0196983	0.588563	1	0.0475551	0.0562225	0.845838	1	0.124455	0.0784974	1.58547	0.000179552612382	0.0358627	0.0396701	0.904023	0.669774509730842	0.0161297	0.0128975	1.25061	0.401247677368142	0.83451
chr	17551	17850	6	0.060245	0.0658378	0.915052	0.399554714098296	0.0115937	0.0255213	0.454275	1	0.0475551	0.0785589	0.605343	1	0.124455	0.089464	1.39112	0.000455069279724	0.0358627	0.0562088	0.638026	1	0.0161297	0.0192855	0.836364	0.666504644328036	0.83451
chr	17551	17850	7	0.060245	0.0521195	1.1559	0.109078891534262	0.0115937	0.0235052	0.49324	1	0.0475551	0.0611225	0.778029	1	0.124455	0.0850448	1.46341	0.000215210859292	0.0358627	0.0472934	0.758302	0.882572291477436	0.0161297	0.0178795	0.902134	0.587884606243928	0.83451
chr	17551	17850	8	0.060245	0.045811	1.31508	0.049743143502098	0.0115937	0.024275	0.477598	1	0.0475551	0.0597067	0.796478	1	0.124455	0.0754838	1.64876	6.35594608016099E-05	0.0358627	0.0437453	0.819807	0.698893022546826	0.0161297	0.0175802	0.917492	0.569785223907346	0.83451
chr	17551	17850	9	0.060245	0.0547995	1.09937	0.170018972396265	0.0115937	0.0217114	0.533991	1	0.0475551	0.0650073	0.731535	1	0.124455	0.0862926	1.44224	0.000382860117225	0.0358627	0.0537229	0.66755	1	0.0161297	0.0197037	0.818613	0.634999383798899	0.83451
chr	17701	18000	0	0.041513	0.0388357	1.06894	0.44230622634161	0.0115246	0.0283286	0.406819	1	0.0275631	0.0443512	0.621474	1	0.0771132	0.0781717	0.986459	0.077754316370231	0.0318184	0.042047	0.756734	0.618179910975552	0.0121065	0.0183821	0.658603	1	0.876957
chr	17701	18000	1	0.041513	0.0450224	0.922052	0.7444661341351	0.0115246	0.020425	0.56424	1	0.0275631	0.0528336	0.521696	1	0.0771132	0.0716822	1.07576	0.035754822271277	0.0318184	0.0498819	0.637875	0.897674043232003	0.0121065	0.0197223	0.613848	1	0.876957
chr	17701	18000	2	0.041513	0.0407714	1.01819	0.589932303944529	0.0115246	0.019582	0.58853	1	0.0275631	0.0414707	0.66464	1	0.0771132	0.0754464	1.02209	0.05008944801618	0.0318184	0.0455633	0.698334	0.873606950649277	0.0121065	0.0165115	0.733216	0.898601330597149	0.876957
chr	17701	18000	3	0.041513	0.0477331	0.86969	0.883840312151348	0.0115246	0.0187101	0.615956	1	0.0275631	0.0424609	0.649141	1	0.0771132	0.0766649	1.00585	0.083278188531438	0.0318184	0.0450424	0.70641	0.750909943375004	0.0121065	0.0161128	0.751359	0.833415148090068	0.876957
chr	17701	18000	4	0.041513	0.037316	1.11247	0.352783395388236	0.0115246	0.0274272	0.420189	1	0.0275631	0.0467782	0.58923	1	0.0771132	0.0811271	0.950523	0.12214409737638	0.0318184	0.0360248	0.883236	0.406911645448617	0.0121065	0.022615	0.535331	1	0.876957
chr	17701	18000	5	0.041513	0.0399717	1.03856	0.488180536095098	0.0115246	0.0195833	0.588491	1	0.0275631	0.0488093	0.56471	1	0.0771132	0.0797308	0.96717	0.091138627256771	0.0318184	0.0431652	0.737131	0.591238673430006	0.0121065	0.02117	0.571871	1	0.876957
chr	17701	18000	6	0.041513	0.0508522	0.816346	1	0.0115246	0.02064	0.558362	1	0.0275631	0.0599078	0.460092	1	0.0771132	0.0800737	0.963028	0.067879305578502	0.0318184	0.044223	0.719499	0.705281279121528	0.0121065	0.0160157	0.755915	0.860079852758128	0.876957
chr	17701	18000	7	0.041513	0.044133	0.940634	0.589337548073403	0.0115246	0.0226703	0.508357	1	0.0275631	0.0521806	0.528225	1	0.0771132	0.0893221	0.863316	0.210246228583541	0.0318184	0.0390256	0.815321	0.438727630931532	0.0121065	0.0177769	0.681024	0.881297072028208	0.876957
chr	17701	18000	8	0.041513	0.0483294	0.85896	0.880838274848336	0.0115246	0.0235747	0.488855	1	0.0275631	0.0573224	0.480843	1	0.0771132	0.0823248	0.936695	0.114215195397898	0.0318184	0.0501711	0.634198	0.91729917180001	0.0121065	0.0184316	0.656834	0.952635926685809	0.876957
chr	17701	18000	9	0.041513	0.0508517	0.816354	0.934221413622916	0.0115246	0.0231219	0.498428	1	0.0275631	0.0472588	0.583237	1	0.0771132	0.0797208	0.967291	0.082013676313588	0.0318184	0.0562069	0.566094	1	0.0121065	0.0238678	0.507232	1	0.876957
chr	17851	18150	0	0.0289817	0.0356383	0.813218	0.863634218542431	0.0157713	0.0162999	0.96757	0.816973787844903	0.0435006	0.037491	1.16029	0.227671755467273	0.0648813	0.0726546	0.89301	0.500691696350462	0.0441323	0.0341296	1.29308	0.216946712586593	0.00786688	0.0165017	0.476731	1	0.8651
chr	17851	18150	1	0.0289817	0.0474327	0.611007	1	0.0157713	0.0174568	0.903447	0.885873988342638	0.0435006	0.0493139	0.882116	0.506408986075667	0.0648813	0.0838809	0.773493	0.576581396162643	0.0441323	0.0352842	1.25077	0.247835841886467	0.00786688	0.0151428	0.519513	1	0.8651
chr	17851	18150	2	0.0289817	0.0464795	0.623537	1	0.0157713	0.0162475	0.970691	0.831706424218121	0.0435006	0.0470303	0.924948	0.492363087584204	0.0648813	0.0730329	0.888385	0.41598367188938	0.0441323	0.0461051	0.957211	0.480647419421072	0.00786688	0.016042	0.490393	1	0.8651
chr	17851	18150	3	0.0289817	0.0491132	0.5901	1	0.0157713	0.0196453	0.802803	1	0.0435006	0.0600054	0.724945	1	0.0648813	0.0789394	0.821913	0.416613610117518	0.0441323	0.0414466	1.0648	0.395009346374324	0.00786688	0.0135115	0.582236	1	0.8651
chr	17851	18150	4	0.0289817	0.0496151	0.584131	1	0.0157713	0.0247585	0.637005	0.978593079521502	0.0435006	0.0491503	0.885053	0.424448299130996	0.0648813	0.0868786	0.746804	0.494066575639344	0.0441323	0.0409722	1.07713	0.354155433045144	0.00786688	0.0205238	0.383305	1	0.8651
chr	17851	18150	5	0.0289817	0.0509903	0.568377	1	0.0157713	0.0199861	0.789113	0.973278841492471	0.0435006	0.053373	0.81503	0.623314832288818	0.0648813	0.0852889	0.760724	0.651481042816078	0.0441323	0.0510483	0.86452	0.599376040112813	0.00786688	0.0159598	0.492918	1	0.8651
chr	17851	18150	6	0.0289817	0.0454938	0.637047	1	0.0157713	0.0153605	1.02674	0.816016546489586	0.0435006	0.0401144	1.08441	0.236268684412561	0.0648813	0.0927794	0.699307	0.87713962783126	0.0441323	0.0464068	0.950988	0.488835705783679	0.00786688	0.0194801	0.403842	1	0.8651
chr	17851	18150	7	0.0289817	0.0470022	0.616603	1	0.0157713	0.020108	0.78433	1	0.0435006	0.0496025	0.876984	0.588668795616824	0.0648813	0.0834012	0.777942	0.571363755944233	0.0441323	0.0365383	1.20784	0.269988781410464	0.00786688	0.0203712	0.386177	1	0.8651
chr	17851	18150	8	0.0289817	0.0433587	0.668417	1	0.0157713	0.0202386	0.779268	0.968494276558693	0.0435006	0.0560842	0.77563	0.686489538089339	0.0648813	0.0838845	0.77346	0.554088223796164	0.0441323	0.0432539	1.02031	0.356875604868776	0.00786688	0.0175578	0.448056	1	0.8651
chr	17851	18150	9	0.0289817	0.0398239	0.727746	0.944467225550871	0.0157713	0.0217924	0.723706	0.965268622565413	0.0435006	0.0562066	0.773941	0.728913048261821	0.0648813	0.0850924	0.762481	0.604904451787187	0.0441323	0.0486552	0.907042	0.48495328896546	0.00786688	0.0182144	0.431904	1	0.8651
chr	18001	18300	0	0.0277372	0.0577803	0.480046	1	0.0296464	0.0196477	1.5089	0.099940794216219	0.0567785	0.0591693	0.959594	0.318537985250859	0.0627261	0.0795444	0.788567	0.564243426909804	0.0488928	0.0472163	1.03551	0.374213238837671	0.014949	0.0173473	0.861748	1	0.874033
chr	18001	18300	1	0.0277372	0.0442009	0.627526	1	0.0296464	0.031654	0.936577	0.489452336456393	0.0567785	0.0546729	1.03851	0.242628643819663	0.0627261	0.0866843	0.723615	0.837398813605794	0.0488928	0.0401852	1.21669	0.189036346001399	0.014949	0.0174136	0.858467	1	0.874033
chr	18001	18300	2	0.0277372	0.0386561	0.717537	0.844845964353276	0.0296464	0.0224782	1.3189	0.196164533737891	0.0567785	0.0447018	1.27016	0.131179027594416	0.0627261	0.0874275	0.717464	0.974347748377831	0.0488928	0.0380348	1.28548	0.152024162956742	0.014949	0.0213413	0.700473	1	0.874033
chr	18001	18300	3	0.0277372	0.0555548	0.499276	1	0.0296464	0.0308663	0.960478	0.376620502165764	0.0567785	0.0574307	0.988644	0.24847636738236	0.0627261	0.0932496	0.672669	0.759654415655446	0.0488928	0.046475	1.05202	0.303352070920118	0.014949	0.023925	0.624828	1	0.874033
chr	18001	18300	4	0.0277372	0.0547156	0.506934	1	0.0296464	0.0221133	1.34066	0.163282299097569	0.0567785	0.0572225	0.992241	0.305149917940473	0.0627261	0.0741565	0.845861	0.526539243036355	0.0488928	0.0422276	1.15784	0.272773930082665	0.014949	0.0187842	0.795828	1	0.874033
chr	18001	18300	5	0.0277372	0.0437765	0.633609	1	0.0296464	0.0201044	1.47462	0.121727330497259	0.0567785	0.0542433	1.04674	0.25364301230567	0.0627261	0.08633	0.726585	0.947341649390012	0.0488928	0.041883	1.16737	0.254083939761163	0.014949	0.0166167	0.899637	1	0.874033
chr	18001	18300	6	0.0277372	0.0505591	0.548609	1	0.0296464	0.0252967	1.17195	0.220101399092656	0.0567785	0.0647981	0.876237	0.365343362426506	0.0627261	0.0715982	0.876085	0.416709671124951	0.0488928	0.0376407	1.29893	0.177699665999547	0.014949	0.0131468	1.13708	1	0.874033
chr	18001	18300	7	0.0277372	0.0470056	0.590083	1	0.0296464	0.0260347	1.13873	0.265392051457337	0.0567785	0.0545675	1.04052	0.221332321372766	0.0627261	0.0916903	0.684108	0.914113291612804	0.0488928	0.0423597	1.15423	0.226555310669396	0.014949	0.0208885	0.715657	1	0.874033
chr	18001	18300	8	0.0277372	0.0393086	0.705627	1	0.0296464	0.016733	1.77173	0.065368832118909	0.0567785	0.0454892	1.24818	0.15900893582556	0.0627261	0.0675214	0.928981	0.467934203839769	0.0488928	0.0405154	1.20677	0.23699265251783	0.014949	0.0153524	0.973724	1	0.874033
chr	18001	18300	9	0.0277372	0.0489398	0.566762	1	0.0296464	0.0207335	1.42988	0.139570691070263	0.0567785	0.0529581	1.07214	0.217433452439793	0.0627261	0.079483	0.789176	0.769093459793326	0.0488928	0.0450995	1.08411	0.355678531196999	0.014949	0.0189026	0.790844	1	0.874033
chr	1801	2100	0	0.0848878	0.0712312	1.19172	0.10331165444797	0.0398306	0.0194742	2.0453	0.047620125489357	0.0656715	0.0855943	0.767242	1	0.131809	0.0902312	1.46079	0.047966364252826	0.111243	0.0539068	2.06362	0.002032598661427	0.0266927	0.0191643	1.39283	0.239609148172152	0.48791
chr	1801	2100	1	0.0848878	0.0512948	1.6549	0.000769169244668	0.0398306	0.022223	1.79231	0.093501738019503	0.0656715	0.0637853	1.02957	0.590311541573703	0.131809	0.0759681	1.73506	0.004556941014368	0.111243	0.0378072	2.94238	4.85472987465929E-06	0.0266927	0.0195206	1.36741	0.292255916893377	0.48791
chr	1801	2100	2	0.0848878	0.0505783	1.67834	0.001178312238964	0.0398306	0.0196915	2.02273	0.047684861573933	0.0656715	0.050078	1.31138	0.109031731144078	0.131809	0.0802638	1.6422	0.0057243783073	0.111243	0.0429969	2.58723	2.75370379264617E-05	0.0266927	0.0201663	1.32363	0.306917093368751	0.48791
chr	1801	2100	3	0.0848878	0.0707108	1.20049	0.065569403021046	0.0398306	0.0204748	1.94535	0.053429253453007	0.0656715	0.0734771	0.893768	0.833905715220048	0.131809	0.0875697	1.50519	0.046372434914358	0.111243	0.052143	2.13342	0.00187243007216	0.0266927	0.0186212	1.43346	0.24084145079661	0.48791
chr	1801	2100	4	0.0848878	0.0368346	2.30457	1.37824608429371E-05	0.0398306	0.0192837	2.06551	0.028252355341708	0.0656715	0.0446924	1.46941	0.068568928302262	0.131809	0.0708124	1.86138	0.001737997183566	0.111243	0.0389859	2.85342	1.04895520092185E-06	0.0266927	0.0138029	1.93385	0.071452136410788	0.48791
chr	1801	2100	5	0.0848878	0.0450328	1.88502	0.000346300452991	0.0398306	0.0245253	1.62406	0.103154803290365	0.0656715	0.0646985	1.01504	0.546066075497334	0.131809	0.0800845	1.64587	0.007734890714949	0.111243	0.0453243	2.45438	2.7626443361628E-05	0.0266927	0.0131281	2.03325	0.071025587755571	0.48791
chr	1801	2100	6	0.0848878	0.0452654	1.87534	0.000310941178928	0.0398306	0.015476	2.5737	0.006549544545485	0.0656715	0.0329917	1.99055	0.002149782619874	0.131809	0.0796029	1.65583	0.012040878079719	0.111243	0.0447876	2.48379	2.66822371645103E-05	0.0266927	0.0153065	1.74388	0.08508835102507	0.48791
chr	1801	2100	7	0.0848878	0.0297421	2.85413	2.8316358569036E-07	0.0398306	0.0146367	2.72128	0.005034917525074	0.0656715	0.0460203	1.42701	0.042596549316881	0.131809	0.0709875	1.85679	0.000974783973123	0.111243	0.0352384	3.15687	3.56226743658539E-08	0.0266927	0.015786	1.69091	0.078981913455749	0.48791
chr	1801	2100	8	0.0848878	0.0542505	1.56474	0.002285592456472	0.0398306	0.0216589	1.83899	0.078892638987886	0.0656715	0.0531792	1.23491	0.156547214307653	0.131809	0.0826884	1.59404	0.018115719256409	0.111243	0.0429887	2.58773	2.92267883860164E-05	0.0266927	0.0226711	1.17739	0.458365095539055	0.48791
chr	1801	2100	9	0.0848878	0.0508206	1.67034	0.000836809012361	0.0398306	0.0299548	1.32969	0.389628205838194	0.0656715	0.0554647	1.18402	0.29437410308583	0.131809	0.0943886	1.39645	0.039180596912372	0.111243	0.0386646	2.87713	5.07535357363587E-06	0.0266927	0.0221685	1.20408	0.536741781424878	0.48791
chr	18151	18450	0	0.0198718	0.0579464	0.342934	1	0.021786	0.0195651	1.11351	0.369038950081592	0.0652206	0.0582068	1.1205	0.376804320797198	0.0813056	0.0851984	0.954309	0.612253786981079	0.0465012	0.0436172	1.06612	1	0.0228089	0.0229813	0.992498	1	0.849177
chr	18151	18450	1	0.0198718	0.0379284	0.523929	1	0.021786	0.0149219	1.46	0.166431261653642	0.0652206	0.042365	1.53949	0.079914191189567	0.0813056	0.0853677	0.952416	0.694643879731091	0.0465012	0.0389282	1.19454	0.815726416049552	0.0228089	0.0163628	1.39395	0.617657290827539	0.849177
chr	18151	18450	2	0.0198718	0.0367106	0.54131	1	0.021786	0.0174021	1.25192	0.292881554976849	0.0652206	0.0409279	1.59355	0.069848880461622	0.0813056	0.0810777	1.00281	0.614944005403926	0.0465012	0.0370697	1.25443	0.722888388706855	0.0228089	0.0193008	1.18176	0.939366779969279	0.849177
chr	18151	18450	3	0.0198718	0.0524349	0.37898	1	0.021786	0.019938	1.09269	0.406474077996389	0.0652206	0.0490286	1.33026	0.217553827923796	0.0813056	0.0903833	0.899564	0.848868508900267	0.0465012	0.0477931	0.972969	1	0.0228089	0.0195039	1.16945	1	0.849177
chr	18151	18450	4	0.0198718	0.0619868	0.320581	1	0.021786	0.0246692	0.883126	0.513711361418278	0.0652206	0.091062	0.716222	1	0.0813056	0.0796462	1.02083	0.310852075198215	0.0465012	0.0529609	0.878029	1	0.0228089	0.022761	1.0021	1	0.849177
chr	18151	18450	5	0.0198718	0.0510199	0.389491	1	0.021786	0.0184769	1.17909	0.318859708534462	0.0652206	0.0445937	1.46255	0.121419515498861	0.0813056	0.0731727	1.11115	0.310448675077281	0.0465012	0.050349	0.923577	1	0.0228089	0.0198468	1.14925	1	0.849177
chr	18151	18450	6	0.0198718	0.0361914	0.549075	1	0.021786	0.0213683	1.01955	0.487054850703405	0.0652206	0.0515411	1.26541	0.274285567560329	0.0813056	0.086791	0.936798	0.712413720614626	0.0465012	0.0505768	0.919418	1	0.0228089	0.0186743	1.22141	0.922452620803142	0.849177
chr	18151	18450	7	0.0198718	0.0556359	0.357176	1	0.021786	0.0210731	1.03383	0.419579041517816	0.0652206	0.0576374	1.13157	0.386063058210902	0.0813056	0.0703975	1.15495	0.217766947999426	0.0465012	0.0412331	1.12776	1	0.0228089	0.0189247	1.20524	0.951352681607927	0.849177
chr	18151	18450	8	0.0198718	0.0526135	0.377694	1	0.021786	0.0229385	0.949757	0.571312120913269	0.0652206	0.0542374	1.2025	0.34226098760365	0.0813056	0.0735715	1.10512	0.344727766507003	0.0465012	0.043733	1.0633	1	0.0228089	0.0186272	1.22449	0.950166254588289	0.849177
chr	18151	18450	9	0.0198718	0.0459141	0.432804	1	0.021786	0.0185058	1.17725	0.305171995172628	0.0652206	0.0603447	1.0808	0.589122969929304	0.0813056	0.08158	0.996636	0.563501332475602	0.0465012	0.0436133	1.06622	1	0.0228089	0.0158681	1.43741	0.61299680867503	0.849177
chr	18301	18600	0	0.0405603	0.0497365	0.815504	1	0.0109224	0.0233121	0.468529	1	0.0594062	0.0486847	1.22022	0.28600125095438	0.0681726	0.0946249	0.720451	1	0.0438894	0.0488319	0.898785	1	0.0301063	0.0236824	1.27125	0.398542975789053	0.807857
chr	18301	18600	1	0.0405603	0.0446921	0.90755	1	0.0109224	0.0274065	0.398533	1	0.0594062	0.0688426	0.862928	1	0.0681726	0.0826033	0.825301	0.542827713346136	0.0438894	0.0408216	1.07515	1	0.0301063	0.0189859	1.58572	0.214649363691084	0.807857
chr	18301	18600	2	0.0405603	0.060587	0.669455	1	0.0109224	0.0176997	0.617095	1	0.0594062	0.0738305	0.80463	1	0.0681726	0.0854397	0.797903	0.651904065809949	0.0438894	0.0534489	0.821147	0.998871623070542	0.0301063	0.0147504	2.04105	0.054934204000258	0.807857
chr	18301	18600	3	0.0405603	0.059392	0.682925	1	0.0109224	0.0202899	0.538317	1	0.0594062	0.0714856	0.831023	1	0.0681726	0.0936911	0.727632	0.79787544607645	0.0438894	0.0532954	0.823512	1	0.0301063	0.0183814	1.63787	0.140858261582446	0.807857
chr	18301	18600	4	0.0405603	0.0515337	0.787064	1	0.0109224	0.021756	0.502041	1	0.0594062	0.0479663	1.2385	0.254675142548165	0.0681726	0.0784584	0.868901	0.428807175154917	0.0438894	0.0496218	0.884478	1	0.0301063	0.0190638	1.57924	0.209599276571427	0.807857
chr	18301	18600	5	0.0405603	0.0668315	0.606904	1	0.0109224	0.0250304	0.436365	1	0.0594062	0.055261	1.07501	0.437872275370817	0.0681726	0.0852223	0.799939	0.614285080772159	0.0438894	0.0477425	0.919294	1	0.0301063	0.0218528	1.37769	0.292418697052664	0.807857
chr	18301	18600	6	0.0405603	0.0431923	0.939063	1	0.0109224	0.0289682	0.377048	1	0.0594062	0.0486817	1.2203	0.295054430460511	0.0681726	0.0653196	1.04368	0.229373842919648	0.0438894	0.0341544	1.28503	0.576098851534071	0.0301063	0.021506	1.3999	0.364908395964972	0.807857
chr	18301	18600	7	0.0405603	0.0543614	0.746123	1	0.0109224	0.0141289	0.773054	0.854903105204607	0.0594062	0.0641804	0.925613	0.747438578671705	0.0681726	0.080784	0.843887	0.526229087148777	0.0438894	0.0460825	0.952409	1	0.0301063	0.0188803	1.59459	0.150270385566382	0.807857
chr	18301	18600	8	0.0405603	0.0393736	1.03014	1	0.0109224	0.0189976	0.574936	1	0.0594062	0.0512084	1.16009	0.386468632335748	0.0681726	0.0876001	0.778225	0.761403741710292	0.0438894	0.0451158	0.972817	1	0.0301063	0.0130266	2.31114	0.039554001501614	0.807857
chr	18301	18600	9	0.0405603	0.0465284	0.871732	1	0.0109224	0.0171529	0.636767	1	0.0594062	0.066754	0.889927	1	0.0681726	0.073581	0.926497	0.345434495002927	0.0438894	0.0401829	1.09224	1	0.0301063	0.0148426	2.02837	0.064860751141488	0.807857
chr	18451	18750	0	0.0311096	0.0397013	0.783591	1	0.00835537	0.0187088	0.446601	1	0.0682911	0.046196	1.47829	0.01111596239607	0.04923	0.0627482	0.784564	0.673378103530784	0.0309653	0.0336458	0.920332	1	0.0327573	0.0176381	1.85719	0.138419139105146	0.825057
chr	18451	18750	1	0.0311096	0.0612066	0.508272	1	0.00835537	0.0182516	0.457788	1	0.0682911	0.0719417	0.949256	0.194721540939212	0.04923	0.0713862	0.689629	0.644671796865523	0.0309653	0.0524226	0.590686	1	0.0327573	0.0246774	1.32742	0.372748900345519	0.825057
chr	18451	18750	2	0.0311096	0.040938	0.75992	1	0.00835537	0.0146073	0.572	1	0.0682911	0.0506601	1.34803	0.033640355132114	0.04923	0.0930742	0.528933	1	0.0309653	0.037519	0.825323	1	0.0327573	0.01414	2.31664	0.044255788720302	0.825057
chr	18451	18750	3	0.0311096	0.0599649	0.518797	1	0.00835537	0.0221242	0.377657	1	0.0682911	0.0661626	1.03217	0.089809537914487	0.04923	0.0852891	0.577213	1	0.0309653	0.0573923	0.539538	1	0.0327573	0.0279957	1.17008	0.577167634905285	0.825057
chr	18451	18750	4	0.0311096	0.0380701	0.817166	1	0.00835537	0.0217751	0.383712	1	0.0682911	0.0493197	1.38466	0.0119492478262	0.04923	0.0754964	0.652084	1	0.0309653	0.0394165	0.785592	1	0.0327573	0.0159326	2.05599	0.090164275429808	0.825057
chr	18451	18750	5	0.0311096	0.045152	0.688997	1	0.00835537	0.0203984	0.409609	1	0.0682911	0.0523343	1.3049	0.024640923047371	0.04923	0.0899516	0.547294	1	0.0309653	0.0420361	0.736636	1	0.0327573	0.0153466	2.1345	0.068776327728777	0.825057
chr	18451	18750	6	0.0311096	0.0643403	0.483517	1	0.00835537	0.0211643	0.394786	1	0.0682911	0.0674392	1.01263	0.137435503856574	0.04923	0.0869	0.566513	1	0.0309653	0.0564557	0.548488	1	0.0327573	0.0205108	1.59708	0.208055149776826	0.825057
chr	18451	18750	7	0.0311096	0.0512156	0.607424	1	0.00835537	0.0145846	0.57289	1	0.0682911	0.0498525	1.36986	0.017405634891859	0.04923	0.0781539	0.629911	1	0.0309653	0.0402943	0.768478	1	0.0327573	0.017468	1.87527	0.102918850310276	0.825057
chr	18451	18750	8	0.0311096	0.041048	0.757883	1	0.00835537	0.0209518	0.39879	1	0.0682911	0.0463442	1.47356	0.012470311998352	0.04923	0.0805357	0.611282	1	0.0309653	0.0402982	0.768404	1	0.0327573	0.0139752	2.34396	0.051701304353296	0.825057
chr	18451	18750	9	0.0311096	0.0415689	0.748386	1	0.00835537	0.0181687	0.459877	1	0.0682911	0.0524695	1.30154	0.022881539224542	0.04923	0.0792481	0.621214	1	0.0309653	0.0408592	0.757854	1	0.0327573	0.0126533	2.58883	0.029241484842108	0.825057
chr	18601	18900	0	0.0357538	0.0473889	0.754476	1	0.0167862	0.0174846	0.960056	1	0.0642262	0.0562578	1.14164	0.08830295330912	0.0517883	0.0821158	0.630674	0.949533213973982	0.0228867	0.0408906	0.559706	1	0.0175926	0.0145133	1.21217	0.911028950821149	0.828703
chr	18601	18900	1	0.0357538	0.044196	0.808983	1	0.0167862	0.0220342	0.761825	1	0.0642262	0.053381	1.20317	0.079776261604036	0.0517883	0.083382	0.621097	1	0.0228867	0.0409744	0.558561	1	0.0175926	0.0185581	0.947974	1	0.828703
chr	18601	18900	2	0.0357538	0.0462612	0.772868	1	0.0167862	0.0196695	0.853413	1	0.0642262	0.0453904	1.41497	0.018028393315997	0.0517883	0.0814435	0.63588	1	0.0228867	0.0427286	0.53563	1	0.0175926	0.0152776	1.15153	1	0.828703
chr	18601	18900	3	0.0357538	0.0436871	0.818406	1	0.0167862	0.0185872	0.903105	1	0.0642262	0.0473293	1.35701	0.021001835704637	0.0517883	0.0857071	0.604247	1	0.0228867	0.0456938	0.500871	1	0.0175926	0.0196336	0.896046	1	0.828703
chr	18601	18900	4	0.0357538	0.0489885	0.729841	1	0.0167862	0.0227013	0.739438	1	0.0642262	0.0550163	1.1674	0.077914793138259	0.0517883	0.0854743	0.605893	0.967539860963109	0.0228867	0.0480121	0.476686	1	0.0175926	0.0179385	0.980717	1	0.828703
chr	18601	18900	5	0.0357538	0.0461309	0.775051	1	0.0167862	0.0222606	0.754077	1	0.0642262	0.0458715	1.40013	0.020061004482405	0.0517883	0.0781859	0.662374	0.938247607026134	0.0228867	0.0441392	0.518512	1	0.0175926	0.0185357	0.94912	1	0.828703
chr	18601	18900	6	0.0357538	0.0517676	0.69066	1	0.0167862	0.0196347	0.854925	1	0.0642262	0.0450694	1.42505	0.012853867013076	0.0517883	0.0783857	0.660686	0.712806378385127	0.0228867	0.0489672	0.467388	1	0.0175926	0.017356	1.01363	1	0.828703
chr	18601	18900	7	0.0357538	0.0543025	0.658419	1	0.0167862	0.0290105	0.578625	1	0.0642262	0.0596051	1.07753	0.118207783678722	0.0517883	0.0659302	0.785502	0.373306657146467	0.0228867	0.0469774	0.487185	1	0.0175926	0.0231373	0.760357	1	0.828703
chr	18601	18900	8	0.0357538	0.0670924	0.532904	1	0.0167862	0.0231777	0.724239	1	0.0642262	0.0710562	0.903879	0.336520515581636	0.0517883	0.0886098	0.584453	0.849718015254333	0.0228867	0.0585047	0.391194	1	0.0175926	0.0225411	0.780468	1	0.828703
chr	18601	18900	9	0.0357538	0.0401189	0.891196	1	0.0167862	0.0149721	1.12117	0.817131611110881	0.0642262	0.0397372	1.61627	0.005396069505132	0.0517883	0.0807763	0.641132	1	0.0228867	0.0436961	0.52377	1	0.0175926	0.0188447	0.933557	1	0.828703
chr	18751	19050	0	0.0582975	0.053304	1.09368	0.366609661800332	0.0190842	0.0179369	1.06396	1	0.0328307	0.0657489	0.499335	1	0.0551683	0.0877486	0.628709	0.851177188586454	0.0435639	0.0589608	0.738862	0.963102913675039	0.0081994	0.020881	0.392673	1	0.850923
chr	18751	19050	1	0.0582975	0.0504344	1.15591	0.311721912929511	0.0190842	0.0218712	0.872572	1	0.0328307	0.0539376	0.608679	1	0.0551683	0.088038	0.626642	1	0.0435639	0.0427233	1.01968	0.465214397263346	0.0081994	0.0173485	0.472629	1	0.850923
chr	18751	19050	2	0.0582975	0.0523196	1.11426	0.313418269207895	0.0190842	0.0199772	0.955299	1	0.0328307	0.0472344	0.695059	1	0.0551683	0.0833739	0.661697	0.839129256864364	0.0435639	0.0492588	0.884388	0.624144007943863	0.0081994	0.0206792	0.396505	1	0.850923
chr	18751	19050	3	0.0582975	0.0647544	0.900286	0.580053602215264	0.0190842	0.0325693	0.585957	1	0.0328307	0.0628016	0.522769	1	0.0551683	0.0862478	0.639649	0.67306480232932	0.0435639	0.0452423	0.962902	0.464284492907454	0.0081994	0.0212779	0.385348	1	0.850923
chr	18751	19050	4	0.0582975	0.0395749	1.47309	0.072020835012773	0.0190842	0.0182155	1.04769	1	0.0328307	0.0486157	0.675311	1	0.0551683	0.0835327	0.66044	1	0.0435639	0.035926	1.2126	0.196973160544871	0.0081994	0.015124	0.542145	1	0.850923
chr	18751	19050	5	0.0582975	0.0451459	1.29131	0.191518450148804	0.0190842	0.0256091	0.745212	1	0.0328307	0.0472695	0.694543	1	0.0551683	0.0830929	0.663935	1	0.0435639	0.0450304	0.967433	0.525676560745324	0.0081994	0.0167642	0.489102	1	0.850923
chr	18751	19050	6	0.0582975	0.0441934	1.31914	0.12270795640155	0.0190842	0.0230673	0.827327	1	0.0328307	0.0527481	0.622405	1	0.0551683	0.0801973	0.687907	0.75609537649421	0.0435639	0.042699	1.02026	0.356576667886073	0.0081994	0.0182788	0.448574	1	0.850923
chr	18751	19050	7	0.0582975	0.0536	1.08764	0.392813831559928	0.0190842	0.016642	1.14675	1	0.0328307	0.0761241	0.431279	1	0.0551683	0.0796164	0.692926	0.741700113244905	0.0435639	0.0517646	0.841577	0.767620029884476	0.0081994	0.0177316	0.462417	1	0.850923
chr	18751	19050	8	0.0582975	0.0371647	1.56863	0.06323118485915	0.0190842	0.0201982	0.944847	1	0.0328307	0.0486699	0.674559	1	0.0551683	0.0759482	0.726394	0.86150912524188	0.0435639	0.0383808	1.13504	0.274678189487318	0.0081994	0.0159037	0.515566	1	0.850923
chr	18751	19050	9	0.0582975	0.0571518	1.02005	0.450375767796059	0.0190842	0.0178433	1.06954	1	0.0328307	0.062158	0.528181	1	0.0551683	0.0838264	0.658126	0.779091532548304	0.0435639	0.0482116	0.903598	0.595234177643579	0.0081994	0.0168786	0.485787	1	0.850923
chr	18901	19200	0	0.0561137	0.0417792	1.3431	0.41604920983448	0.00861854	0.0204586	0.421267	1	0.0693136	0.050166	1.38168	0.019411315230613	0.110836	0.0720244	1.53887	0.014485189554903	0.0404602	0.0336015	1.20412	0.169469024519118	0.0048538	0.0153421	0.316371	1	0.825473
chr	18901	19200	1	0.0561137	0.0378617	1.48207	0.326628686238801	0.00861854	0.0176598	0.488032	1	0.0693136	0.0552139	1.25537	0.047492230440311	0.110836	0.0793734	1.39639	0.034872360830003	0.0404602	0.0436663	0.926577	0.444659056023889	0.0048538	0.01609	0.301666	1	0.825473
chr	18901	19200	2	0.0561137	0.0502403	1.11691	1	0.00861854	0.0185634	0.464276	1	0.0693136	0.0485379	1.42803	0.009780885852843	0.110836	0.0880685	1.25852	0.061004389519321	0.0404602	0.0478596	0.845394	0.621831342434103	0.0048538	0.01799	0.269805	1	0.825473
chr	18901	19200	3	0.0561137	0.0426715	1.31502	0.488281027432156	0.00861854	0.019333	0.445794	1	0.0693136	0.0446334	1.55295	0.006173867818761	0.110836	0.0805553	1.3759	0.033644209943643	0.0404602	0.0411484	0.983275	0.403199320055865	0.0048538	0.0169167	0.286924	1	0.825473
chr	18901	19200	4	0.0561137	0.0345358	1.6248	0.102121453074358	0.00861854	0.0131568	0.655064	1	0.0693136	0.0415732	1.66727	0.00474396522418	0.110836	0.0703726	1.57499	0.018485861304456	0.0404602	0.0273324	1.4803	0.063727971953934	0.0048538	0.0138303	0.350954	1	0.825473
chr	18901	19200	5	0.0561137	0.0481575	1.16521	0.791316397214472	0.00861854	0.0198825	0.433474	1	0.0693136	0.0474885	1.45959	0.01172360884852	0.110836	0.0747935	1.48189	0.013691299962387	0.0404602	0.0425964	0.94985	0.461422440850692	0.0048538	0.0195335	0.248486	1	0.825473
chr	18901	19200	6	0.0561137	0.0519515	1.08012	1	0.00861854	0.020181	0.427062	1	0.0693136	0.0532832	1.30085	0.032444093953193	0.110836	0.0884167	1.25356	0.046653254538863	0.0404602	0.0471474	0.858164	0.568364919480861	0.0048538	0.0170165	0.285241	1	0.825473
chr	18901	19200	7	0.0561137	0.051493	1.08973	1	0.00861854	0.0243153	0.354449	1	0.0693136	0.0551275	1.25733	0.03193237145104	0.110836	0.0787091	1.40817	0.02253904487687	0.0404602	0.0458464	0.882516	0.539019517088755	0.0048538	0.0219434	0.221196	1	0.825473
chr	18901	19200	8	0.0561137	0.0531947	1.05487	1	0.00861854	0.0243097	0.354531	1	0.0693136	0.0545466	1.27072	0.02036276115869	0.110836	0.0763884	1.45095	0.013571415498001	0.0404602	0.0507083	0.797901	0.590202587775854	0.0048538	0.0237005	0.204797	1	0.825473
chr	18901	19200	9	0.0561137	0.0367809	1.52562	0.344782892300018	0.00861854	0.0288014	0.29924	1	0.0693136	0.0415929	1.66648	0.00181399527996	0.110836	0.0665113	1.66642	0.005439292998966	0.0404602	0.0483222	0.8373	0.584314056738931	0.0048538	0.0203831	0.238129	1	0.825473
chr	19051	19350	0	0.0482061	0.0595839	0.809046	1	0.00335742	0.0212853	0.157734	1	0.119395	0.0816611	1.46208	0.008035388956315	0.126654	0.088118	1.43732	0.042655021981458	0.0408004	0.0411832	0.990705	0.688136616346886	1.57541E-16	0.016906	9.31864E-15	1	0.79989
chr	19051	19350	1	0.0482061	0.0578405	0.833432	1	0.00335742	0.0217855	0.154113	1	0.119395	0.0589114	2.02669	9.18862143796106E-05	0.126654	0.0913511	1.38645	0.061279962864495	0.0408004	0.042522	0.959513	0.820144795164124	1.57541E-16	0.0198999	7.91667E-15	1	0.79989
chr	19051	19350	2	0.0482061	0.0456018	1.05711	0.697119309133372	0.00335742	0.0198453	0.16918	1	0.119395	0.041999	2.84281	2.23200054327855E-07	0.126654	0.0740517	1.71035	0.011303689736406	0.0408004	0.0325892	1.25196	0.325381986011592	1.57541E-16	0.0198179	7.94943E-15	1	0.79989
chr	19051	19350	3	0.0482061	0.0474214	1.01655	0.942458398961013	0.00335742	0.0245256	0.136895	1	0.119395	0.0567834	2.10264	4.86238578589759E-05	0.126654	0.0818575	1.54725	0.027379017062944	0.0408004	0.0438749	0.929926	0.841488402179966	1.57541E-16	0.0159794	9.85901E-15	1	0.79989
chr	19051	19350	4	0.0482061	0.0431044	1.11836	0.680683004705675	0.00335742	0.0135069	0.248571	1	0.119395	0.0526916	2.26592	2.67099451942698E-05	0.126654	0.0777438	1.62912	0.016121477021298	0.0408004	0.0381635	1.06909	0.584899802067415	1.57541E-16	0.0171016	9.21206E-15	1	0.79989
chr	19051	19350	5	0.0482061	0.0521433	0.924493	1	0.00335742	0.0184232	0.182239	1	0.119395	0.0589804	2.02432	0.000179434254908	0.126654	0.0703304	1.80084	0.004342526548878	0.0408004	0.0349645	1.16691	0.510535201499767	1.57541E-16	0.0150625	1.04592E-14	1	0.79989
chr	19051	19350	6	0.0482061	0.0346557	1.391	0.240671232747774	0.00335742	0.0160906	0.208657	1	0.119395	0.0465725	2.56364	2.94011685542106E-06	0.126654	0.0829736	1.52644	0.032082482128149	0.0408004	0.0333097	1.22488	0.283588508055478	1.57541E-16	0.0147692	1.06669E-14	1	0.79989
chr	19051	19350	7	0.0482061	0.0389506	1.23762	0.49953132061829	0.00335742	0.0199364	0.168407	1	0.119395	0.0622367	1.9184	0.000171242650205	0.126654	0.078585	1.61168	0.021443466572886	0.0408004	0.0424513	0.961111	0.700808653159531	1.57541E-16	0.0148945	1.05771E-14	1	0.79989
chr	19051	19350	8	0.0482061	0.0514842	0.936328	1	0.00335742	0.0195603	0.171645	1	0.119395	0.0553654	2.15649	3.79485139889724E-05	0.126654	0.0788682	1.60589	0.018679712896635	0.0408004	0.0445891	0.915031	0.948253681937856	1.57541E-16	0.0158631	9.93129E-15	1	0.79989
chr	19051	19350	9	0.0482061	0.0395918	1.21758	0.448968753101512	0.00335742	0.0204422	0.16424	1	0.119395	0.0461179	2.58891	2.58150231857712E-06	0.126654	0.0766028	1.65339	0.01402136023666	0.0408004	0.0381082	1.07065	0.485043726062661	1.57541E-16	0.019144	8.22926E-15	1	0.79989
chr	19201	19500	0	0.0625767	0.0402601	1.55431	0.035711168483831	0.00673966	0.0154857	0.435218	1	0.0897467	0.0439435	2.04232	0.002390779583503	0.0896081	0.0813083	1.10208	0.150431291797692	0.0570432	0.0378376	1.50758	0.085683942903888	1.58212E-16	0.0140056	1.12963E-14	1	0.79405
chr	19201	19500	1	0.0625767	0.0476972	1.31196	0.107517525075891	0.00673966	0.0182277	0.369748	1	0.0897467	0.0432722	2.074	0.002627683952872	0.0896081	0.0791472	1.13217	0.136611491773257	0.0570432	0.0416589	1.36929	0.177510521465806	1.58212E-16	0.0198463	7.97186E-15	1	0.79405
chr	19201	19500	2	0.0625767	0.0492265	1.2712	0.146211429476087	0.00673966	0.019181	0.351372	1	0.0897467	0.0576345	1.55717	0.041259033940766	0.0896081	0.0814442	1.10024	0.122019463396945	0.0570432	0.0469939	1.21384	0.331532637318345	1.58212E-16	0.0169575	9.32991E-15	1	0.79405
chr	19201	19500	3	0.0625767	0.0396796	1.57705	0.018913907232459	0.00673966	0.0188645	0.357267	1	0.0897467	0.0413889	2.16838	0.001366164504902	0.0896081	0.0825431	1.08559	0.145595362635819	0.0570432	0.0391676	1.45639	0.073824660579827	1.58212E-16	0.020878	7.57793E-15	1	0.79405
chr	19201	19500	4	0.0625767	0.045266	1.38242	0.076187923605703	0.00673966	0.0275185	0.244914	1	0.0897467	0.0487503	1.84095	0.005851241279733	0.0896081	0.0778484	1.15106	0.072288151449046	0.0570432	0.0403171	1.41486	0.150826494714179	1.58212E-16	0.0190355	8.31142E-15	1	0.79405
chr	19201	19500	5	0.0625767	0.0360049	1.73801	0.016843939485175	0.00673966	0.0257819	0.261411	1	0.0897467	0.0457859	1.96014	0.003773423901697	0.0896081	0.070749	1.26656	0.042486286101975	0.0570432	0.0414068	1.37763	0.118835801359824	1.58212E-16	0.0207019	7.64239E-15	1	0.79405
chr	19201	19500	6	0.0625767	0.0484224	1.29231	0.088142755767921	0.00673966	0.0213053	0.316337	1	0.0897467	0.0501167	1.79075	0.01238363973137	0.0896081	0.0908521	0.986307	0.193437590520969	0.0570432	0.0392747	1.45242	0.125521629377174	1.58212E-16	0.0175619	9.00882E-15	1	0.79405
chr	19201	19500	7	0.0625767	0.0385933	1.62144	0.016701812816773	0.00673966	0.0234281	0.287674	1	0.0897467	0.0477093	1.88112	0.005524285735692	0.0896081	0.0863654	1.03755	0.157378307629926	0.0570432	0.0372065	1.53315	0.0591277254057	1.58212E-16	0.0195297	8.1011E-15	1	0.79405
chr	19201	19500	8	0.0625767	0.0424082	1.47558	0.035107933691333	0.00673966	0.0250584	0.268958	1	0.0897467	0.0581285	1.54394	0.041764413944887	0.0896081	0.0833746	1.07476	0.114892818100824	0.0570432	0.0387359	1.47262	0.090154080593854	1.58212E-16	0.0180442	8.76803E-15	1	0.79405
chr	19201	19500	9	0.0625767	0.0719855	0.869296	0.714585364758154	0.00673966	0.026045	0.25877	1	0.0897467	0.0708745	1.26628	0.155484929133664	0.0896081	0.0878862	1.01959	0.143573377745481	0.0570432	0.055572	1.02647	0.752526769936564	1.58212E-16	0.0240067	6.59033E-15	1	0.79405
chr	19351	19650	0	0.0472228	0.0464601	1.01642	0.246994116595803	0.0106664	0.0202458	0.526845	1	0.0493532	0.0530063	0.931082	0.652511823267956	0.0722383	0.0769106	0.93925	0.266682478740737	0.0634646	0.0432083	1.46881	0.335247797666613	0.00973079	0.0176986	0.549806	1	0.832013
chr	19351	19650	1	0.0472228	0.0447241	1.05587	0.174804510254903	0.0106664	0.0259705	0.410712	1	0.0493532	0.0479598	1.02905	0.41405961106122	0.0722383	0.0818358	0.882722	0.345855891190182	0.0634646	0.0382293	1.6601	0.149748194089049	0.00973079	0.0212317	0.458314	1	0.832013
chr	19351	19650	2	0.0472228	0.0387305	1.21927	0.090809869540416	0.0106664	0.0265112	0.402336	1	0.0493532	0.0431757	1.14308	0.308347671225886	0.0722383	0.0845237	0.854651	0.565686175798908	0.0634646	0.0369665	1.71681	0.098810150976615	0.00973079	0.0202835	0.479739	1	0.832013
chr	19351	19650	3	0.0472228	0.0479112	0.985632	0.317022733925591	0.0106664	0.0176314	0.604966	1	0.0493532	0.0454844	1.08506	0.415640728338023	0.0722383	0.0775769	0.931183	0.35463742582867	0.0634646	0.0429514	1.47759	0.284019390506365	0.00973079	0.0172951	0.562633	1	0.832013
chr	19351	19650	4	0.0472228	0.0330541	1.42865	0.032994355887118	0.0106664	0.0170408	0.625933	1	0.0493532	0.0543561	0.907961	0.730088923070719	0.0722383	0.0813376	0.888129	0.422641687956664	0.0634646	0.0366207	1.73303	0.062321628998837	0.00973079	0.0151962	0.640344	1	0.832013
chr	19351	19650	5	0.0472228	0.0677491	0.697025	0.600549447502515	0.0106664	0.0207185	0.514825	1	0.0493532	0.0839536	0.587863	1	0.0722383	0.0926151	0.779984	0.292169351096997	0.0634646	0.0523945	1.21128	0.99361699160713	0.00973079	0.0193346	0.503284	1	0.832013
chr	19351	19650	6	0.0472228	0.042097	1.12176	0.148294023882822	0.0106664	0.0202977	0.525498	1	0.0493532	0.0474536	1.04003	0.502797854672078	0.0722383	0.0814538	0.886862	0.445343441250613	0.0634646	0.0421135	1.50699	0.242661770565288	0.00973079	0.014586	0.667132	1	0.832013
chr	19351	19650	7	0.0472228	0.0433372	1.08966	0.167079496327104	0.0106664	0.0204986	0.520348	1	0.0493532	0.0582892	0.846695	0.734393166832812	0.0722383	0.0954554	0.756775	0.639110026692025	0.0634646	0.0473703	1.33976	0.43594001773354	0.00973079	0.0205593	0.473304	1	0.832013
chr	19351	19650	8	0.0472228	0.0384291	1.22883	0.088013645716911	0.0106664	0.019128	0.557633	1	0.0493532	0.039356	1.25402	0.219197690713511	0.0722383	0.0752162	0.960409	0.323582298276685	0.0634646	0.037063	1.71234	0.100378588824492	0.00973079	0.0161059	0.604175	1	0.832013
chr	19351	19650	9	0.0472228	0.052409	0.901044	0.353466827206428	0.0106664	0.0200131	0.532971	1	0.0493532	0.0635915	0.776097	0.937148516471936	0.0722383	0.103345	0.699001	0.827686649440901	0.0634646	0.0484717	1.30931	0.60655234156526	0.00973079	0.0153543	0.63375	1	0.832013
chr	19501	19800	0	0.045962	0.030977	1.48375	0.038985528509767	0.0101174	0.0227129	0.445447	1	0.0293556	0.0444023	0.661128	1	0.0863942	0.0734223	1.17668	0.243572493014337	0.0521494	0.0372614	1.39956	0.185056421008994	0.0208523	0.0180924	1.15254	1	0.874437
chr	19501	19800	1	0.045962	0.0396026	1.16058	0.103220342617349	0.0101174	0.0186856	0.541454	1	0.0293556	0.0534959	0.548745	1	0.0863942	0.0691307	1.24972	0.138179350815034	0.0521494	0.0374868	1.39114	0.232108773476517	0.0208523	0.0177229	1.17657	1	0.874437
chr	19501	19800	2	0.045962	0.0449342	1.02287	0.158676498895159	0.0101174	0.0212152	0.476894	1	0.0293556	0.0516047	0.568855	1	0.0863942	0.0731637	1.18083	0.097951405195782	0.0521494	0.0448674	1.1623	0.538003825345343	0.0208523	0.0212165	0.982834	1	0.874437
chr	19501	19800	3	0.045962	0.0582367	0.789227	0.376300799646149	0.0101174	0.0186239	0.543248	1	0.0293556	0.0547401	0.536272	1	0.0863942	0.0784157	1.10175	0.206387980299277	0.0521494	0.0447033	1.16657	0.632574275955556	0.0208523	0.02011	1.03691	1	0.874437
chr	19501	19800	4	0.045962	0.047628	0.965021	0.196298185908705	0.0101174	0.0208173	0.486009	1	0.0293556	0.0526498	0.557563	1	0.0863942	0.0802559	1.07648	0.295317071922018	0.0521494	0.0442962	1.17729	0.497965337361665	0.0208523	0.0217592	0.958321	1	0.874437
chr	19501	19800	5	0.045962	0.0463807	0.990973	0.157552654488471	0.0101174	0.0261931	0.386262	1	0.0293556	0.0505393	0.580847	1	0.0863942	0.0848306	1.01843	0.345036516384653	0.0521494	0.042161	1.23691	0.429530725343629	0.0208523	0.022	0.947832	1	0.874437
chr	19501	19800	6	0.045962	0.0619442	0.74199	0.495546929475291	0.0101174	0.0257182	0.393395	1	0.0293556	0.0712037	0.412276	1	0.0863942	0.0743915	1.16135	0.12493298892506	0.0521494	0.0561078	0.92945	1	0.0208523	0.0202837	1.02803	1	0.874437
chr	19501	19800	7	0.045962	0.0404216	1.13707	0.097154365103923	0.0101174	0.0273978	0.369278	1	0.0293556	0.0558123	0.52597	1	0.0863942	0.0815586	1.05929	0.30190875803972	0.0521494	0.0399947	1.30391	0.340776485355308	0.0208523	0.0187572	1.1117	1	0.874437
chr	19501	19800	8	0.045962	0.0536069	0.85739	0.352557100081104	0.0101174	0.0216761	0.466754	1	0.0293556	0.0460709	0.637183	1	0.0863942	0.0759953	1.13684	0.218864018223985	0.0521494	0.0549692	0.948702	1	0.0208523	0.0177989	1.17155	1	0.874437
chr	19501	19800	9	0.045962	0.0335004	1.37198	0.061166413884807	0.0101174	0.0195242	0.518198	1	0.0293556	0.0496632	0.591094	1	0.0863942	0.0700349	1.23359	0.144827499165554	0.0521494	0.0392641	1.32817	0.273031663311292	0.0208523	0.0176642	1.18048	1	0.874437
chr	1951	2250	0	0.139027	0.0373006	3.72721	3.22972304456215E-09	0.022305	0.0237405	0.939534	0.725358693366078	0.0470533	0.0468523	1.00429	0.449615888742505	0.126315	0.0736777	1.71443	0.012394536040264	0.0768555	0.0444106	1.73057	2.51080950524063E-05	0.0370702	0.0175661	2.11033	0.061289065353133	0.436847
chr	1951	2250	1	0.139027	0.0351298	3.95752	1.59357527174109E-10	0.022305	0.0172271	1.29476	0.269522422970999	0.0470533	0.0486901	0.966383	0.416359489526043	0.126315	0.0856333	1.47507	0.033564258224736	0.0768555	0.03495	2.19901	7.95089769578539E-07	0.0370702	0.0146245	2.5348	0.015886746985706	0.436847
chr	1951	2250	2	0.139027	0.0350687	3.96442	2.80497403082336E-10	0.022305	0.0211552	1.05435	0.571140470186539	0.0470533	0.0452412	1.04005	0.295918394895252	0.126315	0.0701655	1.80024	0.003206111667913	0.0768555	0.0370244	2.07581	1.50708484447648E-06	0.0370702	0.0186786	1.98463	0.078006229883592	0.436847
chr	1951	2250	3	0.139027	0.0513486	2.70751	9.44571968863883E-07	0.022305	0.0189713	1.17572	0.45718482129284	0.0470533	0.0491989	0.956389	0.509247023218404	0.126315	0.0731799	1.72609	0.006029021292832	0.0768555	0.0423952	1.81283	8.5422289929693E-05	0.0370702	0.0210396	1.76193	0.119463547481876	0.436847
chr	1951	2250	4	0.139027	0.0381165	3.64742	1.70399505616814E-09	0.022305	0.0250366	0.890896	0.829957812653459	0.0470533	0.0499554	0.941906	0.613538669821658	0.126315	0.0929002	1.35968	0.081965355943899	0.0768555	0.0381787	2.01305	3.7702566555442E-06	0.0370702	0.0174482	2.12459	0.06387535879841	0.436847
chr	1951	2250	5	0.139027	0.044614	3.11622	3.59524002790934E-08	0.022305	0.0203687	1.09506	0.506120232735757	0.0470533	0.0463025	1.01622	0.420463273133567	0.126315	0.0808669	1.56201	0.016380522064927	0.0768555	0.0394919	1.94611	1.54807491160591E-05	0.0370702	0.0187156	1.98071	0.070258870666961	0.436847
chr	1951	2250	6	0.139027	0.0394907	3.5205	1.03935401396527E-08	0.022305	0.0195167	1.14287	0.408468467967074	0.0470533	0.0448897	1.0482	0.330588804969468	0.126315	0.0843788	1.497	0.029185332635283	0.0768555	0.0460249	1.66987	7.66192421107759E-05	0.0370702	0.0149806	2.47455	0.020329991160098	0.436847
chr	1951	2250	7	0.139027	0.0643545	2.16033	0.000133199658099	0.022305	0.0214425	1.04022	0.593311736326919	0.0470533	0.0650967	0.722822	1	0.126315	0.0739955	1.70706	0.01072812115976	0.0768555	0.0527085	1.45812	0.003560818921666	0.0370702	0.0204649	1.8114	0.126078384411881	0.436847
chr	1951	2250	8	0.139027	0.0477563	2.91118	9.74951360754872E-08	0.022305	0.020058	1.11203	0.4760571622562	0.0470533	0.0504864	0.932	0.530662894278997	0.126315	0.0719361	1.75593	0.003092945822165	0.0768555	0.0373787	2.05613	9.56139172414439E-06	0.0370702	0.018539	1.99958	0.066977368402498	0.436847
chr	1951	2250	9	0.139027	0.0392889	3.53858	5.25266485862375E-09	0.022305	0.0210525	1.05949	0.57821454336891	0.0470533	0.0392191	1.19975	0.171915298470347	0.126315	0.0620273	2.03644	0.000591856883667	0.0768555	0.0437271	1.75762	3.00078496838774E-05	0.0370702	0.0206431	1.79577	0.108657450991136	0.436847
chr	19651	19950	0	0.0556469	0.0391388	1.42178	0.060128814769049	0.010961	0.0182324	0.601183	1	0.0280072	0.0471177	0.594409	1	0.0732642	0.0761638	0.961929	0.730732632820554	0.0386643	0.0422787	0.91451	0.607892011748906	0.0127327	0.0179924	0.707671	1	0.871637
chr	19651	19950	1	0.0556469	0.0445703	1.24852	0.108671048908152	0.010961	0.0193851	0.565434	1	0.0280072	0.0523942	0.534548	1	0.0732642	0.0751249	0.975232	0.631323699808734	0.0386643	0.0496134	0.779312	0.922968294545752	0.0127327	0.0166989	0.762487	1	0.871637
chr	19651	19950	2	0.0556469	0.0550346	1.01113	0.192026106032401	0.010961	0.0194701	0.562966	1	0.0280072	0.0454518	0.616196	1	0.0732642	0.0916683	0.799232	1	0.0386643	0.0471999	0.819161	0.793386190731558	0.0127327	0.0180493	0.70544	1	0.871637
chr	19651	19950	3	0.0556469	0.0570979	0.974588	0.234608363290316	0.010961	0.0220556	0.496971	1	0.0280072	0.0602778	0.464635	1	0.0732642	0.0809861	0.904652	0.670530680014086	0.0386643	0.0537107	0.719862	1	0.0127327	0.0155869	0.816885	1	0.871637
chr	19651	19950	4	0.0556469	0.0304022	1.83036	0.021346983503839	0.010961	0.0230375	0.475789	1	0.0280072	0.0470849	0.594823	1	0.0732642	0.0754325	0.971255	0.709273185451474	0.0386643	0.0434123	0.89063	0.591387909611622	0.0127327	0.0176256	0.722398	1	0.871637
chr	19651	19950	5	0.0556469	0.0401301	1.38666	0.063509569785181	0.010961	0.0235682	0.465076	1	0.0280072	0.0479902	0.583602	1	0.0732642	0.0901331	0.812845	1	0.0386643	0.0456385	0.847186	0.67215989707611	0.0127327	0.0202558	0.628595	1	0.871637
chr	19651	19950	6	0.0556469	0.0620971	0.896127	0.251415314189379	0.010961	0.0212924	0.514785	1	0.0280072	0.0651275	0.430036	1	0.0732642	0.097057	0.754857	0.976227093998391	0.0386643	0.0506765	0.762963	0.869252040691125	0.0127327	0.019065	0.667857	1	0.871637
chr	19651	19950	7	0.0556469	0.0433488	1.2837	0.078871694652557	0.010961	0.0219512	0.499335	1	0.0280072	0.0475462	0.589052	1	0.0732642	0.0831608	0.880994	0.890177439301237	0.0386643	0.0387887	0.996793	0.504557218845594	0.0127327	0.0174946	0.727807	1	0.871637
chr	19651	19950	8	0.0556469	0.0425856	1.30671	0.0848830150886	0.010961	0.0151345	0.724239	1	0.0280072	0.0594946	0.470752	1	0.0732642	0.0800127	0.915657	0.859001220253854	0.0386643	0.0405237	0.954116	0.620696393977268	0.0127327	0.0144848	0.879039	1	0.871637
chr	19651	19950	9	0.0556469	0.0380876	1.46102	0.047307057357597	0.010961	0.0175598	0.62421	1	0.0280072	0.0498763	0.561533	1	0.0732642	0.0852836	0.859066	0.96543377610903	0.0386643	0.0401685	0.962553	0.467320767071048	0.0127327	0.0155037	0.821268	1	0.871637
chr	19801	20100	0	0.0416797	0.0423788	0.983504	0.547096746574433	0.0207311	0.0199521	1.03904	0.540686984260604	0.0499788	0.0482499	1.03583	0.53167245153992	0.0615695	0.084075	0.732316	0.554844277661221	0.032298	0.040996	0.787833	1	0.0135708	0.0148889	0.911471	1	0.832297
chr	19801	20100	1	0.0416797	0.0498401	0.836268	0.839348874396595	0.0207311	0.0229183	0.904565	0.656098172944551	0.0499788	0.0487796	1.02458	0.55989618696342	0.0615695	0.0818931	0.751828	0.468570943312756	0.032298	0.047447	0.680717	1	0.0135708	0.0168006	0.807757	1	0.832297
chr	19801	20100	2	0.0416797	0.0532793	0.782287	1	0.0207311	0.0170499	1.21591	0.423859303095671	0.0499788	0.0671499	0.744287	1	0.0615695	0.0751553	0.81923	0.212985514426887	0.032298	0.0487353	0.662723	1	0.0135708	0.0211313	0.642213	1	0.832297
chr	19801	20100	3	0.0416797	0.0357967	1.16434	0.397733481313224	0.0207311	0.0147511	1.40539	0.380298735224283	0.0499788	0.0446507	1.11933	0.405874055489938	0.0615695	0.0795029	0.774431	0.464323701068208	0.032298	0.0357142	0.904346	1	0.0135708	0.016732	0.811069	1	0.832297
chr	19801	20100	4	0.0416797	0.0447203	0.932009	0.826936636849371	0.0207311	0.0185969	1.11476	0.543749798248779	0.0499788	0.0493471	1.0128	0.460134283066339	0.0615695	0.0861697	0.714514	0.488329021908446	0.032298	0.0384901	0.839125	1	0.0135708	0.0136298	0.995671	0.876387238851962	0.832297
chr	19801	20100	5	0.0416797	0.0790938	0.526965	1	0.0207311	0.0301106	0.688498	0.813751901352992	0.0499788	0.0959601	0.520829	1	0.0615695	0.0971403	0.63382	0.543976122864689	0.032298	0.058627	0.550907	1	0.0135708	0.021874	0.620408	1	0.832297
chr	19801	20100	6	0.0416797	0.0432628	0.963407	0.518295395998521	0.0207311	0.0238518	0.869163	0.706782482622553	0.0499788	0.0626971	0.797147	1	0.0615695	0.0790394	0.778972	0.402336484601515	0.032298	0.0427181	0.756073	1	0.0135708	0.0195862	0.692876	1	0.832297
chr	19801	20100	7	0.0416797	0.0509546	0.817977	0.909001681636108	0.0207311	0.0192761	1.07548	0.525488505692492	0.0499788	0.0578782	0.863517	0.891623830707503	0.0615695	0.0761003	0.809057	0.309992906254669	0.032298	0.0466969	0.691652	1	0.0135708	0.0193513	0.701286	1	0.832297
chr	19801	20100	8	0.0416797	0.0499095	0.835106	1	0.0207311	0.0198108	1.04645	0.554002200197502	0.0499788	0.0573105	0.872071	0.768513731927981	0.0615695	0.0792128	0.777267	0.361460668221807	0.032298	0.0497941	0.648631	1	0.0135708	0.0176228	0.770071	1	0.832297
chr	19801	20100	9	0.0416797	0.0434679	0.958862	0.671014263801611	0.0207311	0.0191403	1.08311	0.524912754623382	0.0499788	0.0529562	0.943776	0.69490370027577	0.0615695	0.0914408	0.673326	1	0.032298	0.0420073	0.768866	1	0.0135708	0.014219	0.954413	1	0.832297
chr	19951	20250	0	0.0498587	0.0444868	1.12075	0.510376067347264	0.0400298	0.02258	1.7728	0.072215181706026	0.0503809	0.0491787	1.02445	0.982666873872523	0.0677074	0.0830382	0.815377	0.555346366104141	0.0193026	0.0364638	0.529363	1	0.0236054	0.0183366	1.28734	0.38541451549756	0.833233
chr	19951	20250	1	0.0498587	0.0378164	1.31844	0.42630306749127	0.0400298	0.0165819	2.41407	0.013711482092785	0.0503809	0.0497785	1.0121	1	0.0677074	0.0830593	0.815169	0.581894435053723	0.0193026	0.0395964	0.487484	1	0.0236054	0.0181102	1.30343	0.306562414332214	0.833233
chr	19951	20250	2	0.0498587	0.0534611	0.932616	1	0.0400298	0.0238733	1.67676	0.064920764288705	0.0503809	0.0566256	0.889719	1	0.0677074	0.0862746	0.784789	0.542981375431249	0.0193026	0.0456301	0.423023	1	0.0236054	0.0151777	1.55527	0.268108686652591	0.833233
chr	19951	20250	3	0.0498587	0.0435297	1.14539	0.650937672214754	0.0400298	0.0227856	1.7568	0.075376887207467	0.0503809	0.0460385	1.09432	0.839333452309834	0.0677074	0.0828925	0.81681	0.478292531526568	0.0193026	0.0534877	0.360879	1	0.0236054	0.0197636	1.19439	0.502591503343486	0.833233
chr	19951	20250	4	0.0498587	0.0459783	1.0844	0.89026332790255	0.0400298	0.0180835	2.21361	0.017536013192032	0.0503809	0.0488827	1.03065	0.963536198255948	0.0677074	0.0812483	0.833339	0.402770253993044	0.0193026	0.0472949	0.408133	1	0.0236054	0.0140986	1.67431	0.140538046950427	0.833233
chr	19951	20250	5	0.0498587	0.0500616	0.995947	0.927357376670752	0.0400298	0.0178982	2.23653	0.028117704675699	0.0503809	0.0498877	1.00989	1	0.0677074	0.0803804	0.842337	0.466918137062883	0.0193026	0.0427309	0.451725	1	0.0236054	0.0207788	1.13603	0.489869909266244	0.833233
chr	19951	20250	6	0.0498587	0.0404173	1.2336	0.529111323856313	0.0400298	0.0182736	2.19058	0.016861046041648	0.0503809	0.0505263	0.997122	1	0.0677074	0.0763017	0.887364	0.460288099837605	0.0193026	0.0373847	0.516324	1	0.0236054	0.0147635	1.5989	0.171909555122069	0.833233
chr	19951	20250	7	0.0498587	0.0474467	1.05084	0.721371919562805	0.0400298	0.023118	1.73154	0.089610531472942	0.0503809	0.04957	1.01636	0.970474232885599	0.0677074	0.0875098	0.773712	0.522795954530072	0.0193026	0.0548528	0.351898	1	0.0236054	0.0227021	1.03979	0.734007192237784	0.833233
chr	19951	20250	8	0.0498587	0.0394434	1.26406	0.48426294629375	0.0400298	0.0220346	1.81668	0.063845357633508	0.0503809	0.0452913	1.11237	0.808134556341301	0.0677074	0.0780994	0.866939	0.444969441732268	0.0193026	0.0442661	0.436058	1	0.0236054	0.0176681	1.33605	0.320238541037122	0.833233
chr	19951	20250	9	0.0498587	0.050415	0.988966	0.872164354840847	0.0400298	0.0263176	1.52103	0.126502139116055	0.0503809	0.0588911	0.855493	1	0.0677074	0.0899231	0.752948	0.719000901968118	0.0193026	0.0488017	0.395531	1	0.0236054	0.0222615	1.06037	0.814868899079036	0.833233
chr	20101	20400	0	0.0453428	0.0615847	0.736267	1	0.0344893	0.0202761	1.70098	0.115503901124955	0.0455656	0.076325	0.596994	1	0.0403527	0.0780104	0.517273	1	0.0455188	0.043363	1.04972	0.338179638060722	0.0178972	0.0201507	0.888168	0.555019115952829	0.848203
chr	20101	20400	1	0.0453428	0.0440008	1.0305	0.915477627511417	0.0344893	0.0184846	1.86584	0.117156242349813	0.0455656	0.049238	0.925415	1	0.0403527	0.0709218	0.568975	1	0.0455188	0.0502396	0.906034	0.576396835133134	0.0178972	0.0225323	0.794291	0.685903474089378	0.848203
chr	20101	20400	2	0.0453428	0.0627792	0.722258	1	0.0344893	0.0221098	1.55991	0.167109070586667	0.0455656	0.0767751	0.593495	1	0.0403527	0.0705326	0.572114	1	0.0455188	0.055438	0.821076	0.702678934533726	0.0178972	0.0219251	0.816288	0.613610996513027	0.848203
chr	20101	20400	3	0.0453428	0.0418767	1.08277	0.787442545335655	0.0344893	0.018584	1.85586	0.09439963419376	0.0455656	0.0594396	0.766587	1	0.0403527	0.0816104	0.494455	1	0.0455188	0.0407125	1.11805	0.229064640773001	0.0178972	0.0184171	0.971771	0.520434579802983	0.848203
chr	20101	20400	4	0.0453428	0.0538303	0.842329	1	0.0344893	0.0209392	1.64712	0.130895487385161	0.0455656	0.073623	0.618904	1	0.0403527	0.0879228	0.458956	1	0.0455188	0.0516456	0.881368	0.613123150081011	0.0178972	0.0189606	0.943915	0.502505962202787	0.848203
chr	20101	20400	5	0.0453428	0.0345616	1.31194	0.456243726218615	0.0344893	0.0124862	2.76219	0.020219559950887	0.0455656	0.0356637	1.27765	0.493449418412113	0.0403527	0.067905	0.594252	1	0.0455188	0.0416036	1.09411	0.21958947667342	0.0178972	0.0172712	1.03625	0.293055258921529	0.848203
chr	20101	20400	6	0.0453428	0.0359083	1.26274	0.48276979078044	0.0344893	0.0166382	2.0729	0.071759745745004	0.0455656	0.0435661	1.0459	1	0.0403527	0.0692455	0.582748	1	0.0455188	0.0365774	1.24445	0.177021447885391	0.0178972	0.0150046	1.19278	0.302696200471064	0.848203
chr	20101	20400	7	0.0453428	0.0420787	1.07757	0.713715580207165	0.0344893	0.0212245	1.62498	0.166918166500219	0.0455656	0.0519068	0.877835	1	0.0403527	0.0840649	0.480018	1	0.0455188	0.0409942	1.11037	0.243001637647559	0.0178972	0.0154146	1.16106	0.272344919013191	0.848203
chr	20101	20400	8	0.0453428	0.0452432	1.0022	1	0.0344893	0.0204735	1.68458	0.13002667709948	0.0455656	0.0585333	0.778456	1	0.0403527	0.0748723	0.538954	1	0.0455188	0.0518802	0.877383	0.669571296619033	0.0178972	0.0141866	1.26156	0.244952164925249	0.848203
chr	20101	20400	9	0.0453428	0.0459989	0.985737	0.90857962439325	0.0344893	0.0185968	1.85458	0.086430743086421	0.0455656	0.0587053	0.776175	1	0.0403527	0.0772112	0.522628	1	0.0455188	0.0389339	1.16913	0.191752136834021	0.0178972	0.0179473	0.997208	0.432706504429717	0.848203
chr	20251	20550	0	0.0749722	0.0419414	1.78755	0.011008838515771	0.0126366	0.0175187	0.721321	1	0.0668608	0.0616284	1.0849	0.583169875038202	0.0359489	0.0858319	0.418829	1	0.042007	0.0480643	0.873975	0.429924282936502	0.0228212	0.0175968	1.29689	0.679800938788428	0.823147
chr	20251	20550	1	0.0749722	0.0367227	2.04158	0.005279721864845	0.0126366	0.0212888	0.59358	1	0.0668608	0.0386196	1.73127	0.032928899266332	0.0359489	0.0765621	0.469539	1	0.042007	0.0482908	0.869876	0.445936277425829	0.0228212	0.0181517	1.25725	0.81688989874978	0.823147
chr	20251	20550	2	0.0749722	0.0375709	1.99549	0.004601264989061	0.0126366	0.026607	0.474935	1	0.0668608	0.0451947	1.47939	0.104378042683059	0.0359489	0.0805501	0.446292	1	0.042007	0.044113	0.952259	0.307106689531087	0.0228212	0.0212727	1.07279	1	0.823147
chr	20251	20550	3	0.0749722	0.0393012	1.90763	0.007095686539037	0.0126366	0.0199006	0.634986	1	0.0668608	0.0451954	1.47937	0.122011815029291	0.0359489	0.0689057	0.521712	1	0.042007	0.0408607	1.02805	0.283907818103098	0.0228212	0.0147118	1.55122	0.442527413407759	0.823147
chr	20251	20550	4	0.0749722	0.0511834	1.46478	0.037178896999051	0.0126366	0.0219091	0.576774	1	0.0668608	0.0503552	1.32778	0.218486547965908	0.0359489	0.0781731	0.459863	1	0.042007	0.043578	0.96395	0.347688372533234	0.0228212	0.0183139	1.24611	0.828422170489804	0.823147
chr	20251	20550	5	0.0749722	0.0479661	1.56302	0.034212235799225	0.0126366	0.0244965	0.515853	1	0.0668608	0.0463418	1.44278	0.121564764949963	0.0359489	0.071624	0.501911	1	0.042007	0.0537858	0.781005	0.721210315372397	0.0228212	0.0190108	1.20043	1	0.823147
chr	20251	20550	6	0.0749722	0.0486154	1.54215	0.036792478052277	0.0126366	0.0177171	0.713243	1	0.0668608	0.0421252	1.58719	0.062654362136285	0.0359489	0.0809949	0.443842	1	0.042007	0.0445002	0.943973	0.434701977033076	0.0228212	0.0180624	1.26346	0.769369596907787	0.823147
chr	20251	20550	7	0.0749722	0.0392496	1.91014	0.005004820245908	0.0126366	0.0199454	0.63356	1	0.0668608	0.049866	1.34081	0.191289515184085	0.0359489	0.0854602	0.420651	1	0.042007	0.0428276	0.980839	0.240824012099804	0.0228212	0.0180463	1.26459	0.899901694781543	0.823147
chr	20251	20550	8	0.0749722	0.0333694	2.24674	0.001503722972449	0.0126366	0.0174548	0.723961	1	0.0668608	0.0396322	1.68703	0.042563670317305	0.0359489	0.0679969	0.528684	1	0.042007	0.0394458	1.06493	0.179937038277611	0.0228212	0.0167886	1.35933	0.634194139288888	0.823147
chr	20251	20550	9	0.0749722	0.0527718	1.42069	0.045380516249104	0.0126366	0.0206041	0.613305	1	0.0668608	0.0621643	1.07555	0.645204320519129	0.0359489	0.0857827	0.419069	1	0.042007	0.045035	0.932763	0.39727856741309	0.0228212	0.0216756	1.05285	1	0.823147
chr	20401	20700	0	0.0830678	0.0463969	1.79037	0.007846675968539	0.0084102	0.0221072	0.380428	1	0.0657969	0.0566559	1.16134	0.318356140011049	0.0545231	0.0767771	0.710148	1	0.015675	0.0435371	0.360038	1	0.0269697	0.0204861	1.31649	0.347195734263875	0.85281
chr	20401	20700	1	0.0830678	0.0324293	2.5615	0.000361853216394	0.0084102	0.0160141	0.525175	1	0.0657969	0.0388538	1.69345	0.038601529462405	0.0545231	0.0845938	0.644528	1	0.015675	0.0356824	0.439292	1	0.0269697	0.0164977	1.63476	0.19517684306353	0.85281
chr	20401	20700	2	0.0830678	0.0752265	1.10424	0.135162673817492	0.0084102	0.0264332	0.318168	1	0.0657969	0.0807225	0.8151	1	0.0545231	0.0787496	0.69236	0.519407326059976	0.015675	0.0586918	0.267073	1	0.0269697	0.0212529	1.26899	0.310190142490365	0.85281
chr	20401	20700	3	0.0830678	0.041318	2.01045	0.004242767294876	0.0084102	0.018182	0.462556	1	0.0657969	0.0613886	1.07181	0.396824404847004	0.0545231	0.07709	0.707266	1	0.015675	0.0449244	0.34892	1	0.0269697	0.0145826	1.84944	0.11143383262918	0.85281
chr	20401	20700	4	0.0830678	0.0407304	2.03945	0.002998251685931	0.0084102	0.0271967	0.309236	1	0.0657969	0.0576292	1.14173	0.362560112009047	0.0545231	0.0778074	0.700744	0.552087919559871	0.015675	0.0430567	0.364055	1	0.0269697	0.0244641	1.10242	0.584634435639232	0.85281
chr	20401	20700	5	0.0830678	0.044396	1.87106	0.007137509252021	0.0084102	0.0210685	0.399184	1	0.0657969	0.0633917	1.03794	0.484108467647395	0.0545231	0.068301	0.798277	0.301263696322314	0.015675	0.0497283	0.315213	0.998871621018033	0.0269697	0.0211925	1.27261	0.334789658277591	0.85281
chr	20401	20700	6	0.0830678	0.0438448	1.89459	0.006213185681976	0.0084102	0.017236	0.487944	1	0.0657969	0.055726	1.18072	0.271636536245341	0.0545231	0.0736093	0.740709	0.422117649134577	0.015675	0.0427502	0.366665	1	0.0269697	0.0156484	1.72348	0.141124019630948	0.85281
chr	20401	20700	7	0.0830678	0.0404343	2.05439	0.002900527150779	0.0084102	0.0185239	0.454019	1	0.0657969	0.045933	1.43245	0.103527490712251	0.0545231	0.0760412	0.717021	1	0.015675	0.0411501	0.380923	1	0.0269697	0.0164212	1.64237	0.177713031782999	0.85281
chr	20401	20700	8	0.0830678	0.0451863	1.83834	0.00759408154947	0.0084102	0.017211	0.488653	1	0.0657969	0.054934	1.19774	0.267406649118364	0.0545231	0.0716947	0.76049	0.424908307305445	0.015675	0.0452354	0.346521	1	0.0269697	0.0187875	1.43551	0.252897517980484	0.85281
chr	20401	20700	9	0.0830678	0.0404521	2.05349	0.003470959639449	0.0084102	0.024605	0.341809	1	0.0657969	0.0445301	1.47758	0.083148249667246	0.0545231	0.0871125	0.625893	1	0.015675	0.0464488	0.337468	1	0.0269697	0.0201821	1.33632	0.350575760911806	0.85281
chr	20551	20850	0	0.0477364	0.0446109	1.07006	0.591230956418186	0.0208092	0.024229	0.858855	0.659082520705208	0.0502964	0.0511996	0.982359	0.920630652750019	0.0756622	0.0773422	0.978278	0.071100305215436	0.0186452	0.0394792	0.472279	1	0.0206139	0.0162019	1.27231	0.208701646193591	0.87851
chr	20551	20850	1	0.0477364	0.0448929	1.06334	0.638815996392744	0.0208092	0.0175275	1.18723	0.272860870980459	0.0502964	0.0499671	1.00659	0.868989307886643	0.0756622	0.0757388	0.998989	0.061312161049254	0.0186452	0.0445939	0.418111	1	0.0206139	0.0151479	1.36084	0.148575444075884	0.87851
chr	20551	20850	2	0.0477364	0.0392014	1.21772	0.354976873378232	0.0208092	0.0178901	1.16317	0.284938405237862	0.0502964	0.0558191	0.901061	1	0.0756622	0.0845531	0.894848	0.104114645073196	0.0186452	0.0419846	0.444096	1	0.0206139	0.0159408	1.29315	0.16267567224867	0.87851
chr	20551	20850	3	0.0477364	0.0653735	0.73021	1	0.0208092	0.0235768	0.882613	0.505109899197237	0.0502964	0.0748622	0.671853	1	0.0756622	0.0788395	0.959699	0.067460206941921	0.0186452	0.0430671	0.432934	1	0.0206139	0.0183596	1.12279	0.252562381146333	0.87851
chr	20551	20850	4	0.0477364	0.0566033	0.84335	0.952368497051015	0.0208092	0.0252412	0.824414	0.597471732241509	0.0502964	0.0612934	0.820584	1	0.0756622	0.0791225	0.956267	0.065434743271195	0.0186452	0.046704	0.399221	1	0.0206139	0.0192199	1.07253	0.299982941902135	0.87851
chr	20551	20850	5	0.0477364	0.0390162	1.2235	0.364266031227617	0.0208092	0.0160017	1.30044	0.227503468914156	0.0502964	0.0460188	1.09295	0.75009884869834	0.0756622	0.0763717	0.99071	0.076644084154276	0.0186452	0.0359805	0.518203	1	0.0206139	0.0166356	1.23914	0.198505762659167	0.87851
chr	20551	20850	6	0.0477364	0.0341962	1.39596	0.234346524699828	0.0208092	0.0218508	0.952331	0.552996690182604	0.0502964	0.04908	1.02478	0.855195191686068	0.0756622	0.0755764	1.00114	0.066992258663009	0.0186452	0.0407295	0.457781	1	0.0206139	0.0193565	1.06496	0.338886808320299	0.87851
chr	20551	20850	7	0.0477364	0.0430594	1.10862	0.577791889277158	0.0208092	0.0165844	1.25475	0.266238704172362	0.0502964	0.0509017	0.988108	0.853256596418212	0.0756622	0.08194	0.923385	0.08870846180491	0.0186452	0.0429551	0.434063	1	0.0206139	0.0175369	1.17546	0.205041453603025	0.87851
chr	20551	20850	8	0.0477364	0.0423556	1.12704	0.482616984418717	0.0208092	0.017371	1.19793	0.277019531117622	0.0502964	0.0509387	0.987391	1	0.0756622	0.0798782	0.94722	0.102816800422146	0.0186452	0.0376655	0.495021	1	0.0206139	0.0163723	1.25907	0.196390116895357	0.87851
chr	20551	20850	9	0.0477364	0.0478406	0.997822	0.72404278397686	0.0208092	0.0209035	0.995489	0.427263627096684	0.0502964	0.0565534	0.889361	1	0.0756622	0.076433	0.989915	0.063375582900062	0.0186452	0.0500492	0.372537	1	0.0206139	0.0191893	1.07424	0.298039449311433	0.87851
chr	20701	21000	0	0.0599342	0.0414606	1.44557	0.204959684202093	0.0163101	0.0217451	0.750059	0.861041473559879	0.0565139	0.048912	1.15542	0.800958266655998	0.0587977	0.0747981	0.786085	0.484966718459995	0.0261294	0.0385602	0.677626	1	0.0213836	0.0176685	1.21027	0.359638839364272	0.858327
chr	20701	21000	1	0.0599342	0.0468845	1.27834	0.494019482174079	0.0163101	0.0239482	0.681057	0.943459441698358	0.0565139	0.0524425	1.07764	0.982666873872523	0.0587977	0.0670579	0.87682	0.388725185166608	0.0261294	0.0483071	0.540902	1	0.0213836	0.0170359	1.25521	0.340437796611692	0.858327
chr	20701	21000	2	0.0599342	0.0633018	0.946801	1	0.0163101	0.0237114	0.687859	0.977690654020673	0.0565139	0.0687385	0.822158	1	0.0587977	0.0879789	0.668316	0.66271860598799	0.0261294	0.0516048	0.506337	1	0.0213836	0.021459	0.996486	0.454529515170045	0.858327
chr	20701	21000	3	0.0599342	0.0526373	1.13863	0.613296788052744	0.0163101	0.030998	0.526166	0.981947473844635	0.0565139	0.0521879	1.08289	0.859125068390381	0.0587977	0.0853821	0.688642	0.738291463971514	0.0261294	0.0379595	0.688349	1	0.0213836	0.0213318	1.00243	0.532489745672138	0.858327
chr	20701	21000	4	0.0599342	0.067921	0.88241	1	0.0163101	0.0247004	0.660317	0.973398141877339	0.0565139	0.0692623	0.81594	1	0.0587977	0.0855669	0.687155	0.583794666665319	0.0261294	0.0430974	0.606287	1	0.0213836	0.0207624	1.02992	0.433517261647263	0.858327
chr	20701	21000	5	0.0599342	0.0425383	1.40895	0.254252316860778	0.0163101	0.0245467	0.664452	1	0.0565139	0.0541846	1.04299	0.985683241783004	0.0587977	0.0801677	0.733434	0.648795561518019	0.0261294	0.0395996	0.65984	1	0.0213836	0.0208648	1.02486	0.514829904097317	0.858327
chr	20701	21000	6	0.0599342	0.0508452	1.17876	0.534878937933033	0.0163101	0.018572	0.878209	0.735503692080829	0.0565139	0.0477149	1.18441	0.65316267988258	0.0587977	0.0878607	0.669215	0.808370793207223	0.0261294	0.0443854	0.588694	1	0.0213836	0.0194434	1.09979	0.420229257159096	0.858327
chr	20701	21000	7	0.0599342	0.0340894	1.75815	0.058387839752568	0.0163101	0.0252771	0.645252	1	0.0565139	0.0402014	1.40577	0.416841101912178	0.0587977	0.0901688	0.652085	1	0.0261294	0.0318687	0.819908	0.717046706967275	0.0213836	0.0168983	1.26543	0.356495199233782	0.858327
chr	20701	21000	8	0.0599342	0.0406938	1.47281	0.180834322533437	0.0163101	0.0176958	0.921693	0.676691563499094	0.0565139	0.0401759	1.40666	0.411590423351832	0.0587977	0.0820906	0.716254	0.763829109968685	0.0261294	0.0364998	0.715878	1	0.0213836	0.0156385	1.36737	0.258819195782472	0.858327
chr	20701	21000	9	0.0599342	0.0430905	1.39089	0.228982914997495	0.0163101	0.0177061	0.921157	0.683678864128908	0.0565139	0.0454967	1.24215	0.684124409836487	0.0587977	0.0782264	0.751635	0.654219253300646	0.0261294	0.0341166	0.765885	0.962504749676972	0.0213836	0.0158679	1.3476	0.264629355596804	0.858327
chr	20851	21150	0	0.0666394	0.0359112	1.85567	0.010687104397866	0.00402478	0.0169075	0.238047	1	0.0436875	0.0431661	1.01208	1	0.0428905	0.0651094	0.658745	1	0.065241	0.0342576	1.90442	0.003016789920004	0.0302932	0.0153331	1.97567	0.11703260780152	0.829527
chr	20851	21150	1	0.0666394	0.0422446	1.57747	0.061585941610733	0.00402478	0.0216669	0.185757	1	0.0436875	0.0481889	0.906588	1	0.0428905	0.0823153	0.521051	1	0.065241	0.05184	1.25851	0.050052237341816	0.0302932	0.0176007	1.72114	0.198750274037533	0.829527
chr	20851	21150	2	0.0666394	0.049795	1.33827	0.133683671338875	0.00402478	0.0189316	0.212596	1	0.0436875	0.0433067	1.00879	0.957454704116845	0.0428905	0.0800578	0.535744	1	0.065241	0.0466106	1.3997	0.028748149052801	0.0302932	0.0193756	1.56347	0.265859167900947	0.829527
chr	20851	21150	3	0.0666394	0.0448179	1.48689	0.061767369058225	0.00402478	0.0211584	0.190221	1	0.0436875	0.053325	0.819269	1	0.0428905	0.077659	0.552293	1	0.065241	0.0408971	1.59525	0.011907890888831	0.0302932	0.0192547	1.57329	0.300628981843819	0.829527
chr	20851	21150	4	0.0666394	0.0695314	0.958407	0.659955214680539	0.00402478	0.0191597	0.210065	1	0.0436875	0.0786437	0.555512	1	0.0428905	0.106423	0.403019	1	0.065241	0.0533528	1.22282	0.074838237865721	0.0302932	0.0208816	1.45071	0.344822352396034	0.829527
chr	20851	21150	5	0.0666394	0.0369018	1.80586	0.020109403423661	0.00402478	0.0182294	0.220785	1	0.0436875	0.0438072	0.997268	1	0.0428905	0.0690907	0.620785	1	0.065241	0.0376	1.73513	0.006889983017108	0.0302932	0.0184231	1.64431	0.278492451723309	0.829527
chr	20851	21150	6	0.0666394	0.0370398	1.79913	0.016130631926478	0.00402478	0.0194822	0.206588	1	0.0436875	0.0388046	1.12583	0.823718837888857	0.0428905	0.068147	0.629382	1	0.065241	0.0397003	1.64334	0.007075137067369	0.0302932	0.0169433	1.78792	0.173495927473536	0.829527
chr	20851	21150	7	0.0666394	0.0486442	1.36994	0.100154342682747	0.00402478	0.0243122	0.165546	1	0.0436875	0.0658645	0.663294	1	0.0428905	0.0833668	0.514479	1	0.065241	0.0408472	1.5972	0.012317842473875	0.0302932	0.0190947	1.58647	0.301364596262334	0.829527
chr	20851	21150	8	0.0666394	0.0390897	1.70478	0.025530980727035	0.00402478	0.0160278	0.251112	1	0.0436875	0.0471809	0.925957	1	0.0428905	0.0643293	0.666734	1	0.065241	0.0376314	1.73369	0.006993311703	0.0302932	0.017603	1.72091	0.207779910141345	0.829527
chr	20851	21150	9	0.0666394	0.0414545	1.60753	0.045031057204149	0.00402478	0.0194945	0.206457	1	0.0436875	0.0497428	0.878268	1	0.0428905	0.0854915	0.501693	1	0.065241	0.0477567	1.36611	0.025489170567897	0.0302932	0.0172673	1.75437	0.17683883194125	0.829527
chr	21001	21300	0	0.0450503	0.0417535	1.07896	0.379461424714545	0.0274081	0.0205956	1.33077	0.404293821912863	0.0384146	0.0436793	0.879469	1	0.0398327	0.0703409	0.566281	1	0.0673902	0.0452469	1.48939	0.023598224195884	0.0393374	0.0206078	1.90886	0.059700044095968	0.858697
chr	21001	21300	1	0.0450503	0.043491	1.03585	0.507919917045399	0.0274081	0.012892	2.12598	0.042164867180114	0.0384146	0.0537884	0.71418	1	0.0398327	0.0800774	0.497427	1	0.0673902	0.0381955	1.76435	0.011331414065605	0.0393374	0.0132122	2.97735	0.002082239078537	0.858697
chr	21001	21300	2	0.0450503	0.0360739	1.24883	0.170587818374715	0.0274081	0.0222154	1.23374	0.442799877852804	0.0384146	0.0444842	0.863556	1	0.0398327	0.0816261	0.48799	1	0.0673902	0.0370615	1.81833	0.006874562529419	0.0393374	0.0154804	2.54111	0.013866143103968	0.858697
chr	21001	21300	3	0.0450503	0.0444532	1.01343	0.486351457992051	0.0274081	0.0184541	1.4852	0.261150832544086	0.0384146	0.0599915	0.640334	1	0.0398327	0.0784619	0.507669	1	0.0673902	0.0417539	1.61399	0.015438226931598	0.0393374	0.017188	2.28865	0.017658250390057	0.858697
chr	21001	21300	4	0.0450503	0.0324385	1.38879	0.107712401168392	0.0274081	0.0182182	1.50444	0.231214262774816	0.0384146	0.040158	0.956586	1	0.0398327	0.0776284	0.51312	1	0.0673902	0.0377051	1.7873	0.007158012584411	0.0393374	0.0177799	2.21246	0.024337458124083	0.858697
chr	21001	21300	5	0.0450503	0.0454918	0.990295	0.531895984423314	0.0274081	0.0183809	1.49112	0.212594171895723	0.0384146	0.053117	0.723207	1	0.0398327	0.0785649	0.507004	1	0.0673902	0.0450832	1.4948	0.027278329017675	0.0393374	0.0140061	2.80859	0.005020909217211	0.858697
chr	21001	21300	6	0.0450503	0.0606156	0.743213	1	0.0274081	0.0206782	1.32546	0.468433838068533	0.0384146	0.0796494	0.482296	1	0.0398327	0.083355	0.477868	1	0.0673902	0.0482183	1.39761	0.038937230138869	0.0393374	0.0190687	2.06293	0.033972409364681	0.858697
chr	21001	21300	7	0.0450503	0.0519808	0.866672	0.850610038512735	0.0274081	0.022655	1.2098	0.583242426872354	0.0384146	0.0565862	0.678869	1	0.0398327	0.0787194	0.506009	1	0.0673902	0.0490862	1.3729	0.043802828680934	0.0393374	0.0200362	1.96332	0.054095881718037	0.858697
chr	21001	21300	8	0.0450503	0.0471475	0.955518	0.569429498994848	0.0274081	0.0185243	1.47958	0.273137478056564	0.0384146	0.0415112	0.925403	1	0.0398327	0.0778503	0.511658	1	0.0673902	0.043751	1.54031	0.022491565335838	0.0393374	0.0187321	2.1	0.034653164399306	0.858697
chr	21001	21300	9	0.0450503	0.0486772	0.925491	0.721544138824276	0.0274081	0.0147303	1.86066	0.0928729302764	0.0384146	0.0491127	0.782172	1	0.0398327	0.0755953	0.52692	1	0.0673902	0.0403351	1.67076	0.014920305320941	0.0393374	0.0162246	2.42455	0.010120536753579	0.858697
chr	2101	2400	0	0.151964	0.041096	3.69778	3.20163122680128E-08	0.0254284	0.023977	1.06053	0.659946983908178	0.0669316	0.0502997	1.33066	0.298152351956755	0.114134	0.0753938	1.51384	0.002505659793999	0.0411786	0.038902	1.05852	0.000906991222274	0.0373108	0.0187294	1.9921	0.0601190254491	0.363443
chr	2101	2400	1	0.151964	0.0344676	4.40889	7.58133777978287E-10	0.0254284	0.0155932	1.63074	0.161204788573536	0.0669316	0.0481898	1.38892	0.227598930020428	0.114134	0.0839421	1.35968	0.003547606158112	0.0411786	0.0366688	1.12299	0.000169315420381	0.0373108	0.0179016	2.08422	0.028697581436074	0.363443
chr	2101	2400	2	0.151964	0.0593699	2.55961	5.66824410114242E-05	0.0254284	0.0207612	1.2248	0.446811336653035	0.0669316	0.0713183	0.938491	1	0.114134	0.0822396	1.38782	0.007922419689512	0.0411786	0.0458365	0.89838	0.02016748906403	0.0373108	0.0192658	1.93663	0.062654059068899	0.363443
chr	2101	2400	3	0.151964	0.0555066	2.73776	1.69460224831441E-05	0.0254284	0.0323776	0.78537	1	0.0669316	0.0804469	0.831997	1	0.114134	0.10154	1.12403	0.056350249395461	0.0411786	0.0455719	0.903596	0.018021746193852	0.0373108	0.020585	1.81252	0.137737969756301	0.363443
chr	2101	2400	4	0.151964	0.042759	3.55397	3.60811867050614E-08	0.0254284	0.0207262	1.22687	0.397643097948897	0.0669316	0.0497648	1.34496	0.29575002542366	0.114134	0.0784497	1.45487	0.003239363541293	0.0411786	0.0358267	1.14938	0.00039321418836	0.0373108	0.017161	2.17416	0.030823139104467	0.363443
chr	2101	2400	5	0.151964	0.0498361	3.04928	1.93023526073866E-06	0.0254284	0.0212687	1.19558	0.521195982520509	0.0669316	0.0448701	1.49167	0.148160715379934	0.114134	0.0767537	1.48702	0.002180063766573	0.0411786	0.0434554	0.947606	0.005989635713671	0.0373108	0.0220686	1.69067	0.120860360165485	0.363443
chr	2101	2400	6	0.151964	0.0461154	3.2953	4.36299072203994E-07	0.0254284	0.0309275	0.822194	1	0.0669316	0.0474124	1.41169	0.185173028722494	0.114134	0.0807619	1.41322	0.004996137921311	0.0411786	0.0434347	0.948058	0.00411205663465	0.0373108	0.0211385	1.76506	0.123569217597581	0.363443
chr	2101	2400	7	0.151964	0.048841	3.1114	9.08615468753204E-07	0.0254284	0.0231207	1.09981	0.596705149370173	0.0669316	0.0555176	1.20559	0.460801137049466	0.114134	0.0792308	1.44053	0.001981854783721	0.0411786	0.0411513	1.00066	0.003631248990122	0.0373108	0.0194585	1.91746	0.066904270322907	0.363443
chr	2101	2400	8	0.151964	0.0532721	2.8526	4.1043527726492E-06	0.0254284	0.0157249	1.61708	0.150693575656821	0.0669316	0.0503607	1.32904	0.354742472189495	0.114134	0.088315	1.29235	0.007346369980451	0.0411786	0.0390381	1.05483	0.003666592377848	0.0373108	0.0156059	2.39081	0.013924486339199	0.363443
chr	2101	2400	9	0.151964	0.0478357	3.17679	6.97701990848287E-07	0.0254284	0.0183304	1.38723	0.257828392685079	0.0669316	0.0561775	1.19143	0.403773343711823	0.114134	0.073956	1.54327	0.000847035182429	0.0411786	0.0425631	0.967472	0.003702635907216	0.0373108	0.0160391	2.32624	0.017603939499571	0.363443
chr	21151	21450	0	0.0349433	0.0366394	0.953708	0.481930339475072	0.0445039	0.0200648	2.21801	0.012230643403746	0.0367997	0.0476222	0.772743	1	0.03808	0.0779264	0.488666	1	0.0645642	0.0363997	1.77376	0.009930251932666	0.0257473	0.0175719	1.46525	0.367818268513331	0.833147
chr	21151	21450	1	0.0349433	0.0592574	0.589687	1	0.0445039	0.0242972	1.83165	0.047677827945837	0.0367997	0.0638184	0.576632	1	0.03808	0.0727879	0.523164	1	0.0645642	0.0566714	1.13927	0.14949678213085	0.0257473	0.0199163	1.29278	0.639886987249014	0.833147
chr	21151	21450	2	0.0349433	0.0565719	0.617679	1	0.0445039	0.0192688	2.30964	0.007218171126483	0.0367997	0.069063	0.532842	1	0.03808	0.0819512	0.464667	1	0.0645642	0.0456816	1.41335	0.042806129764478	0.0257473	0.014771	1.7431	0.235850523914771	0.833147
chr	21151	21450	3	0.0349433	0.051975	0.67231	1	0.0445039	0.0252986	1.75914	0.069092471017506	0.0367997	0.0649836	0.566292	1	0.03808	0.0767985	0.495843	1	0.0645642	0.0411232	1.57002	0.027166911921952	0.0257473	0.0191779	1.34255	0.536551873470523	0.833147
chr	21151	21450	4	0.0349433	0.0641823	0.544438	1	0.0445039	0.0246506	1.80539	0.054573884885421	0.0367997	0.06402	0.574816	1	0.03808	0.0839159	0.453788	1	0.0645642	0.0509459	1.26731	0.094146215321441	0.0257473	0.0200974	1.28113	0.643134565371377	0.833147
chr	21151	21450	5	0.0349433	0.0546331	0.639599	1	0.0445039	0.0187037	2.37942	0.006377947044601	0.0367997	0.0517788	0.71071	1	0.03808	0.0749842	0.50784	1	0.0645642	0.0529745	1.21878	0.130433795817526	0.0257473	0.0158064	1.62892	0.278000657224759	0.833147
chr	21151	21450	6	0.0349433	0.0402266	0.868662	0.616361992209564	0.0445039	0.0214557	2.07422	0.01640967231709	0.0367997	0.0509407	0.722403	1	0.03808	0.0671703	0.566917	1	0.0645642	0.0342112	1.88722	0.006969541255913	0.0257473	0.0135432	1.90112	0.163340785418434	0.833147
chr	21151	21450	7	0.0349433	0.055035	0.634929	1	0.0445039	0.0191016	2.32985	0.008052441267513	0.0367997	0.0674846	0.545305	1	0.03808	0.0808949	0.470734	1	0.0645642	0.0433897	1.48801	0.038414182384326	0.0257473	0.0152909	1.68383	0.21404891321563	0.833147
chr	21151	21450	8	0.0349433	0.051975	0.67231	1	0.0445039	0.0227533	1.95593	0.032294290014818	0.0367997	0.0567821	0.648086	1	0.03808	0.0860962	0.442296	1	0.0645642	0.0453335	1.42421	0.040776091498039	0.0257473	0.0205761	1.25132	0.699111316050961	0.833147
chr	21151	21450	9	0.0349433	0.04518	0.773424	0.951404925823966	0.0445039	0.0250034	1.77991	0.058568357859188	0.0367997	0.0456963	0.80531	1	0.03808	0.0736594	0.516974	1	0.0645642	0.0418074	1.54432	0.029299179773058	0.0257473	0.0195644	1.31603	0.633282266012657	0.833147
chr	21301	21600	0	0.0744421	0.056804	1.31051	0.084811787919691	0.0224314	0.0175387	1.27897	0.539106647279447	0.0733405	0.068195	1.07545	0.298105042184872	0.0789974	0.0791328	0.998289	0.814858953048046	0.0738086	0.0419126	1.76101	0.010027312529025	0.00835806	0.0167725	0.498319	1	0.786656
chr	21301	21600	1	0.0744421	0.0398724	1.86701	0.006303974553667	0.0224314	0.0236705	0.947652	1	0.0733405	0.0499523	1.46821	0.02876003721445	0.0789974	0.0662975	1.19156	0.362854386098077	0.0738086	0.0490378	1.50514	0.019990292140599	0.00835806	0.0169037	0.494452	1	0.786656
chr	21301	21600	2	0.0744421	0.0447198	1.66463	0.012476157345581	0.0224314	0.0223247	1.00478	0.988716584381432	0.0733405	0.0495143	1.4812	0.030442050178929	0.0789974	0.0754033	1.04767	0.619463739241251	0.0738086	0.0425124	1.73617	0.007324653880125	0.00835806	0.0205374	0.406968	1	0.786656
chr	21301	21600	3	0.0744421	0.0538126	1.38336	0.068814253417228	0.0224314	0.0175845	1.27563	0.548217582580937	0.0733405	0.0593554	1.23562	0.153957639349567	0.0789974	0.0822231	0.960769	0.880643704755746	0.0738086	0.0457293	1.61403	0.021055122168458	0.00835806	0.016093	0.51936	1	0.786656
chr	21301	21600	4	0.0744421	0.0487091	1.5283	0.026145328461026	0.0224314	0.0215089	1.04289	0.874138032288876	0.0733405	0.0526335	1.39342	0.054595349452428	0.0789974	0.0873126	0.904765	1	0.0738086	0.0428796	1.7213	0.008232508336035	0.00835806	0.0177367	0.47123	1	0.786656
chr	21301	21600	5	0.0744421	0.0518529	1.43564	0.071558939981102	0.0224314	0.0216629	1.03548	0.87724677139036	0.0733405	0.0703151	1.04303	0.346670279973751	0.0789974	0.0887551	0.89006	1	0.0738086	0.058683	1.25775	0.106414872251564	0.00835806	0.0188038	0.444488	1	0.786656
chr	21301	21600	6	0.0744421	0.0428308	1.73805	0.007399422334699	0.0224314	0.0188628	1.18919	0.650851725296238	0.0733405	0.0367774	1.99417	0.0023064701263	0.0789974	0.0783183	1.00867	0.777951667719462	0.0738086	0.0402878	1.83203	0.00339062165765	0.00835806	0.0161054	0.51896	1	0.786656
chr	21301	21600	7	0.0744421	0.0471492	1.57886	0.022580002433944	0.0224314	0.0162737	1.37838	0.454373080811232	0.0733405	0.043421	1.68906	0.010929181875521	0.0789974	0.0854462	0.924528	0.975802673359012	0.0738086	0.0444103	1.66197	0.011205769379283	0.00835806	0.0176409	0.473789	1	0.786656
chr	21301	21600	8	0.0744421	0.0445373	1.67146	0.01426355074785	0.0224314	0.0266821	0.840691	1	0.0733405	0.0590945	1.24107	0.113002248936122	0.0789974	0.077811	1.01525	0.734433132358104	0.0738086	0.0466375	1.5826	0.016195013918416	0.00835806	0.0230203	0.363073	1	0.786656
chr	21301	21600	9	0.0744421	0.0330929	2.24949	0.000590045084831	0.0224314	0.0189948	1.18092	0.693896042990161	0.0733405	0.0333506	2.19908	0.000550569065639	0.0789974	0.0686267	1.15112	0.361074100367896	0.0738086	0.0404585	1.8243	0.002199284701572	0.00835806	0.0167547	0.498849	1	0.786656
chr	21451	21750	0	0.251748	0.0572947	4.39391	0	0.0290989	0.0204898	1.42017	0.245092193010373	0.221229	0.0647748	3.41536	1.46549439250521E-14	0.130477	0.0782659	1.6671	0.005147738348367	0.10959	0.0509033	2.15291	2.71094025006136E-09	0.0332689	0.021508	1.54682	0.135073492824007	0.430522
chr	21451	21750	1	0.251748	0.0654688	3.84531	2.22044604925031E-16	0.0290989	0.0260529	1.11692	0.491120712880712	0.221229	0.0743416	2.97584	9.73443547991337E-13	0.130477	0.0784235	1.66375	0.006841626342958	0.10959	0.0499587	2.19361	4.7199890662597E-09	0.0332689	0.0196719	1.69119	0.116560577674087	0.430522
chr	21451	21750	2	0.251748	0.0474863	5.30149	0	0.0290989	0.0268333	1.08443	0.533618555710017	0.221229	0.0521279	4.24397	0	0.130477	0.0843844	1.54622	0.014643473319144	0.10959	0.0471391	2.32482	4.9514281563745E-11	0.0332689	0.0184656	1.80167	0.085132662069772	0.430522
chr	21451	21750	3	0.251748	0.0483378	5.2081	0	0.0290989	0.0167971	1.73238	0.098777603753405	0.221229	0.0580406	3.81162	0	0.130477	0.0764072	1.70765	0.008927736996001	0.10959	0.0455166	2.40769	1.61104463103356E-11	0.0332689	0.0190615	1.74535	0.061764011032525	0.430522
chr	21451	21750	4	0.251748	0.0426136	5.90769	0	0.0290989	0.0230936	1.26004	0.364745468551669	0.221229	0.0539956	4.09717	0	0.130477	0.0963604	1.35405	0.046217871364981	0.10959	0.0482833	2.26973	2.58801868824321E-11	0.0332689	0.0205934	1.61551	0.122083480779091	0.430522
chr	21451	21750	5	0.251748	0.0658676	3.82203	2.22044604925031E-16	0.0290989	0.0252075	1.15437	0.420775597058329	0.221229	0.0643371	3.43859	2.09832151654155E-14	0.130477	0.0882735	1.4781	0.015749500255047	0.10959	0.048661	2.25211	4.47975079254093E-09	0.0332689	0.0176465	1.8853	0.062480280405068	0.430522
chr	21451	21750	6	0.251748	0.0316087	7.96452	0	0.0290989	0.0213255	1.36451	0.217234311744636	0.221229	0.0453815	4.87487	0	0.130477	0.0765935	1.7035	0.001020734801621	0.10959	0.0369214	2.9682	4.44089209850063E-15	0.0332689	0.0149042	2.23218	0.01852599735972	0.430522
chr	21451	21750	7	0.251748	0.0587805	4.28285	0	0.0290989	0.0239229	1.21636	0.438151014148145	0.221229	0.0588811	3.75722	1.11022302462516E-16	0.130477	0.0795687	1.6398	0.005637526532578	0.10959	0.0517402	2.11808	4.12520673176431E-09	0.0332689	0.0227368	1.46322	0.182749952436373	0.430522
chr	21451	21750	8	0.251748	0.0423329	5.94686	0	0.0290989	0.0254527	1.14325	0.463373350427015	0.221229	0.04767	4.64084	0	0.130477	0.0816104	1.59878	0.005112228602035	0.10959	0.0428148	2.55963	1.16884280032536E-12	0.0332689	0.0198884	1.67278	0.11040419561269	0.430522
chr	21451	21750	9	0.251748	0.0371902	6.7692	0	0.0290989	0.0252597	1.15199	0.423081419472613	0.221229	0.0459557	4.81396	0	0.130477	0.0805844	1.61913	0.002866381262458	0.10959	0.0420273	2.60759	1.71640479607049E-13	0.0332689	0.0174138	1.91049	0.059546024342212	0.430522
chr	21601	21900	0	0.323463	0.0529531	6.10848	0	0.06986	0.0196862	3.54868	3.28553456748759E-05	0.324765	0.0592132	5.48467	0	0.152051	0.0875715	1.73631	0.000939336761401	0.151524	0.0506542	2.99134	5.55111512312578E-16	0.0415812	0.020094	2.06933	0.000626608607302	0.231004
chr	21601	21900	1	0.323463	0.046909	6.89554	0	0.06986	0.0275909	2.53199	0.000545257380628	0.324765	0.062053	5.23367	0	0.152051	0.0794194	1.91453	0.000110176062947	0.151524	0.0388305	3.90219	0	0.0415812	0.0164897	2.52165	0.000354379826974	0.231004
chr	21601	21900	2	0.323463	0.0495677	6.52568	0	0.06986	0.0204812	3.41093	2.48575227049797E-05	0.324765	0.0684699	4.74318	0	0.152051	0.0745631	2.03923	2.68250157485772E-05	0.151524	0.049808	3.04216	3.33066907387547E-16	0.0415812	0.01729	2.40493	0.000254254752777	0.231004
chr	21601	21900	3	0.323463	0.0437292	7.39696	0	0.06986	0.0207818	3.3616	6.03870953661545E-05	0.324765	0.0636891	5.09922	0	0.152051	0.0831067	1.82959	0.00028692050522	0.151524	0.0468264	3.23587	0	0.0415812	0.0209926	1.98076	0.001074582283607	0.231004
chr	21601	21900	4	0.323463	0.0425893	7.59494	0	0.06986	0.01951	3.58073	3.09670193441303E-05	0.324765	0.061562	5.27541	0	0.152051	0.099641	1.52599	0.005088849972943	0.151524	0.0475187	3.18872	0	0.0415812	0.0193826	2.14528	0.000420078310861	0.231004
chr	21601	21900	5	0.323463	0.0433857	7.45552	0	0.06986	0.0252923	2.76211	0.000740657048578	0.324765	0.057683	5.63017	0	0.152051	0.0797823	1.90582	0.000726097660085	0.151524	0.0500379	3.02818	0	0.0415812	0.0240687	1.7276	0.004493904278563	0.231004
chr	21601	21900	6	0.323463	0.0349971	9.24257	0	0.06986	0.01636	4.27017	1.55304541527013E-06	0.324765	0.0461579	7.03596	0	0.152051	0.0683019	2.22616	3.22829705035055E-06	0.151524	0.0409565	3.69963	0	0.0415812	0.0135586	3.06678	1.03967898625879E-05	0.231004
chr	21601	21900	7	0.323463	0.0544651	5.9389	0	0.06986	0.0279056	2.50344	0.000797146112462	0.324765	0.064656	5.02297	0	0.152051	0.0925506	1.6429	0.002551816669572	0.151524	0.0400924	3.77937	0	0.0415812	0.0179033	2.32254	0.000739420439807	0.231004
chr	21601	21900	8	0.323463	0.0413893	7.81514	0	0.06986	0.0197313	3.54057	2.02156346729154E-05	0.324765	0.0443947	7.3154	0	0.152051	0.0910977	1.6691	0.000521480730624	0.151524	0.0427656	3.54313	0	0.0415812	0.0160047	2.59806	7.12095135030344E-05	0.231004
chr	21601	21900	9	0.323463	0.0476693	6.78556	0	0.06986	0.0188404	3.70799	9.98298500110018E-06	0.324765	0.0535963	6.05947	0	0.152051	0.0782512	1.94311	3.23798968389077E-05	0.151524	0.0500242	3.02901	2.22044604925031E-16	0.0415812	0.0163433	2.54424	0.00010065507893	0.231004
chr	21751	22050	0	0.185849	0.0451443	4.11678	2.1538326677728E-14	0.0568464	0.0299552	1.89771	0.226039616132458	0.27724	0.04282	6.47454	0	0.140504	0.0896888	1.56657	0.029000158651692	0.136482	0.0384219	3.55219	1.64090963039598E-13	0.00362505	0.0203267	0.178339	0.89132834467479	0.34169
chr	21751	22050	1	0.185849	0.0469095	3.96186	2.42361686275672E-13	0.0568464	0.0142902	3.978	0.001994139862897	0.27724	0.0642664	4.31392	0	0.140504	0.0806609	1.74191	0.003984252515456	0.136482	0.04563	2.99106	2.06898942423095E-11	0.00362505	0.0146444	0.247538	0.25184462246482	0.34169
chr	21751	22050	2	0.185849	0.0477079	3.89556	4.5763393075049E-13	0.0568464	0.0256696	2.21454	0.075309144340636	0.27724	0.0726494	3.81614	2.22044604925031E-16	0.140504	0.0744916	1.88617	0.002862255477113	0.136482	0.0460165	2.96594	3.08822967198807E-11	0.00362505	0.0164297	0.22064	0.649770174988796	0.34169
chr	21751	22050	3	0.185849	0.0537081	3.46035	1.15023546243265E-11	0.0568464	0.0210595	2.69932	0.032680634954477	0.27724	0.0468005	5.92387	0	0.140504	0.0772971	1.81771	0.003364691854242	0.136482	0.0477425	2.85871	1.56987089994232E-10	0.00362505	0.0173596	0.208821	0.524689325148581	0.34169
chr	21751	22050	4	0.185849	0.053811	3.45374	2.14417372745856E-12	0.0568464	0.0188306	3.01883	0.013465160296143	0.27724	0.0517675	5.35548	0	0.140504	0.0769267	1.82647	0.003055998627761	0.136482	0.039545	3.45131	2.62856403310252E-12	0.00362505	0.0160406	0.225992	0.415882928345962	0.34169
chr	21751	22050	5	0.185849	0.0558107	3.32999	7.85871367980917E-12	0.0568464	0.035451	1.60352	0.426650455188748	0.27724	0.0583777	4.74907	0	0.140504	0.0866335	1.62182	0.023331625452662	0.136482	0.0405598	3.36496	7.70972174990447E-12	0.00362505	0.020955	0.172992	1	0.34169
chr	21751	22050	6	0.185849	0.0488597	3.80373	2.36366481942696E-13	0.0568464	0.0170737	3.32947	0.005358979107336	0.27724	0.0462276	5.99728	0	0.140504	0.093636	1.50053	0.021296770938398	0.136482	0.0409315	3.3344	2.40429898212824E-12	0.00362505	0.0127375	0.284597	0.209630250873845	0.34169
chr	21751	22050	7	0.185849	0.0492919	3.77038	1.67532654415936E-12	0.0568464	0.0195362	2.9098	0.022364250218347	0.27724	0.0373038	7.43195	0	0.140504	0.0719922	1.95166	0.001002113029907	0.136482	0.051597	2.64515	2.32418972956339E-10	0.00362505	0.0187137	0.193711	0.514826931528929	0.34169
chr	21751	22050	8	0.185849	0.0428049	4.34177	2.20934381900406E-14	0.0568464	0.0217967	2.60803	0.047843407961294	0.27724	0.0453502	6.11331	0	0.140504	0.0646747	2.17247	0.000346198290442	0.136482	0.0447711	3.04844	2.66520139291515E-12	0.00362505	0.0212332	0.170726	0.768692936017297	0.34169
chr	21751	22050	9	0.185849	0.051336	3.62025	4.86721773995669E-13	0.0568464	0.0257671	2.20616	0.078176484746136	0.27724	0.0621541	4.46053	0	0.140504	0.0896935	1.56649	0.00783454541496	0.136482	0.0401305	3.40095	5.09059461251127E-12	0.00362505	0.0183267	0.197802	0.794525862907658	0.34169
chr	21901	22200	0	0.153952	0.0494853	3.11107	1.0502709812954E-12	0.012305	0.0185614	0.662935	1	0.345283	0.0503069	6.86353	0	0.0644538	0.0757178	0.851237	0.7981681354705	0.1708	0.0516508	3.30682	1.31535893288515E-11	0.0136466	0.0200876	0.679354	1	0.270011
chr	21901	22200	1	0.153952	0.0517991	2.9721	3.44457795620201E-12	0.012305	0.0212795	0.578256	1	0.345283	0.0701928	4.91907	0	0.0644538	0.0907306	0.710387	1	0.1708	0.0501215	3.40772	1.29090071965265E-11	0.0136466	0.0189857	0.718783	1	0.270011
chr	21901	22200	2	0.153952	0.0489894	3.14256	1.10478293180449E-12	0.012305	0.0215647	0.570608	1	0.345283	0.0628214	5.49626	0	0.0644538	0.0747078	0.862745	0.701138701014929	0.1708	0.0529373	3.22646	2.12249107178764E-11	0.0136466	0.021938	0.622053	1	0.270011
chr	21901	22200	3	0.153952	0.0546353	2.81781	5.51547696403532E-12	0.012305	0.0181152	0.679264	1	0.345283	0.0514081	6.71651	0	0.0644538	0.092919	0.693656	1	0.1708	0.04594	3.71789	2.0708990078333E-12	0.0136466	0.0182521	0.747673	1	0.270011
chr	21901	22200	4	0.153952	0.0548571	2.80642	1.10962350419186E-11	0.012305	0.0210799	0.583731	1	0.345283	0.0487698	7.07985	0	0.0644538	0.0784496	0.821595	0.878359624738972	0.1708	0.0483235	3.53451	7.65931762458649E-12	0.0136466	0.0197706	0.690247	1	0.270011
chr	21901	22200	5	0.153952	0.0533867	2.88371	7.87481191366624E-13	0.012305	0.0188282	0.653541	1	0.345283	0.0568545	6.0731	0	0.0644538	0.0738176	0.873149	0.588091903608742	0.1708	0.0408626	4.17986	1.87183601951801E-13	0.0136466	0.0191468	0.712735	1	0.270011
chr	21901	22200	6	0.153952	0.0433001	3.55547	8.88178419700125E-16	0.012305	0.0214374	0.573997	1	0.345283	0.0433123	7.97194	0	0.0644538	0.0779036	0.827353	0.633676543866448	0.1708	0.0342899	4.98106	1.11022302462516E-16	0.0136466	0.0171359	0.796375	1	0.270011
chr	21901	22200	7	0.153952	0.0474474	3.24469	1.28230759344206E-13	0.012305	0.0189727	0.648563	1	0.345283	0.0513097	6.72939	0	0.0644538	0.0868634	0.742013	0.997476872174017	0.1708	0.0479109	3.56495	1.52011736531676E-12	0.0136466	0.0158534	0.8608	1	0.270011
chr	21901	22200	8	0.153952	0.0498636	3.08746	3.72146757854352E-13	0.012305	0.0222629	0.552713	1	0.345283	0.0494785	6.97845	0	0.0644538	0.0824826	0.781423	0.60723430842516	0.1708	0.0421957	4.04781	1.06248343456627E-13	0.0136466	0.0170907	0.798481	1	0.270011
chr	21901	22200	9	0.153952	0.0335223	4.59252	0	0.012305	0.0200453	0.61386	1	0.345283	0.0388844	8.87973	0	0.0644538	0.0718461	0.897109	0.518917641099303	0.1708	0.0352266	4.84861	0	0.0136466	0.0172154	0.792697	1	0.270011
chr	22051	22350	0	0.317991	0.0407085	7.81142	0	0.0169282	0.0187965	0.900604	1	0.446963	0.0424112	10.5388	0	0.0497245	0.0792269	0.627621	0.226216112752306	0.105629	0.0469222	2.25115	3.77475828372553E-15	0.0243791	0.0169074	1.44192	0.312021874077714	0.19108
chr	22051	22350	1	0.317991	0.0521234	6.10073	0	0.0169282	0.0187021	0.90515	1	0.446963	0.0499765	8.94346	0	0.0497245	0.0838055	0.593332	0.285010454086953	0.105629	0.0501085	2.10801	1.25133237105501E-12	0.0243791	0.0190988	1.27647	0.420087653838233	0.19108
chr	22051	22350	2	0.317991	0.0466272	6.81986	0	0.0169282	0.0162925	1.03902	0.855031891076597	0.446963	0.057571	7.76368	0	0.0497245	0.0766828	0.648444	0.170335056992235	0.105629	0.0399023	2.64719	1.33226762955019E-15	0.0243791	0.0168943	1.44304	0.289382923652035	0.19108
chr	22051	22350	3	0.317991	0.0449139	7.08001	0	0.0169282	0.0225428	0.750936	1	0.446963	0.0552365	8.09181	0	0.0497245	0.0858083	0.579484	0.452263055831078	0.105629	0.0401494	2.6309	3.33066907387547E-16	0.0243791	0.0222753	1.09445	0.700402005241155	0.19108
chr	22051	22350	4	0.317991	0.049598	6.41137	0	0.0169282	0.0204103	0.829395	1	0.446963	0.0654555	6.8285	0	0.0497245	0.0863332	0.57596	0.456328121135084	0.105629	0.0387525	2.72573	5.10702591327572E-15	0.0243791	0.0148793	1.63846	0.222940895149513	0.19108
chr	22051	22350	5	0.317991	0.0429222	7.40854	0	0.0169282	0.0176219	0.960634	0.954384764065155	0.446963	0.0432636	10.3312	0	0.0497245	0.0795025	0.625446	0.19756066357792	0.105629	0.041892	2.52146	1.55431223447522E-15	0.0243791	0.0167994	1.45119	0.292132820590867	0.19108
chr	22051	22350	6	0.317991	0.0359775	8.83861	0	0.0169282	0.0202331	0.836659	1	0.446963	0.0517703	8.63358	0	0.0497245	0.0716111	0.694369	0.276357868580337	0.105629	0.0413616	2.55379	0	0.0243791	0.0191858	1.27068	0.469123402421257	0.19108
chr	22051	22350	7	0.317991	0.0436678	7.28205	0	0.0169282	0.0242458	0.698191	1	0.446963	0.0461362	9.6879	0	0.0497245	0.0769319	0.646344	0.307165592596572	0.105629	0.0368685	2.86502	0	0.0243791	0.019919	1.22391	0.538902308464018	0.19108
chr	22051	22350	8	0.317991	0.0384477	8.27074	0	0.0169282	0.023508	0.720104	1	0.446963	0.0509119	8.77915	0	0.0497245	0.0796117	0.624588	0.308179905812436	0.105629	0.0376928	2.80237	0	0.0243791	0.0216924	1.12385	0.621319046384494	0.19108
chr	22051	22350	9	0.317991	0.0441725	7.19885	0	0.0169282	0.0220212	0.768723	1	0.446963	0.0535947	8.33969	0	0.0497245	0.0747267	0.665418	0.295145175367731	0.105629	0.0423936	2.49163	1.11022302462516E-15	0.0243791	0.0203507	1.19795	0.546831561105883	0.19108
chr	22201	22500	0	0.244929	0.0389375	6.29031	0	0.0117696	0.0224764	0.523643	1	0.295	0.0519466	5.67891	0	0.105493	0.07196	1.46599	0.048932887351914	0.078059	0.0414597	1.88277	1.93023041994422E-10	0.0364057	0.021244	1.71369	0.351450778616072	0.33505
chr	22201	22500	1	0.244929	0.0394291	6.21188	0	0.0117696	0.0208792	0.5637	1	0.295	0.0410051	7.19423	0	0.105493	0.0763418	1.38185	0.054734956161172	0.078059	0.037558	2.07836	4.4742765048511E-11	0.0364057	0.0207331	1.75592	0.286049508358541	0.33505
chr	22201	22500	2	0.244929	0.0445346	5.49975	0	0.0117696	0.0191286	0.615288	0.825020222479045	0.295	0.0481219	6.13027	0	0.105493	0.0773509	1.36382	0.04947857225354	0.078059	0.0410858	1.8999	8.41179681465576E-10	0.0364057	0.0159504	2.28243	0.10531558588992	0.33505
chr	22201	22500	3	0.244929	0.0604234	4.05355	2.42028619368284E-14	0.0117696	0.0220612	0.533498	1	0.295	0.0646479	4.56318	0	0.105493	0.0841853	1.2531	0.210930540343854	0.078059	0.0474269	1.64588	3.76373357813264E-07	0.0364057	0.0234495	1.55251	0.466123776532529	0.33505
chr	22201	22500	4	0.244929	0.0504695	4.85301	1.11022302462516E-16	0.0117696	0.0235036	0.500757	1	0.295	0.0600696	4.91097	0	0.105493	0.0663742	1.58937	0.021971784088424	0.078059	0.0472146	1.65328	5.04424183533914E-08	0.0364057	0.0187224	1.9445	0.218902722397786	0.33505
chr	22201	22500	5	0.244929	0.0455028	5.38272	0	0.0117696	0.0192299	0.612047	0.925430983541246	0.295	0.0572123	5.15623	0	0.105493	0.076296	1.38268	0.073077656561095	0.078059	0.0439341	1.77673	4.74914818582306E-09	0.0364057	0.0184219	1.97622	0.184857434140797	0.33505
chr	22201	22500	6	0.244929	0.0493939	4.95869	0	0.0117696	0.0267134	0.440588	1	0.295	0.0647274	4.55758	0	0.105493	0.0799475	1.31953	0.083194653255603	0.078059	0.0451283	1.72971	1.62184676799626E-08	0.0364057	0.0187965	1.93683	0.234477896323463	0.33505
chr	22201	22500	7	0.244929	0.0443147	5.52704	0	0.0117696	0.0236018	0.498674	1	0.295	0.0499617	5.90452	0	0.105493	0.0693161	1.52191	0.031954766691064	0.078059	0.0428312	1.82248	1.79520520671161E-09	0.0364057	0.0232465	1.56607	0.445343441250613	0.33505
chr	22201	22500	8	0.244929	0.0357086	6.8591	0	0.0117696	0.0235883	0.498959	1	0.295	0.0432495	6.82089	0	0.105493	0.0733584	1.43805	0.024443303380918	0.078059	0.0429388	1.81791	2.17883266984131E-10	0.0364057	0.0205174	1.77438	0.306966216183197	0.33505
chr	22201	22500	9	0.244929	0.0505697	4.84339	0	0.0117696	0.0242027	0.486293	1	0.295	0.0652958	4.5179	0	0.105493	0.0769408	1.37109	0.07894735521967	0.078059	0.039338	1.98432	2.80371492689113E-09	0.0364057	0.0180545	2.01643	0.207863583274816	0.33505
chr	22351	22650	0	0.0732622	0.043873	1.66987	0.00024242510593	0.0312751	0.013361	2.34078	0.011811970864368	0.120169	0.0383312	3.13502	3.61947113169947E-07	0.0824368	0.0836383	0.985635	0.442524318705593	0.120315	0.0401881	2.9938	1.30656883901015E-06	0.0310567	0.0172266	1.80283	0.074617945073452	0.569767
chr	22351	22650	1	0.0732622	0.0478226	1.53196	0.001126159820513	0.0312751	0.0267959	1.16716	0.402087006195263	0.120169	0.051188	2.3476	2.74541304557951E-05	0.0824368	0.0721384	1.14276	0.186338264152672	0.120315	0.0431852	2.78602	4.86727630089057E-06	0.0310567	0.0206257	1.50573	0.307841939261786	0.569767
chr	22351	22650	2	0.0732622	0.057819	1.2671	0.020971827159561	0.0312751	0.021731	1.43919	0.174435180265579	0.120169	0.0702818	1.70982	0.002416505088934	0.0824368	0.0756573	1.08961	0.281281453167375	0.120315	0.0525104	2.29126	0.000208699236371	0.0310567	0.0181929	1.70708	0.138268319607384	0.569767
chr	22351	22650	3	0.0732622	0.0465899	1.57249	0.000972815432309	0.0312751	0.0280882	1.11346	0.510041482281617	0.120169	0.0648745	1.85233	0.001062905626535	0.0824368	0.0765851	1.07641	0.407121813540091	0.120315	0.0418977	2.87164	2.92859263983924E-06	0.0310567	0.0241797	1.28441	0.488328116279406	0.569767
chr	22351	22650	4	0.0732622	0.05752	1.27368	0.010978698474248	0.0312751	0.0199875	1.56473	0.100703791800427	0.120169	0.0539711	2.22654	6.61476924936899E-05	0.0824368	0.0897525	0.91849	0.651698058691811	0.120315	0.0455233	2.64293	3.27739981814679E-05	0.0310567	0.0168614	1.84188	0.106915783357276	0.569767
chr	22351	22650	5	0.0732622	0.0449305	1.63057	0.000367031269527	0.0312751	0.0248048	1.26085	0.288719671989462	0.120169	0.0520082	2.31058	6.85793644192856E-05	0.0824368	0.0869366	0.94824	0.579277580752761	0.120315	0.0429246	2.80294	6.36828060973649E-06	0.0310567	0.0168471	1.84344	0.16734476687779	0.569767
chr	22351	22650	6	0.0732622	0.0426246	1.71878	0.000383044912652	0.0312751	0.0262305	1.19232	0.372023637914197	0.120169	0.0482673	2.48966	2.25916316123342E-05	0.0824368	0.0822919	1.00176	0.50633869673273	0.120315	0.0444427	2.70719	2.42140278838843E-06	0.0310567	0.0188545	1.64718	0.272082432866732	0.569767
chr	22351	22650	7	0.0732622	0.0508679	1.44024	0.001870679970345	0.0312751	0.0174811	1.78908	0.060549391268783	0.120169	0.0598301	2.0085	0.000279379089092	0.0824368	0.0725699	1.13596	0.215004330201784	0.120315	0.0390712	3.07938	1.58598797594944E-06	0.0310567	0.0169313	1.83428	0.079423571427974	0.569767
chr	22351	22650	8	0.0732622	0.0444386	1.64862	0.000731441044188	0.0312751	0.0240134	1.3024	0.228350568350156	0.120169	0.0509486	2.35863	2.74536107277568E-05	0.0824368	0.0858824	0.95988	0.526264105043797	0.120315	0.0452078	2.66138	5.07901193025351E-06	0.0310567	0.0180898	1.71681	0.179315981793508	0.569767
chr	22351	22650	9	0.0732622	0.062527	1.17169	0.028762074744594	0.0312751	0.0281259	1.11197	0.539178737407918	0.120169	0.0645523	1.86158	0.000941941185593	0.0824368	0.0905409	0.910492	0.432253098197413	0.120315	0.0480696	2.50293	0.000163869705154	0.0310567	0.020848	1.48967	0.335544136007586	0.569767
chr	22501	22800	0	0.0304781	0.0517375	0.589091	1	0.0432117	0.0219102	1.97222	0.03016068699856	0.0634008	0.0589348	1.07578	0.74603385891106	0.0738613	0.0744697	0.99183	0.18037835714563	0.0943837	0.0535802	1.76154	0.031068638699642	0.0381587	0.0193016	1.97697	0.026256160171655	0.66641
chr	22501	22800	1	0.0304781	0.0421575	0.722958	0.590447471119294	0.0432117	0.0170036	2.54133	0.004247560310596	0.0634008	0.0493531	1.28464	0.263373781638555	0.0738613	0.0743905	0.992886	0.140529275448788	0.0943837	0.0394063	2.39514	0.002551395379157	0.0381587	0.0176352	2.16378	0.008118472536842	0.66641
chr	22501	22800	2	0.0304781	0.0524121	0.581509	1	0.0432117	0.0228313	1.89265	0.036337406307414	0.0634008	0.0603591	1.05039	0.644059590434979	0.0738613	0.0845336	0.873751	0.260372748814468	0.0943837	0.0487115	1.93761	0.022272154505783	0.0381587	0.019289	1.97826	0.026424119199071	0.66641
chr	22501	22800	3	0.0304781	0.0448761	0.679161	0.964311589379165	0.0432117	0.016422	2.63133	0.004613215413492	0.0634008	0.0530118	1.19598	0.430943998199711	0.0738613	0.0855533	0.863337	0.340726477652741	0.0943837	0.0484903	1.94644	0.015127721034313	0.0381587	0.0193359	1.97346	0.015207657883223	0.66641
chr	22501	22800	4	0.0304781	0.0351067	0.868156	0.418280257159032	0.0432117	0.0159333	2.71204	0.003401797593844	0.0634008	0.0388227	1.63309	0.071695835295563	0.0738613	0.0772972	0.955549	0.180652992803177	0.0943837	0.043659	2.16184	0.002615988394848	0.0381587	0.019246	1.98268	0.01460190588638	0.66641
chr	22501	22800	5	0.0304781	0.0494633	0.616176	1	0.0432117	0.0184589	2.34097	0.011753702744425	0.0634008	0.0439699	1.44191	0.201868275086206	0.0738613	0.090229	0.818598	0.4303524886311	0.0943837	0.0416107	2.26826	0.003652703240857	0.0381587	0.0204846	1.8628	0.024780360230168	0.66641
chr	22501	22800	6	0.0304781	0.0487526	0.625158	1	0.0432117	0.0241738	1.78754	0.052132674529531	0.0634008	0.0460125	1.3779	0.233427435448917	0.0738613	0.0846714	0.872329	0.336144655878471	0.0943837	0.0499564	1.88932	0.021508731054303	0.0381587	0.0186522	2.0458	0.023383288001576	0.66641
chr	22501	22800	7	0.0304781	0.0442645	0.688545	0.785752098776871	0.0432117	0.0222135	1.94529	0.030743403067877	0.0634008	0.0446018	1.42149	0.116958109009932	0.0738613	0.0676246	1.09223	0.066425681368676	0.0943837	0.0423284	2.2298	0.004358781108203	0.0381587	0.0201748	1.8914	0.035936739004006	0.66641
chr	22501	22800	8	0.0304781	0.0506999	0.601147	1	0.0432117	0.0182477	2.36806	0.006433648101122	0.0634008	0.0496484	1.277	0.278523148506871	0.0738613	0.0778634	0.948601	0.167509690932568	0.0943837	0.0433346	2.17802	0.00804197909088	0.0381587	0.0165677	2.3032	0.006209163803975	0.66641
chr	22501	22800	9	0.0304781	0.0484055	0.629641	1	0.0432117	0.0200007	2.16051	0.017488791334699	0.0634008	0.0485174	1.30676	0.320549282147007	0.0738613	0.0891746	0.828277	0.432769306174351	0.0943837	0.0480532	1.96415	0.010425441012646	0.0381587	0.018775	2.03242	0.017680870421034	0.66641
chr	2251	2550	0	0.0730079	0.0450583	1.6203	0.019371257504806	0.0102631	0.0213758	0.480127	1	0.0745621	0.0393296	1.89583	0.013456279686404	0.0693357	0.0809377	0.856655	0.001999655399023	0.0685331	0.0430154	1.59322	0.037236501513196	0.0379644	0.0197067	1.92647	0.197356691622645	0.388573
chr	2251	2550	1	0.0730079	0.0343928	2.12277	0.000925191442085	0.0102631	0.0156116	0.657402	0.714818111153266	0.0745621	0.0519168	1.43618	0.096076407940995	0.0693357	0.0809814	0.856193	0.001456125816295	0.0685331	0.0360013	1.90363	0.003916311385577	0.0379644	0.0151726	2.50217	0.052638396485116	0.388573
chr	2251	2550	2	0.0730079	0.0377419	1.9344	0.002680531504771	0.0102631	0.0160628	0.638936	0.644143415740326	0.0745621	0.0509	1.46487	0.064788860609718	0.0693357	0.0767943	0.902876	0.000402487031789	0.0685331	0.038791	1.76673	0.010284496693317	0.0379644	0.0131215	2.8933	0.028307461226115	0.388573
chr	2251	2550	3	0.0730079	0.0450553	1.62041	0.013896203961956	0.0102631	0.017073	0.60113	0.817165209378401	0.0745621	0.056431	1.3213	0.139398361562618	0.0693357	0.0796313	0.870709	0.001002666338836	0.0685331	0.0369816	1.85317	0.010753212654801	0.0379644	0.0153487	2.47346	0.064708193204061	0.388573
chr	2251	2550	4	0.0730079	0.042802	1.70571	0.016299511526459	0.0102631	0.0221279	0.463808	1	0.0745621	0.0462918	1.6107	0.034248083578341	0.0693357	0.0731009	0.948493	0.00015993295054	0.0685331	0.0491925	1.39316	0.086172389048759	0.0379644	0.0192581	1.97135	0.211580317328704	0.388573
chr	2251	2550	5	0.0730079	0.0452224	1.61442	0.013896503020052	0.0102631	0.0154683	0.663492	0.671937603668904	0.0745621	0.0601592	1.23941	0.236533125274957	0.0693357	0.0747151	0.928001	0.000487515075186	0.0685331	0.0354665	1.93233	0.007533735317908	0.0379644	0.0153475	2.47365	0.061627615894358	0.388573
chr	2251	2550	6	0.0730079	0.0352138	2.07328	0.001462641991057	0.0102631	0.0187271	0.548035	1	0.0745621	0.0479062	1.55642	0.046805292726655	0.0693357	0.0855506	0.810464	0.0030184373581	0.0685331	0.0391738	1.74946	0.009236448731486	0.0379644	0.0194165	1.95526	0.175852349442603	0.388573
chr	2251	2550	7	0.0730079	0.0385991	1.89144	0.003899965068811	0.0102631	0.0188714	0.543844	1	0.0745621	0.049852	1.49567	0.063818153081754	0.0693357	0.0823855	0.841601	0.001834118738775	0.0685331	0.0384641	1.78174	0.010846699028108	0.0379644	0.0169604	2.23841	0.108215645757085	0.388573
chr	2251	2550	8	0.0730079	0.0436986	1.67071	0.010504734138841	0.0102631	0.0241918	0.424239	1	0.0745621	0.0509062	1.4647	0.081564716530164	0.0693357	0.0784704	0.883591	0.000925613910675	0.0685331	0.0374386	1.83055	0.011993890691672	0.0379644	0.0170106	2.23181	0.148884962225199	0.388573
chr	2251	2550	9	0.0730079	0.0531832	1.37276	0.100432625550562	0.0102631	0.0206269	0.497559	1	0.0745621	0.0687679	1.08426	0.503631385099383	0.0693357	0.0879649	0.78822	0.004902007673316	0.0685331	0.0493256	1.3894	0.139451067936415	0.0379644	0.0163169	2.32669	0.114515977001461	0.388573
chr	22651	22950	0	0.0318287	0.0466484	0.682311	1	0.0912308	0.0239933	3.80234	9.67514709460104E-08	0.0697291	0.0418522	1.66608	0.05697410953614	0.0713013	0.088329	0.807224	0.485225580004135	0.0484533	0.0383683	1.26285	0.674586355283741	0.0515156	0.0187426	2.74858	0.000204028774183	0.606396
chr	22651	22950	1	0.0318287	0.0377191	0.843835	0.93935632173376	0.0912308	0.0229162	3.98106	2.04660318692262E-08	0.0697291	0.0476607	1.46303	0.081878799881145	0.0713013	0.0787872	0.904986	0.158747369127244	0.0484533	0.039766	1.21846	0.652901186685306	0.0515156	0.0157375	3.27343	5.02023950657016E-05	0.606396
chr	22651	22950	2	0.0318287	0.0391455	0.813087	1	0.0912308	0.017627	5.17563	5.55167800619927E-10	0.0697291	0.043184	1.6147	0.051761088326166	0.0713013	0.0750761	0.94972	0.096134770079478	0.0484533	0.0427685	1.13292	0.817970186925412	0.0515156	0.0176431	2.91987	6.32282295013331E-05	0.606396
chr	22651	22950	3	0.0318287	0.0502876	0.632933	1	0.0912308	0.0257364	3.54482	4.96491672885568E-07	0.0697291	0.0405781	1.71839	0.047806648524314	0.0713013	0.0831571	0.857429	0.408040773938346	0.0484533	0.0529125	0.915725	1	0.0515156	0.0223464	2.30532	0.001083164551026	0.606396
chr	22651	22950	4	0.0318287	0.0361526	0.880399	0.834943932339842	0.0912308	0.0302145	3.01944	3.0454341930497E-06	0.0697291	0.0392426	1.77687	0.021571376264396	0.0713013	0.0906363	0.786675	0.309309947708648	0.0484533	0.0371433	1.3045	0.476423902117768	0.0515156	0.019378	2.65846	0.000531909597696	0.606396
chr	22651	22950	5	0.0318287	0.049078	0.648533	1	0.0912308	0.0195908	4.65682	3.47025608249396E-09	0.0697291	0.0673047	1.03602	0.643046409926821	0.0713013	0.082505	0.864206	0.257782673636273	0.0484533	0.0511525	0.947232	1	0.0515156	0.0214129	2.40582	0.000458188339984	0.606396
chr	22651	22950	6	0.0318287	0.0512257	0.621342	1	0.0912308	0.026276	3.47202	2.70570593374764E-07	0.0697291	0.0586509	1.18888	0.312105684366848	0.0713013	0.0814957	0.874909	0.252414934567559	0.0484533	0.0445124	1.08853	0.365451630976147	0.0515156	0.0193387	2.66386	0.000448099011999	0.606396
chr	22651	22950	7	0.0318287	0.0386184	0.824185	1	0.0912308	0.0187526	4.86497	8.591831690552E-10	0.0697291	0.0556883	1.25213	0.200594600167719	0.0713013	0.0674527	1.05706	0.054470613733167	0.0484533	0.0443848	1.09166	0.906451200314507	0.0515156	0.0163834	3.14438	4.87557502752978E-05	0.606396
chr	22651	22950	8	0.0318287	0.0408578	0.779012	1	0.0912308	0.0208334	4.37906	1.26411102696622E-08	0.0697291	0.0487008	1.43179	0.104273226284148	0.0713013	0.0839103	0.849732	0.373015586521587	0.0484533	0.0429112	1.12915	0.81390019826174	0.0515156	0.020337	2.5331	0.000413879396787	0.606396
chr	22651	22950	9	0.0318287	0.0405616	0.7847	0.909209983156505	0.0912308	0.0220423	4.1389	1.99797189903705E-08	0.0697291	0.0499638	1.39559	0.111364805996784	0.0713013	0.0718432	0.992457	0.083104951194661	0.0484533	0.0305297	1.58709	0.263506261630898	0.0515156	0.0201202	2.56039	0.000393172108352	0.606396
chr	22801	23100	0	0.0786632	0.0549496	1.43155	0.368772667264246	0.185426	0.0192824	9.61633	0	0.0931746	0.0541479	1.72074	0.041384859167295	0.123955	0.0750587	1.65144	0.000650148001063	0.0157222	0.0444486	0.353716	1	0.0595424	0.0174459	3.41297	6.4908982189138E-08	0.44016
chr	22801	23100	1	0.0786632	0.060543	1.29929	0.582290692420521	0.185426	0.0283504	6.54051	0	0.0931746	0.062076	1.50098	0.118386216554257	0.123955	0.084582	1.4655	0.00342452902637	0.0157222	0.0461873	0.340401	1	0.0595424	0.0229994	2.58887	1.21556283725344E-05	0.44016
chr	22801	23100	2	0.0786632	0.0541261	1.45333	0.370096041111347	0.185426	0.0208091	8.91081	0	0.0931746	0.0533966	1.74495	0.036854388272046	0.123955	0.0796364	1.55651	0.001209988241231	0.0157222	0.0518739	0.303085	1	0.0595424	0.0227841	2.61333	2.61801668255401E-06	0.44016
chr	22801	23100	3	0.0786632	0.0498884	1.57678	0.183553452713465	0.185426	0.0180281	10.2854	0	0.0931746	0.060844	1.53137	0.091499294983498	0.123955	0.0755658	1.64036	0.000442416018736	0.0157222	0.0413973	0.379788	1	0.0595424	0.0193536	3.07655	8.16636990252917E-08	0.44016
chr	22801	23100	4	0.0786632	0.0521489	1.50843	0.296497355328117	0.185426	0.0198347	9.34857	0	0.0931746	0.0514034	1.81262	0.036936483299873	0.123955	0.0823362	1.50547	0.002089689302066	0.0157222	0.0472223	0.33294	1	0.0595424	0.0193634	3.075	4.22638702812783E-07	0.44016
chr	22801	23100	5	0.0786632	0.0632649	1.24339	0.715739052952272	0.185426	0.0177054	10.4729	0	0.0931746	0.0618622	1.50616	0.120837349209621	0.123955	0.0850587	1.45729	0.00563500867922	0.0157222	0.048713	0.322752	1	0.0595424	0.0208444	2.85652	2.67453098445891E-07	0.44016
chr	22801	23100	6	0.0786632	0.0460825	1.70701	0.10697476481914	0.185426	0.0196817	9.42124	0	0.0931746	0.050317	1.85175	0.035840027988613	0.123955	0.0851247	1.45616	0.002258909639246	0.0157222	0.0397263	0.395763	1	0.0595424	0.0140456	4.23922	9.29521748460616E-09	0.44016
chr	22801	23100	7	0.0786632	0.06323	1.24408	0.740812277158163	0.185426	0.0262575	7.06183	0	0.0931746	0.0798809	1.16642	0.596744478718304	0.123955	0.0786487	1.57606	0.002782291806458	0.0157222	0.0502865	0.312653	1	0.0595424	0.0193063	3.08409	4.87373724711304E-07	0.44016
chr	22801	23100	8	0.0786632	0.0337665	2.32962	0.008653140481332	0.185426	0.0221743	8.3622	0	0.0931746	0.0527279	1.76708	0.018496489238715	0.123955	0.0700251	1.77015	4.46515857669416E-05	0.0157222	0.0389068	0.404099	1	0.0595424	0.018409	3.23442	2.69369221705951E-07	0.44016
chr	22801	23100	9	0.0786632	0.0595608	1.32072	0.559742651873247	0.185426	0.017863	10.3805	0	0.0931746	0.0780743	1.19341	0.43430627419589	0.123955	0.0796866	1.55553	0.001700072575291	0.0157222	0.0518084	0.303468	1	0.0595424	0.0204807	2.90724	7.25727725692238E-08	0.44016
chr	22951	23250	0	0.0771425	0.0530924	1.45299	0.473962891332092	0.123702	0.0212269	5.82761	9.08162434143378E-14	0.0801709	0.0670548	1.1956	0.381589763092028	0.16006	0.0870469	1.83878	0.000262304929144	0.0167237	0.0474999	0.352079	1	0.0472308	0.0166231	2.84128	3.24468703284397E-05	0.530881
chr	22951	23250	1	0.0771425	0.0691998	1.11478	1	0.123702	0.0205298	6.02548	1.83408843668076E-13	0.0801709	0.0610435	1.31334	0.099084481949218	0.16006	0.0757112	2.11409	4.39247787356045E-05	0.0167237	0.0552094	0.302914	1	0.0472308	0.0223268	2.11543	0.000464733351349	0.530881
chr	22951	23250	2	0.0771425	0.0459595	1.67849	0.195114308217343	0.123702	0.0202794	6.09988	5.95079541199084E-14	0.0801709	0.0418793	1.91433	0.003310955172149	0.16006	0.0771965	2.07341	5.85375425471435E-05	0.0167237	0.0445181	0.375661	1	0.0472308	0.0243515	1.93954	0.002405899568207	0.530881
chr	22951	23250	3	0.0771425	0.0516807	1.49268	0.339024676324741	0.123702	0.0249897	4.95012	6.85873580152929E-12	0.0801709	0.0735613	1.08985	0.528171635139254	0.16006	0.0785712	2.03713	4.40278424167495E-05	0.0167237	0.0409834	0.40806	1	0.0472308	0.0182223	2.59192	7.97590895675881E-05	0.530881
chr	22951	23250	4	0.0771425	0.0486983	1.58409	0.246157992081554	0.123702	0.020809	5.94464	3.75255382323303E-14	0.0801709	0.0455441	1.76029	0.010183579724987	0.16006	0.0726567	2.20296	1.8523537129278E-05	0.0167237	0.0414729	0.403244	1	0.0472308	0.0160575	2.94135	5.42740634854599E-05	0.530881
chr	22951	23250	5	0.0771425	0.0515892	1.49532	0.293848635321839	0.123702	0.0127167	9.72752	0	0.0801709	0.0652283	1.22908	0.14707429025166	0.16006	0.0772572	2.07178	1.02154602465987E-05	0.0167237	0.036211	0.46184	1	0.0472308	0.0167972	2.81183	1.97635507415139E-06	0.530881
chr	22951	23250	6	0.0771425	0.0599752	1.28624	0.76481631722353	0.123702	0.0167342	7.39217	8.88178419700125E-16	0.0801709	0.0656321	1.22152	0.26051164290738	0.16006	0.0996677	1.60594	0.002020993719941	0.0167237	0.049625	0.337002	1	0.0472308	0.0195102	2.42083	5.94147603221185E-05	0.530881
chr	22951	23250	7	0.0771425	0.0439672	1.75455	0.153560403861117	0.123702	0.0180726	6.84473	3.5527136788005E-15	0.0801709	0.0491364	1.6316	0.022771085481391	0.16006	0.0756647	2.11539	1.68274241981736E-05	0.0167237	0.0437062	0.382639	1	0.0472308	0.0191284	2.46915	0.000116699868792	0.530881
chr	22951	23250	8	0.0771425	0.0370684	2.08109	0.03180757945425	0.123702	0.0154456	8.00888	0	0.0801709	0.0464793	1.72487	0.013683210881525	0.16006	0.074562	2.14667	1.55371989000175E-05	0.0167237	0.0360213	0.464273	1	0.0472308	0.0166113	2.84329	1.83763227589173E-05	0.530881
chr	22951	23250	9	0.0771425	0.0402982	1.91429	0.068048882197102	0.123702	0.0183864	6.72791	1.66533453693773E-15	0.0801709	0.0456641	1.75567	0.008829822661428	0.16006	0.0846284	1.89133	3.85479123752308E-05	0.0167237	0.0388305	0.430685	1	0.0472308	0.014893	3.17134	1.46490062454818E-05	0.530881
chr	23101	23400	0	0.0728546	0.047336	1.53909	0.105151424911575	0.0446489	0.0187122	2.38609	0.012428252341512	0.0507207	0.0513257	0.988213	0.924110262958886	0.127131	0.0781726	1.62629	0.008475543319198	0.0549218	0.0466179	1.17813	0.155301518725624	0.014045	0.0170438	0.824053	0.82359659436923	0.69299
chr	23101	23400	1	0.0728546	0.0397774	1.83156	0.019280606860024	0.0446489	0.0127561	3.5002	0.000734841261667	0.0507207	0.0622466	0.814835	1	0.127131	0.0647479	1.96348	0.001428638650069	0.0549218	0.036493	1.505	0.034178546652866	0.014045	0.012847	1.09325	0.413496832687131	0.69299
chr	23101	23400	2	0.0728546	0.0383574	1.89936	0.018003382021093	0.0446489	0.0211182	2.11424	0.030220765164056	0.0507207	0.0515961	0.983034	0.942712545682529	0.127131	0.0760571	1.67152	0.00395251560725	0.0549218	0.043598	1.25973	0.083005006346191	0.014045	0.0165704	0.847596	1	0.69299
chr	23101	23400	3	0.0728546	0.039771	1.83185	0.029451296491369	0.0446489	0.0160458	2.78259	0.004327374073557	0.0507207	0.0422516	1.20044	0.311103780585814	0.127131	0.0739006	1.7203	0.005537873479721	0.0549218	0.0451441	1.21659	0.108624082210092	0.014045	0.0192564	0.729368	1	0.69299
chr	23101	23400	4	0.0728546	0.0463251	1.57268	0.081737412007276	0.0446489	0.0233038	1.91595	0.049021522594624	0.0507207	0.0544948	0.930744	1	0.127131	0.0762788	1.66666	0.005016379914545	0.0549218	0.0504633	1.08835	0.214083637263976	0.014045	0.0191518	0.733351	1	0.69299
chr	23101	23400	5	0.0728546	0.0478697	1.52194	0.083881640058042	0.0446489	0.0248336	1.79792	0.081779639391655	0.0507207	0.048775	1.03989	0.839700150141435	0.127131	0.0827641	1.53606	0.009889117875566	0.0549218	0.0456012	1.20439	0.156701294526618	0.014045	0.0225498	0.622844	1	0.69299
chr	23101	23400	6	0.0728546	0.0427805	1.70299	0.056042824827629	0.0446489	0.018097	2.4672	0.01031310084263	0.0507207	0.041203	1.231	0.329355061718648	0.127131	0.0794448	1.60024	0.012272611815707	0.0549218	0.0466135	1.17824	0.155324022398082	0.014045	0.0191788	0.732319	1	0.69299
chr	23101	23400	7	0.0728546	0.0511976	1.42301	0.127489207171821	0.0446489	0.0166376	2.68361	0.005093812249939	0.0507207	0.0520198	0.975027	1	0.127131	0.0818131	1.55392	0.009690964110048	0.0549218	0.0439362	1.25004	0.140573870299266	0.014045	0.0174625	0.804295	0.789081696006016	0.69299
chr	23101	23400	8	0.0728546	0.0506637	1.438	0.151080041018156	0.0446489	0.0191113	2.33626	0.015315926663236	0.0507207	0.058622	0.865216	1	0.127131	0.0812869	1.56398	0.008386947579448	0.0549218	0.048735	1.12695	0.2225898289327	0.014045	0.0191431	0.733685	1	0.69299
chr	23101	23400	9	0.0728546	0.0476922	1.5276	0.072167049081528	0.0446489	0.0262286	1.7023	0.119917662077455	0.0507207	0.0620148	0.817881	1	0.127131	0.0710715	1.78878	0.001796963309717	0.0549218	0.0404126	1.35903	0.073740284880344	0.014045	0.0202903	0.692203	1	0.69299
chr	23251	23550	0	0.0750277	0.0443441	1.69194	0.001272299310806	0.0446658	0.0210835	2.11852	0.037421526595529	0.0436235	0.0501767	0.869398	1	0.0812155	0.0704314	1.15311	0.229061744376939	0.115999	0.0419652	2.76417	7.35614947744434E-06	0.00334386	0.0164565	0.203194	1	0.678663
chr	23251	23550	1	0.0750277	0.0477076	1.57266	0.005883827079333	0.0446658	0.0269272	1.65876	0.153661826906738	0.0436235	0.0463085	0.942019	1	0.0812155	0.0856723	0.947979	0.814048622330096	0.115999	0.0464645	2.49651	2.6795440675742E-05	0.00334386	0.0200881	0.16646	1	0.678663
chr	23251	23550	2	0.0750277	0.0482073	1.55636	0.007730576167632	0.0446658	0.019148	2.33266	0.019147784846502	0.0436235	0.0424153	1.02849	0.936796463719408	0.0812155	0.093405	0.869498	1	0.115999	0.0512523	2.26329	0.000110775052857	0.00334386	0.019429	0.172107	1	0.678663
chr	23251	23550	3	0.0750277	0.0677417	1.10756	0.195179770802199	0.0446658	0.0229125	1.94941	0.054508826037763	0.0436235	0.0906074	0.481456	1	0.0812155	0.0801769	1.01295	0.442075939930596	0.115999	0.0606811	1.91162	0.002213703226847	0.00334386	0.0206207	0.16216	1	0.678663
chr	23251	23550	4	0.0750277	0.0532592	1.40873	0.009971650916284	0.0446658	0.0209286	2.1342	0.030776791418993	0.0436235	0.0556287	0.784191	1	0.0812155	0.0819167	0.99144	0.664375462027323	0.115999	0.0409995	2.82928	1.10235757003752E-05	0.00334386	0.0139898	0.239021	1	0.678663
chr	23251	23550	5	0.0750277	0.0310628	2.41536	1.90316586103911E-05	0.0446658	0.0165438	2.69985	0.00791085827857	0.0436235	0.0476574	0.915356	1	0.0812155	0.0686734	1.18263	0.310613341864406	0.115999	0.0388905	2.98271	2.92579094507417E-07	0.00334386	0.0176262	0.18971	1	0.678663
chr	23251	23550	6	0.0750277	0.0355116	2.11277	7.54652719883175E-05	0.0446658	0.0196953	2.26784	0.02464009821538	0.0436235	0.041704	1.04603	0.846139561186486	0.0812155	0.0729713	1.11298	0.489844419415221	0.115999	0.0350689	3.30775	9.88010705471609E-08	0.00334386	0.0178951	0.186859	1	0.678663
chr	23251	23550	7	0.0750277	0.0609119	1.23174	0.098439706640001	0.0446658	0.0192598	2.31912	0.021731688508311	0.0436235	0.0623195	0.699998	1	0.0812155	0.0831	0.977323	0.672266802940918	0.115999	0.0566681	2.04699	0.000984595812667	0.00334386	0.0225902	0.148023	1	0.678663
chr	23251	23550	8	0.0750277	0.0500184	1.5	0.012629356874425	0.0446658	0.01749	2.55379	0.011832219894137	0.0436235	0.0581186	0.750594	0.493705718203314	0.0812155	0.0771779	1.05232	0.539506054661641	0.115999	0.0467435	2.48161	3.89461280124737E-05	0.00334386	0.0190096	0.175904	1	0.678663
chr	23251	23550	9	0.0750277	0.0488414	1.53615	0.009833282129367	0.0446658	0.0202608	2.20454	0.031312710873535	0.0436235	0.0549827	0.793404	0.998404231672128	0.0812155	0.0673222	1.20637	0.209556153158748	0.115999	0.0503581	2.30348	0.000120036297777	0.00334386	0.0192677	0.173547	1	0.678663
chr	23401	23700	0	0.068097	0.0471573	1.44404	0.00172742643494	0.0273579	0.0193613	1.41302	0.286591207429023	0.0494001	0.0571962	0.863695	1	0.10601	0.101333	1.04615	0.308456315962763	0.131041	0.0460249	2.84718	2.45430450075412E-05	0.0363858	0.0202881	1.79346	0.151603310864581	0.593621
chr	23401	23700	1	0.068097	0.0409177	1.66424	8.80655253303608E-05	0.0273579	0.0141837	1.92883	0.076256422978856	0.0494001	0.0407591	1.212	0.282769271900918	0.10601	0.0800346	1.32455	0.052582571654554	0.131041	0.0341024	3.84257	1.0118897608713E-07	0.0363858	0.0169212	2.15031	0.035015072162095	0.593621
chr	23401	23700	2	0.068097	0.052975	1.28546	0.013548899483736	0.0273579	0.0218788	1.25043	0.401398087101247	0.0494001	0.0804206	0.614272	1	0.10601	0.0702164	1.50976	0.005388240253256	0.131041	0.0520651	2.51687	0.000238149619589	0.0363858	0.0211707	1.71869	0.207223581647151	0.593621
chr	23401	23700	3	0.068097	0.050843	1.33936	0.006422145659433	0.0273579	0.0203425	1.34486	0.309821631073678	0.0494001	0.0607875	0.812669	0.617730681562607	0.10601	0.0876148	1.20996	0.135216564047095	0.131041	0.0549497	2.38474	0.000508217956701	0.0363858	0.0179161	2.0309	0.086281376897981	0.593621
chr	23401	23700	4	0.068097	0.0401018	1.6981	0.000231742811458	0.0273579	0.0207055	1.32129	0.343357785045084	0.0494001	0.046967	1.0518	0.418355570876076	0.10601	0.0831464	1.27498	0.068389396039349	0.131041	0.0459048	2.85463	1.19285170639971E-05	0.0363858	0.0189444	1.92066	0.092298232588633	0.593621
chr	23401	23700	5	0.068097	0.0548592	1.24131	0.02309448697404	0.0273579	0.0258795	1.05713	0.629663022475107	0.0494001	0.0651674	0.758049	1	0.10601	0.0918307	1.15441	0.1158346575857	0.131041	0.05998	2.18474	0.001654536398334	0.0363858	0.0200073	1.81863	0.203269799381721	0.593621
chr	23401	23700	6	0.068097	0.0425075	1.602	0.000575441746916	0.0273579	0.0228102	1.19937	0.434470206106969	0.0494001	0.0389304	1.26893	0.230519027504418	0.10601	0.0695316	1.52463	0.007991777116811	0.131041	0.0396372	3.30601	1.15064892336481E-06	0.0363858	0.0159507	2.28114	0.043835209718619	0.593621
chr	23401	23700	7	0.068097	0.0475467	1.43221	0.001129099363673	0.0273579	0.0270733	1.01051	0.761896149534579	0.0494001	0.0525383	0.940268	1	0.10601	0.0833388	1.27204	0.075402376938487	0.131041	0.0418581	3.1306	7.63456894092851E-06	0.0363858	0.0195611	1.86011	0.148105646310228	0.593621
chr	23401	23700	8	0.068097	0.0449016	1.51658	0.000951878043239	0.0273579	0.0233219	1.17306	0.516415571563758	0.0494001	0.0465533	1.06115	0.428023688719784	0.10601	0.0853021	1.24276	0.067672740884234	0.131041	0.0413457	3.1694	2.80831447019292E-06	0.0363858	0.0205708	1.76881	0.147851736033717	0.593621
chr	23401	23700	9	0.068097	0.0450721	1.51085	0.001007356382807	0.0273579	0.028963	0.944581	0.841101746876073	0.0494001	0.048218	1.02452	0.520513359080104	0.10601	0.0736064	1.44023	0.026581160237351	0.131041	0.0436175	3.00432	8.2470386376654E-06	0.0363858	0.021157	1.7198	0.205464448240847	0.593621
chr	23551	23850	0	0.0871216	0.0393897	2.21179	3.70061886201256E-06	0.0170489	0.0220137	0.774468	1	0.0368066	0.046712	0.787947	1	0.122095	0.0795972	1.53391	0.006941709847904	0.137276	0.0443929	3.0923	5.95124327595897E-08	0.0621598	0.0203839	3.04946	0.000732515110074	0.61827
chr	23551	23850	1	0.0871216	0.0450166	1.93532	2.6829727103439E-05	0.0170489	0.0203603	0.83736	0.67152625555666	0.0368066	0.0496246	0.741701	0.534595914893108	0.122095	0.0884537	1.38033	0.030266205042555	0.137276	0.0416482	3.29608	6.04905139311995E-08	0.0621598	0.0169958	3.65736	0.00012034069857	0.61827
chr	23551	23850	2	0.0871216	0.0593757	1.46729	0.003327774554617	0.0170489	0.0265888	0.641206	0.945938034307154	0.0368066	0.0751265	0.489928	1	0.122095	0.0686004	1.7798	0.000367399683197	0.137276	0.049651	2.76482	4.03555204009365E-06	0.0621598	0.021531	2.88699	0.003503454084927	0.61827
chr	23551	23850	3	0.0871216	0.0381692	2.28251	5.33068350017096E-07	0.0170489	0.0279698	0.609547	1	0.0368066	0.0562995	0.653764	1	0.122095	0.0773292	1.5789	0.006333805538265	0.137276	0.0333873	4.11162	2.38874475755324E-10	0.0621598	0.0154686	4.01845	0.0001159335722	0.61827
chr	23551	23850	4	0.0871216	0.0577115	1.50961	0.001469573564946	0.0170489	0.0183625	0.928463	0.50752913308819	0.0368066	0.0627091	0.586942	1	0.122095	0.0740398	1.64905	0.002456084040725	0.137276	0.0522556	2.62701	1.1943023816019E-05	0.0621598	0.0208796	2.97706	0.001007225804707	0.61827
chr	23551	23850	5	0.0871216	0.047425	1.83704	2.40583924896454E-05	0.0170489	0.0212382	0.802747	0.721166260616594	0.0368066	0.0443906	0.829153	0.63378865719532	0.122095	0.0787546	1.55032	0.005037953539097	0.137276	0.0383135	3.58297	2.51785755578382E-08	0.0621598	0.0163021	3.81299	8.45156505983047E-05	0.61827
chr	23551	23850	6	0.0871216	0.0386887	2.25186	2.68436852002285E-06	0.0170489	0.0146388	1.16464	0.252210423622907	0.0368066	0.045831	0.803094	1	0.122095	0.0835852	1.46073	0.013563092218846	0.137276	0.0399197	3.4388	8.09294764536617E-09	0.0621598	0.0144957	4.28815	1.28642161923986E-05	0.61827
chr	23551	23850	7	0.0871216	0.0578086	1.50707	0.000932735180754	0.0170489	0.0233895	0.728913	0.746188200249648	0.0368066	0.0710983	0.517686	1	0.122095	0.0871125	1.40158	0.018762532933301	0.137276	0.0437474	3.13792	5.57945986190411E-07	0.0621598	0.0176629	3.51923	0.000190970890883	0.61827
chr	23551	23850	8	0.0871216	0.053852	1.6178	9.20426865488322E-05	0.0170489	0.0187496	0.909294	0.607669883683085	0.0368066	0.0541291	0.679978	1	0.122095	0.101184	1.20666	0.131177674169264	0.137276	0.0415656	3.30263	2.43634565966211E-07	0.0621598	0.0196679	3.16047	0.000495089517053	0.61827
chr	23551	23850	9	0.0871216	0.0478979	1.8189	9.32280144531061E-05	0.0170489	0.020647	0.825733	0.733803375896248	0.0368066	0.0559029	0.658402	1	0.122095	0.083118	1.46894	0.017841781215802	0.137276	0.0476421	2.8814	9.53093091116131E-07	0.0621598	0.0188202	3.30282	0.000389343865095	0.61827
chr	23701	24000	0	0.0608786	0.0547411	1.11212	0.00572533684732	0.0323899	0.019474	1.66324	0.054198984676494	0.0371622	0.0565117	0.657602	1	0.0674901	0.0845702	0.798036	1	0.185363	0.0492684	3.76231	3.9562686460215E-11	0.0422845	0.016316	2.5916	0.008600109552242	0.696353
chr	23701	24000	1	0.0608786	0.0451306	1.34894	0.000441292714881	0.0323899	0.0134722	2.4042	0.003979880046274	0.0371622	0.0562497	0.660665	0.383485041664333	0.0674901	0.0784492	0.860303	1	0.185363	0.0406427	4.56079	1.37334588146132E-13	0.0422845	0.013606	3.10778	0.001781571551124	0.696353
chr	23701	24000	2	0.0608786	0.0568932	1.07005	0.012303473389418	0.0323899	0.0174607	1.85502	0.036553688433817	0.0371622	0.0545747	0.680942	1	0.0674901	0.0939096	0.718671	1	0.185363	0.0498189	3.72074	3.99408284224023E-11	0.0422845	0.0180379	2.3442	0.013500850004589	0.696353
chr	23701	24000	3	0.0608786	0.0320169	1.90145	2.85811311284689E-07	0.0323899	0.017176	1.88577	0.035581083600708	0.0371622	0.0387964	0.957878	0.656578903278847	0.0674901	0.0789131	0.855246	0.65663742926004	0.185363	0.028439	6.51792	0	0.0422845	0.0160213	2.63927	0.004699896790019	0.696353
chr	23701	24000	4	0.0608786	0.0580632	1.04849	0.012383569825394	0.0323899	0.019791	1.6366	0.083153586710221	0.0371622	0.0592956	0.626728	1	0.0674901	0.0826014	0.817058	1	0.185363	0.048073	3.85587	3.66092711701071E-11	0.0422845	0.0231996	1.82264	0.089056383947657	0.696353
chr	23701	24000	5	0.0608786	0.0622012	0.978737	0.016163461111296	0.0323899	0.022275	1.45409	0.116528679491217	0.0371622	0.0722347	0.514465	1	0.0674901	0.0933	0.723367	1	0.185363	0.0469703	3.94639	5.00426367011642E-11	0.0422845	0.0204492	2.06778	0.050375562625159	0.696353
chr	23701	24000	6	0.0608786	0.0438326	1.38889	0.000531246715565	0.0323899	0.0233948	1.38449	0.202141510648591	0.0371622	0.0393311	0.944855	1	0.0674901	0.0918078	0.735124	1	0.185363	0.044607	4.15547	8.04578625945851E-13	0.0422845	0.0185879	2.27484	0.020226211874554	0.696353
chr	23701	24000	7	0.0608786	0.0593274	1.02615	0.006352871578431	0.0323899	0.0188917	1.7145	0.060582862380749	0.0371622	0.0597534	0.621926	1	0.0674901	0.0825917	0.817154	1	0.185363	0.0396642	4.67331	6.11621864265999E-13	0.0422845	0.0208844	2.02469	0.04283621612886	0.696353
chr	23701	24000	8	0.0608786	0.058829	1.03484	0.014653959004812	0.0323899	0.023818	1.35989	0.171208917445941	0.0371622	0.0556509	0.667774	1	0.0674901	0.0780823	0.864346	1	0.185363	0.0492893	3.76071	7.76729791596154E-11	0.0422845	0.0209954	2.01399	0.063081566012266	0.696353
chr	23701	24000	9	0.0608786	0.0532518	1.14322	0.001900039821685	0.0323899	0.0159358	2.03252	0.01556883917891	0.0371622	0.0649364	0.572286	1	0.0674901	0.0738696	0.913638	1	0.185363	0.0418294	4.4314	1.29751764887942E-12	0.0422845	0.0173987	2.43033	0.012368326026383	0.696353
chr	23851	24150	0	0.0658493	0.0399294	1.64914	0.001344895681197	0.0329162	0.0189729	1.73491	0.08245808229515	0.0302484	0.0607096	0.498247	1	0.0361775	0.0715562	0.505582	1	0.129672	0.0404491	3.20581	1.32714443878967E-07	0.0379419	0.0148767	2.55042	0.009059689829368	0.762343
chr	23851	24150	1	0.0658493	0.052948	1.24366	0.02436364285379	0.0329162	0.0174119	1.89044	0.115513890910259	0.0302484	0.058363	0.51828	1	0.0361775	0.0860412	0.420467	1	0.129672	0.0478196	2.71169	7.19611138999543E-06	0.0379419	0.0243482	1.5583	0.090781872814003	0.762343
chr	23851	24150	2	0.0658493	0.0398687	1.65165	0.002230278137042	0.0329162	0.0215437	1.52788	0.182761046541284	0.0302484	0.0405444	0.746056	1	0.0361775	0.0642824	0.56279	1	0.129672	0.0492102	2.63506	3.4747552809522E-06	0.0379419	0.0178215	2.129	0.027357827557369	0.762343
chr	23851	24150	3	0.0658493	0.0516309	1.27539	0.02539331792436	0.0329162	0.0261859	1.25702	0.502428046324538	0.0302484	0.0608176	0.497363	1	0.0361775	0.0829862	0.435946	1	0.129672	0.048523	2.67238	6.64453111376417E-06	0.0379419	0.0206255	1.83956	0.060537995120753	0.762343
chr	23851	24150	4	0.0658493	0.0472577	1.39341	0.012748455136983	0.0329162	0.0163406	2.01438	0.064041642391064	0.0302484	0.0506229	0.597524	1	0.0361775	0.0772898	0.468076	1	0.129672	0.0462242	2.80528	1.95344734121861E-06	0.0379419	0.0197309	1.92297	0.028993724354577	0.762343
chr	23851	24150	5	0.0658493	0.0621926	1.0588	0.096006808161301	0.0329162	0.0164089	2.006	0.057069454473973	0.0302484	0.0621288	0.486866	1	0.0361775	0.0882166	0.410099	1	0.129672	0.0454669	2.85201	1.00591783115389E-05	0.0379419	0.018626	2.03704	0.020888513628005	0.762343
chr	23851	24150	6	0.0658493	0.0598501	1.10024	0.130508459352838	0.0329162	0.0237138	1.38806	0.383305991372162	0.0302484	0.0642201	0.471011	1	0.0361775	0.0824837	0.438602	1	0.129672	0.0572089	2.26664	7.16058247519635E-05	0.0379419	0.0222905	1.70216	0.071013980301727	0.762343
chr	23851	24150	7	0.0658493	0.043027	1.53042	0.004572124811475	0.0329162	0.021604	1.52362	0.175586122868965	0.0302484	0.0544148	0.555886	1	0.0361775	0.0827797	0.437033	1	0.129672	0.047831	2.71105	1.92740643589762E-06	0.0379419	0.0163161	2.32543	0.014649471315555	0.762343
chr	23851	24150	8	0.0658493	0.0460656	1.42947	0.008413215642641	0.0329162	0.0203379	1.61847	0.14664185641709	0.0302484	0.0591243	0.511607	1	0.0361775	0.0820731	0.440796	1	0.129672	0.0465758	2.78411	1.81850529079597E-06	0.0379419	0.0169785	2.2347	0.017075102180863	0.762343
chr	23851	24150	9	0.0658493	0.0534284	1.23248	0.038986721856719	0.0329162	0.0207153	1.58898	0.140077462740591	0.0302484	0.0668848	0.452246	1	0.0361775	0.0864656	0.418403	1	0.129672	0.0497995	2.60388	1.46953040697229E-05	0.0379419	0.0160322	2.36661	0.014472513899045	0.762343
chr	24001	24300	0	0.0638314	0.0510202	1.2511	0.241601694874418	0.0273766	0.0275331	0.994316	0.839464589954995	0.0315315	0.0522926	0.602982	1	0.0294145	0.0827905	0.355288	1	0.0643559	0.0476609	1.35029	0.047677147330431	0.0314822	0.0201849	1.55969	0.141192889322516	0.81626
chr	24001	24300	1	0.0638314	0.0353885	1.80373	0.016416342204454	0.0273766	0.0204716	1.3373	0.314570546674975	0.0315315	0.0400829	0.786657	1	0.0294145	0.0811229	0.362592	1	0.0643559	0.0378025	1.70242	0.007742403897297	0.0314822	0.0170987	1.8412	0.082384579656752	0.81626
chr	24001	24300	2	0.0638314	0.0381293	1.67408	0.023597462741268	0.0273766	0.0128272	2.13426	0.060502287367573	0.0315315	0.0582217	0.541576	1	0.0294145	0.0716259	0.410668	1	0.0643559	0.033351	1.92965	0.004649980748686	0.0314822	0.0173891	1.81046	0.048745323789721	0.81626
chr	24001	24300	3	0.0638314	0.0391358	1.63102	0.026802320274883	0.0273766	0.0244208	1.12104	0.611649443026731	0.0315315	0.0446542	0.706126	1	0.0294145	0.0727701	0.404211	1	0.0643559	0.0332476	1.93566	0.005674161469469	0.0314822	0.0163308	1.92778	0.075711574977359	0.81626
chr	24001	24300	4	0.0638314	0.0547348	1.16619	0.313802383949075	0.0273766	0.020428	1.34015	0.332005899591	0.0315315	0.0620592	0.508087	1	0.0294145	0.0893142	0.329337	1	0.0643559	0.0459907	1.39932	0.044106921543215	0.0314822	0.0177931	1.76935	0.071708174886805	0.81626
chr	24001	24300	5	0.0638314	0.0438222	1.4566	0.073714947282844	0.0273766	0.0217403	1.25926	0.444176985496119	0.0315315	0.0516456	0.610536	1	0.0294145	0.0858154	0.342765	1	0.0643559	0.0393277	1.6364	0.015631764225869	0.0314822	0.019978	1.57584	0.126282847735986	0.81626
chr	24001	24300	6	0.0638314	0.0570772	1.11833	0.429444245349897	0.0273766	0.0213395	1.28291	0.437764203916622	0.0315315	0.0674469	0.467501	1	0.0294145	0.0766401	0.3838	1	0.0643559	0.046289	1.39031	0.057061496880472	0.0314822	0.0177821	1.77044	0.069635473763697	0.81626
chr	24001	24300	7	0.0638314	0.0467125	1.36647	0.114017620222522	0.0273766	0.0224678	1.21848	0.44894739150854	0.0315315	0.0542845	0.580856	1	0.0294145	0.0744891	0.394883	1	0.0643559	0.0386868	1.66351	0.014679765716796	0.0314822	0.0162416	1.93837	0.057107131828972	0.81626
chr	24001	24300	8	0.0638314	0.0414105	1.54143	0.052437356394044	0.0273766	0.026422	1.03613	0.808284562243456	0.0315315	0.0628913	0.501365	1	0.0294145	0.0821132	0.358219	1	0.0643559	0.0393844	1.63405	0.013613542248635	0.0314822	0.020121	1.56464	0.135049722345441	0.81626
chr	24001	24300	9	0.0638314	0.0486683	1.31156	0.16006477821818	0.0273766	0.017735	1.54365	0.174164893777219	0.0315315	0.0585625	0.538425	1	0.0294145	0.0848015	0.346863	1	0.0643559	0.0427987	1.50369	0.028718517727016	0.0314822	0.0151586	2.07685	0.036950755709076	0.81626
chr	2401	2700	0	0.0987774	0.0461294	2.14131	8.76687679838284E-05	0.0136388	0.0188574	0.72326	1	0.0611526	0.0519639	1.17683	0.080736944057061	0.0780717	0.085223	0.916087	0.015645255548419	0.0858558	0.0405956	2.1149	0.000513153396494	0.0274466	0.0188022	1.45975	0.625661626608552	0.412243
chr	2401	2700	1	0.0987774	0.0508859	1.94115	0.000333839515723	0.0136388	0.0179916	0.758065	0.632438846344265	0.0611526	0.0720121	0.849199	0.485466732578555	0.0780717	0.0764367	1.02139	0.002018361416903	0.0858558	0.0396958	2.16284	0.000617112632725	0.0274466	0.0110278	2.48886	0.178457615307734	0.412243
chr	2401	2700	2	0.0987774	0.0370926	2.66299	3.2077067214642E-06	0.0136388	0.0209524	0.650942	1	0.0611526	0.0499007	1.22549	0.055366225065752	0.0780717	0.0664871	1.17424	0.00041981748785	0.0858558	0.038673	2.22004	8.89438025466482E-05	0.0274466	0.0197272	1.39131	0.747992124544055	0.412243
chr	2401	2700	3	0.0987774	0.0308043	3.20661	6.69576065703836E-08	0.0136388	0.0174893	0.779837	0.867641253069308	0.0611526	0.0498095	1.22773	0.059879391013635	0.0780717	0.0768855	1.01543	0.002745727001619	0.0858558	0.0332293	2.58374	5.07747934008762E-06	0.0274466	0.0169219	1.62196	0.465908118322006	0.412243
chr	2401	2700	4	0.0987774	0.0497008	1.98744	0.000697553554709	0.0136388	0.0203398	0.670547	1	0.0611526	0.049342	1.23936	0.076956777573675	0.0780717	0.0751521	1.03885	0.003169574045618	0.0858558	0.0522799	1.64223	0.009332098283371	0.0274466	0.0216772	1.26615	0.890492701969859	0.412243
chr	2401	2700	5	0.0987774	0.0453975	2.17583	0.00020367505035	0.0136388	0.0167782	0.812888	0.924444534437026	0.0611526	0.0444383	1.37612	0.030781917654344	0.0780717	0.0747374	1.04461	0.003655829755628	0.0858558	0.0507379	1.69214	0.005211663066742	0.0274466	0.0190373	1.44173	0.577520682775802	0.412243
chr	2401	2700	6	0.0987774	0.0520955	1.89608	0.000535721020086	0.0136388	0.0256712	0.531288	1	0.0611526	0.0573818	1.06571	0.201719093731249	0.0780717	0.0915054	0.853192	0.042090881167345	0.0858558	0.0421082	2.03893	0.001408489965967	0.0274466	0.0188947	1.45261	0.758023047861088	0.412243
chr	2401	2700	7	0.0987774	0.0439971	2.24509	7.43993962732947E-05	0.0136388	0.0280642	0.485986	1	0.0611526	0.0515731	1.18575	0.083595376244441	0.0780717	0.083829	0.931321	0.0124957280283	0.0858558	0.0444553	1.93128	0.001173877877026	0.0274466	0.0216434	1.26813	1	0.412243
chr	2401	2700	8	0.0987774	0.0438133	2.25451	3.84542556847167E-05	0.0136388	0.0271549	0.502259	1	0.0611526	0.0430829	1.41942	0.019069575373157	0.0780717	0.0757197	1.03106	0.003587536745762	0.0858558	0.0392557	2.18709	0.000282605389745	0.0274466	0.0199904	1.37299	0.837497824778692	0.412243
chr	2401	2700	9	0.0987774	0.0460023	2.14723	0.000104749749659	0.0136388	0.0228391	0.597169	1	0.0611526	0.053811	1.13643	0.196764256713904	0.0780717	0.0795657	0.981223	0.00898898514372	0.0858558	0.0424167	2.0241	0.000913654072557	0.0274466	0.0184248	1.48966	0.712458216779417	0.412243
chr	24151	24450	0	0.0743778	0.0544301	1.36648	0.206041295354629	0.0133561	0.0185012	0.721905	1	0.0442114	0.0698721	0.632748	1	0.057005	0.0815169	0.699303	1	0.0406347	0.0453557	0.895912	0.639615030013334	0.0173033	0.0146832	1.17844	0.728064729814495	0.749313
chr	24151	24450	1	0.0743778	0.0507384	1.46591	0.104695294716735	0.0133561	0.0227234	0.587769	1	0.0442114	0.0495291	0.892635	0.680474664967371	0.057005	0.0924208	0.616798	1	0.0406347	0.0464686	0.874455	0.427959721018051	0.0173033	0.0227254	0.761408	1	0.749313
chr	24151	24450	2	0.0743778	0.0532762	1.39608	0.164402443650221	0.0133561	0.0202371	0.659981	1	0.0442114	0.047771	0.925486	0.656500888494725	0.057005	0.0858726	0.663832	0.998871621018033	0.0406347	0.0424653	0.956892	0.510946614252296	0.0173033	0.0181834	0.951599	1	0.749313
chr	24151	24450	3	0.0743778	0.0472919	1.57274	0.082400229889954	0.0133561	0.0190216	0.702154	1	0.0442114	0.0498166	0.887483	1	0.057005	0.0800853	0.711804	1	0.0406347	0.0483513	0.840406	0.642306715526174	0.0173033	0.0180096	0.960782	1	0.749313
chr	24151	24450	4	0.0743778	0.0456323	1.62994	0.092070651413537	0.0133561	0.0175496	0.761049	1	0.0442114	0.0583484	0.757714	1	0.057005	0.0843184	0.676068	1	0.0406347	0.0503338	0.807304	0.678891797176755	0.0173033	0.0197509	0.876077	1	0.749313
chr	24151	24450	5	0.0743778	0.0455121	1.63424	0.055284375434038	0.0133561	0.0248564	0.53733	1	0.0442114	0.0528331	0.836813	1	0.057005	0.075521	0.754823	1	0.0406347	0.0447606	0.907823	0.444763520325936	0.0173033	0.0174373	0.992315	1	0.749313
chr	24151	24450	6	0.0743778	0.0447534	1.66195	0.053378419606578	0.0133561	0.026062	0.512474	1	0.0442114	0.0517481	0.854358	1	0.057005	0.088026	0.647593	1	0.0406347	0.0430237	0.944472	0.421681572348515	0.0173033	0.0187262	0.924016	1	0.749313
chr	24151	24450	7	0.0743778	0.0618163	1.20321	0.430342850611912	0.0133561	0.0229351	0.582343	1	0.0442114	0.0540324	0.818239	1	0.057005	0.0839018	0.679425	1	0.0406347	0.0471292	0.862198	0.624242229731535	0.0173033	0.0214583	0.806369	1	0.749313
chr	24151	24450	8	0.0743778	0.05138	1.4476	0.131567935627136	0.0133561	0.0171765	0.77758	1	0.0442114	0.0388821	1.13706	0.280249409604549	0.057005	0.0764506	0.745645	1	0.0406347	0.0433022	0.938398	0.472751275565925	0.0173033	0.0204463	0.84628	1	0.749313
chr	24151	24450	9	0.0743778	0.0496746	1.4973	0.104914827741206	0.0133561	0.0307933	0.433734	1	0.0442114	0.0628499	0.703444	1	0.057005	0.0754121	0.755913	1	0.0406347	0.046593	0.87212	0.486641257038107	0.0173033	0.0232343	0.744731	1	0.749313
chr	24301	24600	0	0.0897491	0.044691	2.00821	0.004206832384931	0.0178536	0.0204816	0.87169	0.748060530768671	0.0541369	0.0382114	1.41677	0.207401872372251	0.0784256	0.069814	1.12335	0.825514001571097	0.0519499	0.0469123	1.10738	0.287377667478782	0.0241883	0.0195333	1.23831	0.38673850714318	0.731493
chr	24301	24600	1	0.0897491	0.0468289	1.91653	0.00445724888372	0.0178536	0.0256948	0.694833	1	0.0541369	0.0479203	1.12973	0.599201435157591	0.0784256	0.0812708	0.964991	1	0.0519499	0.0408801	1.27079	0.136765959271956	0.0241883	0.019576	1.23561	0.390220116841862	0.731493
chr	24301	24600	2	0.0897491	0.0473091	1.89708	0.004007785998279	0.0178536	0.0229769	0.777024	1	0.0541369	0.0569388	0.950791	1	0.0784256	0.0790861	0.991648	1	0.0519499	0.0319722	1.62485	0.022632753185212	0.0241883	0.0188314	1.28447	0.316305999027816	0.731493
chr	24301	24600	3	0.0897491	0.0536613	1.67251	0.025732978717672	0.0178536	0.0186209	0.958794	0.673542693820173	0.0541369	0.0631999	0.856598	1	0.0784256	0.0921619	0.850955	1	0.0519499	0.0470724	1.10362	0.351789398371883	0.0241883	0.0203337	1.18957	0.434977638167816	0.731493
chr	24301	24600	4	0.0897491	0.0558893	1.60584	0.040484957102464	0.0178536	0.0217587	0.820527	0.802949630583951	0.0541369	0.0580243	0.933004	1	0.0784256	0.0809109	0.969283	1	0.0519499	0.051556	1.00764	0.572047882530817	0.0241883	0.0187208	1.29205	0.347856260674517	0.731493
chr	24301	24600	5	0.0897491	0.0363462	2.46928	0.000155951015871	0.0178536	0.028863	0.618564	1	0.0541369	0.0454941	1.18998	0.450449718648704	0.0784256	0.0733317	1.06946	0.870033918522895	0.0519499	0.035296	1.47184	0.030519301443856	0.0241883	0.0214658	1.12683	0.518457856073065	0.731493
chr	24301	24600	6	0.0897491	0.0617862	1.45258	0.065389525818083	0.0178536	0.0216477	0.824734	0.811734507915864	0.0541369	0.0677554	0.799005	1	0.0784256	0.0901221	0.870215	1	0.0519499	0.042587	1.21985	0.244252096011558	0.0241883	0.0216011	1.11977	0.544328529630326	0.731493
chr	24301	24600	7	0.0897491	0.0398524	2.25204	0.000596746204897	0.0178536	0.018018	0.990876	0.656448891239681	0.0541369	0.0546885	0.989914	0.944490083969395	0.0784256	0.0742249	1.05659	0.879088387043642	0.0519499	0.0368276	1.41062	0.047409104121578	0.0241883	0.0188753	1.28148	0.318886010379665	0.731493
chr	24301	24600	8	0.0897491	0.0430319	2.08564	0.003447823962167	0.0178536	0.0175588	1.01679	0.58257513553518	0.0541369	0.0547908	0.988066	1	0.0784256	0.081796	0.958795	1	0.0519499	0.0488465	1.06353	0.298334540024077	0.0241883	0.0158857	1.52265	0.185540424366147	0.731493
chr	24301	24600	9	0.0897491	0.0328999	2.72794	3.84909771788955E-05	0.0178536	0.0234004	0.762961	1	0.0541369	0.0456166	1.18678	0.530239783009102	0.0784256	0.0738583	1.06184	0.988219803624479	0.0519499	0.0325108	1.59793	0.010861890457365	0.0241883	0.0174609	1.38528	0.26306028279051	0.731493
chr	24451	24750	0	0.0463067	0.0536327	0.863404	1	0.0235097	0.0150224	1.56498	0.197775694903641	0.07784	0.0613327	1.26914	0.075752501952411	0.0717036	0.0858138	0.835572	1	0.0642133	0.0421979	1.52172	0.070328009712699	0.0218312	0.0166985	1.30737	0.435677022657069	0.806773
chr	24451	24750	1	0.0463067	0.064638	0.716401	1	0.0235097	0.0182314	1.28952	0.328957354451194	0.07784	0.0704888	1.10429	0.120997290699799	0.0717036	0.0957252	0.749057	1	0.0642133	0.0598796	1.07237	0.418323595609694	0.0218312	0.0233883	0.933424	1	0.806773
chr	24451	24750	2	0.0463067	0.0488865	0.947229	0.789438884733407	0.0235097	0.0220813	1.06469	0.447166509637089	0.07784	0.0489331	1.59074	0.014929334416123	0.0717036	0.0766127	0.935923	1	0.0642133	0.0392428	1.63631	0.043373016124299	0.0218312	0.0196121	1.11315	0.670164298624614	0.806773
chr	24451	24750	3	0.0463067	0.0495106	0.935289	0.878969202045677	0.0235097	0.0217984	1.07851	0.415578803774242	0.07784	0.0549018	1.4178	0.026727532234864	0.0717036	0.0920682	0.77881	1	0.0642133	0.0516455	1.24335	0.1967416880715	0.0218312	0.0193866	1.1261	0.709620802592066	0.806773
chr	24451	24750	4	0.0463067	0.0386114	1.1993	0.354127965716165	0.0235097	0.0219121	1.07291	0.431625348872603	0.07784	0.0488996	1.59183	0.016571995373842	0.0717036	0.0850192	0.843381	1	0.0642133	0.0391539	1.64002	0.033382233598984	0.0218312	0.0149106	1.46414	0.327662511979718	0.806773
chr	24451	24750	5	0.0463067	0.043301	1.06941	0.501847177428745	0.0235097	0.0162382	1.4478	0.255218842784863	0.07784	0.0497412	1.5649	0.017728526534067	0.0717036	0.0855388	0.838258	1	0.0642133	0.036839	1.74308	0.020497490717935	0.0218312	0.0191789	1.13829	0.611247722405727	0.806773
chr	24451	24750	6	0.0463067	0.0477072	0.970644	0.813343916468944	0.0235097	0.0197975	1.18751	0.346309519394118	0.07784	0.0572182	1.36041	0.039443861720268	0.0717036	0.0882707	0.812315	1	0.0642133	0.0479652	1.33875	0.14136642454384	0.0218312	0.0157058	1.39001	0.419902532651729	0.806773
chr	24451	24750	7	0.0463067	0.0453288	1.02157	0.740928777497976	0.0235097	0.0254063	0.925349	0.54631513603787	0.07784	0.0589153	1.32122	0.046972870290812	0.0717036	0.0822518	0.871757	1	0.0642133	0.0551845	1.16361	0.280869467277517	0.0218312	0.0209303	1.04304	0.842681968120818	0.806773
chr	24451	24750	8	0.0463067	0.0548506	0.844233	1	0.0235097	0.0254484	0.923818	0.559408154889409	0.07784	0.0646008	1.20494	0.101740496533282	0.0717036	0.0798119	0.898407	1	0.0642133	0.0492019	1.3051	0.173820151502623	0.0218312	0.0224845	0.970944	1	0.806773
chr	24451	24750	9	0.0463067	0.0410622	1.12772	0.514256751879765	0.0235097	0.0170213	1.38119	0.296589112918408	0.07784	0.0485412	1.60359	0.014880647430678	0.0717036	0.0813228	0.881716	1	0.0642133	0.0439229	1.46195	0.084567757058332	0.0218312	0.021558	1.01267	0.817212258072315	0.806773
chr	24601	24900	0	0.0103519	0.0579145	0.178745	1	0.0183015	0.0256368	0.713876	1	0.0852617	0.0690285	1.23517	0.080235941065557	0.0464723	0.0770088	0.603467	1	0.0738867	0.0413237	1.788	0.039702619827516	0.0122934	0.0154754	0.794383	1	0.82947
chr	24601	24900	1	0.0103519	0.0574311	0.180249	1	0.0183015	0.0270947	0.675464	0.917959118320743	0.0852617	0.0641362	1.32938	0.035543400548533	0.0464723	0.0823819	0.564108	1	0.0738867	0.0523738	1.41076	0.118420036187164	0.0122934	0.0183868	0.668599	1	0.82947
chr	24601	24900	2	0.0103519	0.0475464	0.217722	1	0.0183015	0.0214065	0.854951	0.639966486309777	0.0852617	0.0436176	1.95475	0.003065889848262	0.0464723	0.0746595	0.622457	1	0.0738867	0.0397127	1.86053	0.026007772896405	0.0122934	0.019729	0.623113	1	0.82947
chr	24601	24900	3	0.0103519	0.0519658	0.199206	1	0.0183015	0.0210755	0.868378	0.614410604587114	0.0852617	0.0529336	1.61073	0.011567827689926	0.0464723	0.0788477	0.589393	1	0.0738867	0.048305	1.52959	0.085284308061516	0.0122934	0.0154544	0.795463	1	0.82947
chr	24601	24900	4	0.0103519	0.0398923	0.259496	1	0.0183015	0.0169659	1.07872	0.443778078584946	0.0852617	0.0519749	1.64044	0.011194368987694	0.0464723	0.0785062	0.591957	1	0.0738867	0.0436007	1.69462	0.049429053508367	0.0122934	0.0177591	0.692231	1	0.82947
chr	24601	24900	5	0.0103519	0.0447121	0.231523	1	0.0183015	0.020579	0.889329	0.564921618766824	0.0852617	0.0531359	1.6046	0.013209081372748	0.0464723	0.0780899	0.595113	1	0.0738867	0.0436467	1.69284	0.041740689734356	0.0122934	0.0164226	0.748566	1	0.82947
chr	24601	24900	6	0.0103519	0.0481779	0.214868	1	0.0183015	0.0169931	1.077	0.368909630115972	0.0852617	0.0625127	1.36391	0.036346105172748	0.0464723	0.0855116	0.543462	1	0.0738867	0.0436823	1.69146	0.043901607221228	0.0122934	0.0179885	0.683403	1	0.82947
chr	24601	24900	7	0.0103519	0.0355692	0.291036	1	0.0183015	0.0202958	0.901738	0.613292619490654	0.0852617	0.0510244	1.671	0.008729450843671	0.0464723	0.0796536	0.58343	1	0.0738867	0.0417061	1.7716	0.028867898363424	0.0122934	0.0198417	0.619574	1	0.82947
chr	24601	24900	8	0.0103519	0.0380843	0.271815	1	0.0183015	0.0246363	0.742867	1	0.0852617	0.0528786	1.6124	0.009464953251963	0.0464723	0.0755899	0.614795	1	0.0738867	0.0367383	2.01116	0.011950568720733	0.0122934	0.0203351	0.604541	1	0.82947
chr	24601	24900	9	0.0103519	0.0484135	0.213823	1	0.0183015	0.0205615	0.890086	0.54819317109671	0.0852617	0.0547973	1.55595	0.013777437726109	0.0464723	0.0782575	0.593838	1	0.0738867	0.052915	1.39633	0.120973323186248	0.0122934	0.0214648	0.572724	1	0.82947
chr	24751	25050	0	0.0418092	0.0575233	0.726822	1	0.0189761	0.0201415	0.942139	0.219132982829068	0.0584087	0.0757696	0.770872	1	0.0296732	0.0805025	0.3686	1	0.0545196	0.051892	1.05064	0.578995120420501	0.0417565	0.0248872	1.67783	0.115376028008859	0.79507
chr	24751	25050	1	0.0418092	0.042972	0.972941	0.575930454971459	0.0189761	0.0190192	0.997734	0.142194737963185	0.0584087	0.049775	1.17345	0.450934446335168	0.0296732	0.0828536	0.35814	1	0.0545196	0.0385467	1.41438	0.147713850831779	0.0417565	0.0164709	2.53517	0.010604586831839	0.79507
chr	24751	25050	2	0.0418092	0.054831	0.76251	1	0.0189761	0.0231528	0.819603	0.314933984999116	0.0584087	0.0493843	1.18274	0.447282113911719	0.0296732	0.089355	0.332082	1	0.0545196	0.0370894	1.46995	0.147040057996708	0.0417565	0.0213069	1.95976	0.056100731111846	0.79507
chr	24751	25050	3	0.0418092	0.0461266	0.906401	0.631125196254749	0.0189761	0.0187006	1.01473	0.150944492262258	0.0584087	0.061885	0.943826	1	0.0296732	0.0765062	0.387854	1	0.0545196	0.0316336	1.72347	0.060907703008662	0.0417565	0.0173651	2.40462	0.016574241036753	0.79507
chr	24751	25050	4	0.0418092	0.0323385	1.29286	0.21765188069646	0.0189761	0.0199729	0.950092	0.180268152828664	0.0584087	0.0366182	1.59507	0.091810651946996	0.0296732	0.0682197	0.434965	1	0.0545196	0.0412969	1.32019	0.189617374049486	0.0417565	0.019451	2.14675	0.031692497324406	0.79507
chr	24751	25050	5	0.0418092	0.0604719	0.691382	1	0.0189761	0.014986	1.26626	0.05839536124121	0.0584087	0.0626451	0.932375	1	0.0296732	0.0860643	0.344779	1	0.0545196	0.0487821	1.11761	0.530554185563955	0.0417565	0.018154	2.30013	0.015437507782795	0.79507
chr	24751	25050	6	0.0418092	0.055213	0.757235	1	0.0189761	0.025569	0.742153	0.387729076851935	0.0584087	0.0601661	0.970791	0.755689428910296	0.0296732	0.0809629	0.366504	1	0.0545196	0.0546664	0.997315	0.606115763923159	0.0417565	0.0241922	1.72603	0.102580274825251	0.79507
chr	24751	25050	7	0.0418092	0.0432499	0.966689	0.636748401859077	0.0189761	0.0166455	1.14001	0.09457965218702	0.0584087	0.047067	1.24097	0.34994515777723	0.0296732	0.0894789	0.331622	1	0.0545196	0.0440312	1.2382	0.310271902489394	0.0417565	0.0168769	2.47418	0.01105683354146	0.79507
chr	24751	25050	8	0.0418092	0.0471779	0.886203	0.810902922978685	0.0189761	0.0152666	1.24298	0.063657882211409	0.0584087	0.0643025	0.908343	1	0.0296732	0.0892159	0.3326	1	0.0545196	0.0393177	1.38664	0.18345486540768	0.0417565	0.0188537	2.21476	0.021993615755693	0.79507
chr	24751	25050	9	0.0418092	0.0435834	0.959292	0.618550570501026	0.0189761	0.0228251	0.83137	0.293455103158121	0.0584087	0.0531779	1.09836	0.577562390372982	0.0296732	0.0838381	0.353935	1	0.0545196	0.039812	1.36943	0.197581452365732	0.0417565	0.0181528	2.30028	0.026287685644646	0.79507
chr	24901	25200	0	0.0590328	0.0457666	1.28987	0.330794770594297	0.0239569	0.016549	1.44763	0.147243853138734	0.0311635	0.0553147	0.563386	1	0.0625483	0.0798886	0.782944	1	0.0376322	0.0513509	0.732844	1	0.0486374	0.0208149	2.33666	0.006092899868436	0.811307
chr	24901	25200	1	0.0590328	0.0426204	1.38508	0.224140369125464	0.0239569	0.0215824	1.11002	0.373550364254557	0.0311635	0.0516618	0.603221	1	0.0625483	0.0748135	0.836056	1	0.0376322	0.0438657	0.857896	0.992600829034163	0.0486374	0.0180072	2.701	0.002934015450353	0.811307
chr	24901	25200	2	0.0590328	0.047912	1.23211	0.323263709468542	0.0239569	0.0183763	1.30368	0.195689980694297	0.0311635	0.0512044	0.60861	1	0.0625483	0.0833054	0.750831	1	0.0376322	0.0458202	0.821302	0.984488328316279	0.0486374	0.0205491	2.36689	0.004483678620969	0.811307
chr	24901	25200	3	0.0590328	0.0367854	1.60479	0.072246230510708	0.0239569	0.0231048	1.03688	0.421345260879999	0.0311635	0.054934	0.56729	1	0.0625483	0.0764621	0.81803	1	0.0376322	0.0374402	1.00513	0.561003326605969	0.0486374	0.0173725	2.79968	0.00245353287623	0.811307
chr	24901	25200	4	0.0590328	0.0337568	1.74877	0.064267290010854	0.0239569	0.0166621	1.43781	0.192804312685759	0.0311635	0.0369466	0.843474	0.998871623070542	0.0625483	0.0628136	0.995776	0.73871417855205	0.0376322	0.0468172	0.803811	1	0.0486374	0.0188436	2.58111	0.002959655963291	0.811307
chr	24901	25200	5	0.0590328	0.0575575	1.02563	0.807338772373239	0.0239569	0.0219592	1.09097	0.362922208587484	0.0311635	0.0595364	0.523436	1	0.0625483	0.0695117	0.899824	0.781662329744941	0.0376322	0.049472	0.760677	1	0.0486374	0.0204252	2.38124	0.006490574585536	0.811307
chr	24901	25200	6	0.0590328	0.0421068	1.40198	0.206269217876315	0.0239569	0.0269272	0.889691	0.706843750168215	0.0311635	0.0437669	0.712034	1	0.0625483	0.0693899	0.901404	0.902918494898719	0.0376322	0.048457	0.77661	1	0.0486374	0.0187372	2.59577	0.003731835971664	0.811307
chr	24901	25200	7	0.0590328	0.0515849	1.14438	0.494982239164712	0.0239569	0.0175721	1.36335	0.145322958687095	0.0311635	0.0572211	0.544616	1	0.0625483	0.0940061	0.665364	1	0.0376322	0.0470132	0.80046	1	0.0486374	0.0177682	2.73733	0.001939789681604	0.811307
chr	24901	25200	8	0.0590328	0.0662419	0.89117	1	0.0239569	0.0293979	0.814919	0.70801671539886	0.0311635	0.0627952	0.496272	1	0.0625483	0.0880432	0.710427	1	0.0376322	0.0485234	0.775547	1	0.0486374	0.0223935	2.17194	0.013092929088926	0.811307
chr	24901	25200	9	0.0590328	0.0384332	1.53598	0.120787946110205	0.0239569	0.0170271	1.40699	0.164163200887192	0.0311635	0.0506128	0.615724	1	0.0625483	0.0823438	0.759599	1	0.0376322	0.0454047	0.828817	1	0.0486374	0.018652	2.60762	0.002917246465435	0.811307
chr	25051	25350	0	0.0429131	0.0577948	0.742508	1	0.024463	0.018527	1.3204	0.268458613084814	0.0499773	0.0681013	0.733867	1	0.0767323	0.0867547	0.884474	1	0.0717088	0.0570118	1.25779	0.139024987012151	0.0239738	0.0160776	1.49113	0.300683124988536	0.799087
chr	25051	25350	1	0.0429131	0.047657	0.900457	0.985862189343494	0.024463	0.0171023	1.43039	0.238925249956593	0.0499773	0.0566177	0.882715	1	0.0767323	0.0846121	0.906871	1	0.0717088	0.0382112	1.87664	0.01186998678057	0.0239738	0.0165935	1.44477	0.343374985318366	0.799087
chr	25051	25350	2	0.0429131	0.0337217	1.27257	0.299617017132865	0.024463	0.0174405	1.40265	0.32477247315889	0.0499773	0.0454035	1.10074	0.852015369357258	0.0767323	0.0657342	1.16731	0.324186868591854	0.0717088	0.0363008	1.97541	0.005571982875819	0.0239738	0.0176063	1.36166	0.444292172766098	0.799087
chr	25051	25350	3	0.0429131	0.0469454	0.914107	1	0.024463	0.0160061	1.52835	0.200365810869929	0.0499773	0.0524743	0.952415	1	0.0767323	0.078004	0.983697	0.844514355636603	0.0717088	0.0418705	1.71263	0.023926533165308	0.0239738	0.0150876	1.58897	0.254340395143562	0.799087
chr	25051	25350	4	0.0429131	0.0598668	0.71681	1	0.024463	0.0172462	1.41846	0.256428298986502	0.0499773	0.0510575	0.978843	0.966669961417126	0.0767323	0.0869738	0.882246	1	0.0717088	0.0553268	1.2961	0.151760651789023	0.0239738	0.0177156	1.35326	0.430645492017522	0.799087
chr	25051	25350	5	0.0429131	0.0468497	0.915974	1	0.024463	0.0221203	1.10591	0.536916861156927	0.0499773	0.0496875	1.00583	0.832770821173096	0.0767323	0.0713108	1.07603	0.509806621563343	0.0717088	0.0502494	1.42706	0.057214406161217	0.0239738	0.0212966	1.12571	0.707586106939931	0.799087
chr	25051	25350	6	0.0429131	0.0440097	0.975083	0.883640572471594	0.024463	0.0246254	0.993405	0.843817607261949	0.0499773	0.0497951	1.00366	1	0.0767323	0.0752632	1.01952	0.790874334185851	0.0717088	0.0401033	1.7881	0.018657030316463	0.0239738	0.0185945	1.2893	0.562161211820815	0.799087
chr	25051	25350	7	0.0429131	0.0550825	0.77907	1	0.024463	0.0252148	0.970184	0.648748185902658	0.0499773	0.0605238	0.825746	1	0.0767323	0.0958105	0.800876	1	0.0717088	0.0527917	1.35833	0.08065923507841	0.0239738	0.0202226	1.1855	0.612889948487776	0.799087
chr	25051	25350	8	0.0429131	0.0610027	0.703462	1	0.024463	0.0167941	1.45664	0.208608938618936	0.0499773	0.0646272	0.773317	1	0.0767323	0.0893973	0.858329	1	0.0717088	0.047175	1.52006	0.055766827030569	0.0239738	0.0190165	1.26068	0.497626777297883	0.799087
chr	25051	25350	9	0.0429131	0.0416861	1.02943	0.641071151877647	0.024463	0.0215702	1.13411	0.540248170767684	0.0499773	0.0530863	0.941435	1	0.0767323	0.0861167	0.891027	1	0.0717088	0.0361813	1.98193	0.006628155698811	0.0239738	0.0184068	1.30244	0.502660904945874	0.799087
chr	25201	25500	0	0.0179015	0.0484735	0.369305	1	0.0114471	0.019991	0.572613	1	0.0387905	0.0512299	0.757185	1	0.0521826	0.0798891	0.653188	1	0.0770193	0.0388643	1.98175	0.024506683369433	0.0259982	0.0200445	1.29702	0.504586885925568	0.822307
chr	25201	25500	1	0.0179015	0.0473426	0.378127	1	0.0114471	0.0175055	0.653914	1	0.0387905	0.0425836	0.910926	1	0.0521826	0.0730614	0.714229	1	0.0770193	0.0425797	1.80883	0.050914489731587	0.0259982	0.0167739	1.54992	0.308782548684329	0.822307
chr	25201	25500	2	0.0179015	0.0704821	0.253986	1	0.0114471	0.0258866	0.442202	1	0.0387905	0.0688242	0.563617	1	0.0521826	0.0841181	0.620349	1	0.0770193	0.0624416	1.23346	0.248589716156301	0.0259982	0.0188607	1.37843	0.391709088767292	0.822307
chr	25201	25500	3	0.0179015	0.0463144	0.386521	1	0.0114471	0.0216651	0.528366	1	0.0387905	0.0517433	0.749672	1	0.0521826	0.0730939	0.713912	1	0.0770193	0.0399007	1.93027	0.027547551960624	0.0259982	0.0183477	1.41697	0.398786620144029	0.822307
chr	25201	25500	4	0.0179015	0.0517541	0.345895	1	0.0114471	0.0271964	0.420905	1	0.0387905	0.0484072	0.801337	1	0.0521826	0.0746129	0.699378	1	0.0770193	0.0476762	1.61547	0.080570098401255	0.0259982	0.0231576	1.12266	0.797938772661221	0.822307
chr	25201	25500	5	0.0179015	0.0698619	0.256241	1	0.0114471	0.0238921	0.479117	1	0.0387905	0.0724243	0.535601	1	0.0521826	0.0884292	0.590106	1	0.0770193	0.0634353	1.21414	0.282866503683701	0.0259982	0.0194855	1.33423	0.428785792034889	0.822307
chr	25201	25500	6	0.0179015	0.0694674	0.257696	1	0.0114471	0.0192439	0.594843	1	0.0387905	0.0766348	0.506173	1	0.0521826	0.075381	0.692251	1	0.0770193	0.0592673	1.29952	0.229663853627933	0.0259982	0.0163705	1.58811	0.233596075341364	0.822307
chr	25201	25500	7	0.0179015	0.0539497	0.331818	1	0.0114471	0.0189837	0.602996	1	0.0387905	0.0535937	0.723788	1	0.0521826	0.0909989	0.573442	1	0.0770193	0.0504047	1.52802	0.095260046752606	0.0259982	0.0165914	1.56697	0.260078325892633	0.822307
chr	25201	25500	8	0.0179015	0.0458724	0.390246	1	0.0114471	0.0225827	0.506897	1	0.0387905	0.0534429	0.725831	1	0.0521826	0.0800554	0.651831	1	0.0770193	0.0438196	1.75764	0.042920769245156	0.0259982	0.0179845	1.44559	0.376748734417832	0.822307
chr	25201	25500	9	0.0179015	0.0567408	0.315496	1	0.0114471	0.0213298	0.536672	1	0.0387905	0.0625581	0.620072	1	0.0521826	0.0808849	0.645146	1	0.0770193	0.0475592	1.61944	0.079284116515286	0.0259982	0.0178444	1.45694	0.344097909912139	0.822307
chr	25351	25650	0	0.0155556	0.0496093	0.313562	1	0.020574	0.0220741	0.932043	1	0.01115	0.0420782	0.264983	1	0.0494641	0.081796	0.604725	1	0.0466954	0.0457902	1.01977	0.595024280609754	0.0269509	0.018836	1.43082	0.257709098152874	0.81503
chr	25351	25650	1	0.0155556	0.0370055	0.420359	1	0.020574	0.0197679	1.04078	0.774888833884573	0.01115	0.0428279	0.260344	1	0.0494641	0.0826412	0.59854	1	0.0466954	0.0415465	1.12393	0.340371388105231	0.0269509	0.0179583	1.50075	0.19054923098994	0.81503
chr	25351	25650	2	0.0155556	0.03766	0.413054	1	0.020574	0.0248653	0.827418	1	0.01115	0.0583675	0.191031	1	0.0494641	0.0829483	0.596324	1	0.0466954	0.0381138	1.22516	0.278791415034699	0.0269509	0.0181977	1.48101	0.240050053039074	0.81503
chr	25351	25650	3	0.0155556	0.0478298	0.325228	1	0.020574	0.0214727	0.958147	0.962538672504394	0.01115	0.0486116	0.229369	1	0.0494641	0.0789125	0.626822	1	0.0466954	0.0382542	1.22066	0.425058171270554	0.0269509	0.015716	1.71487	0.160019056008425	0.81503
chr	25351	25650	4	0.0155556	0.0414007	0.375733	1	0.020574	0.0178795	1.1507	0.690815461619232	0.01115	0.0509981	0.218636	1	0.0494641	0.0741091	0.66745	1	0.0466954	0.0452317	1.03236	0.791870422566275	0.0269509	0.0191435	1.40784	0.317893875742723	0.81503
chr	25351	25650	5	0.0155556	0.05143	0.302462	1	0.020574	0.0234776	0.876325	1	0.01115	0.0595771	0.187152	1	0.0494641	0.0876889	0.564086	1	0.0466954	0.0474094	0.98494	0.637358114897979	0.0269509	0.0182602	1.47594	0.231394330294335	0.81503
chr	25351	25650	6	0.0155556	0.0493537	0.315186	1	0.020574	0.0192426	1.06919	0.743029257629258	0.01115	0.0566914	0.196679	1	0.0494641	0.074387	0.664956	1	0.0466954	0.0413625	1.12893	0.410372941198122	0.0269509	0.01773	1.52007	0.192900107999346	0.81503
chr	25351	25650	7	0.0155556	0.0616342	0.252386	1	0.020574	0.0191133	1.07642	0.765084274920943	0.01115	0.0445347	0.250367	1	0.0494641	0.0838682	0.589784	1	0.0466954	0.0562462	0.830197	1	0.0269509	0.0203295	1.3257	0.323756158385	0.81503
chr	25351	25650	8	0.0155556	0.0593491	0.262103	1	0.020574	0.0232252	0.885848	1	0.01115	0.056998	0.195621	1	0.0494641	0.0913253	0.541625	1	0.0466954	0.0592608	0.787964	1	0.0269509	0.0211047	1.27701	0.337130719571559	0.81503
chr	25351	25650	9	0.0155556	0.0575262	0.270409	1	0.020574	0.0181852	1.13136	0.670708919279616	0.01115	0.0616933	0.180733	1	0.0494641	0.0821741	0.601943	1	0.0466954	0.0510397	0.914884	0.851520243422319	0.0269509	0.0199725	1.3494	0.287694725175579	0.81503
chr	25501	25800	0	0.0121459	0.0386307	0.314411	1	0.0369898	0.019286	1.91796	0.06562740958442	0.0202914	0.0441484	0.459618	1	0.0387115	0.0785935	0.492553	1	0.0611507	0.045042	1.35764	0.641759794988607	0.0175553	0.019174	0.915578	1	0.710473
chr	25501	25800	1	0.0121459	0.0350721	0.346312	1	0.0369898	0.0182458	2.0273	0.049050618304391	0.0202914	0.0464703	0.436653	1	0.0387115	0.0845575	0.457813	1	0.0611507	0.0345567	1.76958	0.171575901030309	0.0175553	0.0186386	0.941879	1	0.710473
chr	25501	25800	2	0.0121459	0.0411257	0.295336	1	0.0369898	0.0200279	1.84691	0.090733013890386	0.0202914	0.0405262	0.500698	1	0.0387115	0.066808	0.579444	1	0.0611507	0.0510406	1.19808	0.962828269470021	0.0175553	0.0210279	0.834857	1	0.710473
chr	25501	25800	3	0.0121459	0.0484594	0.250641	1	0.0369898	0.0195756	1.88959	0.074842178008569	0.0202914	0.0599137	0.338677	1	0.0387115	0.0845969	0.4576	1	0.0611507	0.0443176	1.37983	0.6024463391402	0.0175553	0.0193942	0.905183	1	0.710473
chr	25501	25800	4	0.0121459	0.0361791	0.335716	1	0.0369898	0.0173469	2.13236	0.035908808742331	0.0202914	0.0510751	0.397286	0.450072211340798	0.0387115	0.0783824	0.49388	1	0.0611507	0.0365738	1.67198	0.246871789522768	0.0175553	0.0154978	1.13276	0.783630785600471	0.710473
chr	25501	25800	5	0.0121459	0.0528405	0.22986	1	0.0369898	0.0194234	1.90439	0.072305103735028	0.0202914	0.0482484	0.420561	1	0.0387115	0.078552	0.492814	1	0.0611507	0.0475422	1.28624	0.82275382952843	0.0175553	0.0191149	0.918409	1	0.710473
chr	25501	25800	6	0.0121459	0.0592243	0.205083	1	0.0369898	0.0269516	1.37245	0.381334914179897	0.0202914	0.0580308	0.349666	1	0.0387115	0.0750797	0.515605	1	0.0611507	0.0551917	1.10797	1	0.0175553	0.0226457	0.775216	1	0.710473
chr	25501	25800	7	0.0121459	0.046608	0.260597	1	0.0369898	0.029627	1.24852	0.534525995999661	0.0202914	0.0493855	0.410878	1	0.0387115	0.0940728	0.411506	1	0.0611507	0.041871	1.46045	0.384498343231118	0.0175553	0.0173567	1.01144	0.953858628020392	0.710473
chr	25501	25800	8	0.0121459	0.0413847	0.293488	1	0.0369898	0.0220852	1.67487	0.136450324410719	0.0202914	0.0550592	0.368538	1	0.0387115	0.0784673	0.493346	1	0.0611507	0.0455298	1.34309	0.678230999455661	0.0175553	0.0194962	0.900447	1	0.710473
chr	25501	25800	9	0.0121459	0.0369374	0.328824	1	0.0369898	0.0195529	1.89178	0.059308103137646	0.0202914	0.0438556	0.462687	1	0.0387115	0.0708251	0.546579	1	0.0611507	0.0336252	1.8186	0.182709034266234	0.0175553	0.0171949	1.02096	1	0.710473
chr	2551	2850	0	0.110999	0.0485402	2.28674	3.03176365837876E-05	0.0230329	0.0167634	1.374	0.463256956593583	0.0637938	0.060201	1.05968	0.229060778921382	0.0791141	0.0871356	0.907942	0.061780952389833	0.0879238	0.0492762	1.78431	0.001460390066211	0.0180062	0.0165009	1.09123	0.824054599654683	0.547423
chr	2551	2850	1	0.110999	0.0459113	2.41768	6.78603236548003E-06	0.0230329	0.0169169	1.36153	0.472834585299145	0.0637938	0.0441316	1.44554	0.025097386806962	0.0791141	0.0689447	1.1475	0.007466365866155	0.0879238	0.0435428	2.01925	0.00021374084861	0.0180062	0.0185092	0.972824	1	0.547423
chr	2551	2850	2	0.110999	0.0386308	2.87333	2.22534865534918E-07	0.0230329	0.0161799	1.42355	0.417091414455677	0.0637938	0.055243	1.15479	0.12957891318776	0.0791141	0.0792233	0.998622	0.028205444377503	0.0879238	0.0403107	2.18115	2.67927357283648E-05	0.0180062	0.0182762	0.985227	0.98159832425342	0.547423
chr	2551	2850	3	0.110999	0.05905	1.87975	0.001145874676249	0.0230329	0.0192482	1.19663	0.668066606342689	0.0637938	0.0575959	1.10761	0.162631901327393	0.0791141	0.100268	0.789026	0.176614481495035	0.0879238	0.059386	1.48055	0.022669269475906	0.0180062	0.0198585	0.906725	0.843658809201349	0.547423
chr	2551	2850	4	0.110999	0.0388358	2.85816	2.58684009990517E-07	0.0230329	0.0216128	1.06571	0.863095168976301	0.0637938	0.0457131	1.39553	0.054263391548967	0.0791141	0.075954	1.04161	0.031855770421951	0.0879238	0.0400791	2.19376	1.97600461391279E-05	0.0180062	0.0183923	0.979008	1	0.547423
chr	2551	2850	5	0.110999	0.0485595	2.28583	9.90020630187161E-06	0.0230329	0.0206814	1.1137	0.793003906912002	0.0637938	0.0505354	1.26236	0.080101356006437	0.0791141	0.0687515	1.15073	0.007495161568637	0.0879238	0.0419992	2.09346	0.00017372406942	0.0180062	0.0194392	0.926283	1	0.547423
chr	2551	2850	6	0.110999	0.0561207	1.97786	0.000364946065336	0.0230329	0.0220308	1.04549	0.916568741303116	0.0637938	0.0594043	1.07389	0.224893732530962	0.0791141	0.0907363	0.871912	0.081234315718582	0.0879238	0.0541406	1.62399	0.007288822666053	0.0180062	0.0190164	0.946877	1	0.547423
chr	2551	2850	7	0.110999	0.0428373	2.59118	3.3799461428563E-06	0.0230329	0.0197421	1.16669	0.694500904802721	0.0637938	0.0511109	1.24814	0.083940823991739	0.0791141	0.0769899	1.02759	0.039713615476751	0.0879238	0.048545	1.81118	0.000419000103489	0.0180062	0.0186126	0.96742	1	0.547423
chr	2551	2850	8	0.110999	0.0387868	2.86177	2.42847742137897E-07	0.0230329	0.0179985	1.27971	0.532024093676291	0.0637938	0.0479563	1.33025	0.03428701982185	0.0791141	0.079172	0.999269	0.023820152387874	0.0879238	0.0414663	2.12037	4.30948224660055E-05	0.0180062	0.015684	1.14806	0.757327681341073	0.547423
chr	2551	2850	9	0.110999	0.055241	2.00936	6.9873683903432E-05	0.0230329	0.017781	1.29537	0.529273606161044	0.0637938	0.0550442	1.15896	0.144676173882037	0.0791141	0.0850659	0.930033	0.061519325159142	0.0879238	0.0404865	2.17168	0.0002631790161	0.0180062	0.0177911	1.01209	0.96738351262825	0.547423
chr	25651	25950	0	0.0620871	0.0455696	1.36247	0.04449189212161	0.030825	0.0222438	1.38578	0.499547314221571	0.0457397	0.0438987	1.04194	1	0.0387133	0.0712874	0.54306	1	0.0941878	0.0435448	2.16301	0.00080494752368	0.0135019	0.0184799	0.730626	1	0.65152
chr	25651	25950	1	0.0620871	0.047973	1.29421	0.124182235233943	0.030825	0.0188239	1.63755	0.188277879220443	0.0457397	0.0678276	0.674352	0.850028554569555	0.0387133	0.0838381	0.461763	0.850016120066134	0.0941878	0.0554876	1.69746	0.013126268728011	0.0135019	0.0149559	0.902781	1	0.65152
chr	25651	25950	2	0.0620871	0.0569008	1.09115	0.204849497376083	0.030825	0.0235606	1.30833	0.61846847399854	0.0457397	0.0598751	0.763919	1	0.0387133	0.0916664	0.422328	1	0.0941878	0.0470634	2.0013	0.002901353489485	0.0135019	0.0215946	0.625244	1	0.65152
chr	25651	25950	3	0.0620871	0.0412818	1.50398	0.027750453352472	0.030825	0.0223723	1.37782	0.465856954408227	0.0457397	0.0538484	0.849416	1	0.0387133	0.0753471	0.513799	1	0.0941878	0.0477789	1.97133	0.00145767182862	0.0135019	0.0227459	0.593597	0.734164609169165	0.65152
chr	25651	25950	4	0.0620871	0.0497296	1.24849	0.158865916089338	0.030825	0.0175927	1.75215	0.15401659559752	0.0457397	0.0559602	0.817361	1	0.0387133	0.0761771	0.508201	1	0.0941878	0.0525613	1.79196	0.006757804532134	0.0135019	0.0187935	0.718435	1	0.65152
chr	25651	25950	5	0.0620871	0.0385809	1.60927	0.007650311661017	0.030825	0.0188993	1.63101	0.239483113552562	0.0457397	0.0480003	0.952904	1	0.0387133	0.0806713	0.479889	1	0.0941878	0.0366687	2.56862	4.5267504891533E-05	0.0135019	0.0186941	0.722255	1	0.65152
chr	25651	25950	6	0.0620871	0.0647918	0.958256	0.333996529473898	0.030825	0.0246969	1.24813	0.544336195337333	0.0457397	0.072345	0.632244	0.549429605418962	0.0387133	0.0749734	0.51636	1	0.0941878	0.0468496	2.01043	0.005293141926077	0.0135019	0.0162517	0.830799	0.998871621018033	0.65152
chr	25651	25950	7	0.0620871	0.0521043	1.19159	0.091993895977105	0.030825	0.0270409	1.13994	0.897360715821608	0.0457397	0.0584115	0.78306	1	0.0387133	0.0741568	0.522047	1	0.0941878	0.0454894	2.07054	0.002007457829882	0.0135019	0.0218634	0.617557	1	0.65152
chr	25651	25950	8	0.0620871	0.0319808	1.94139	0.001947047811332	0.030825	0.0181455	1.69877	0.246553452319509	0.0457397	0.0418111	1.09396	0.755428168401514	0.0387133	0.0700314	0.552799	1	0.0941878	0.0389959	2.41533	4.92090509456311E-05	0.0135019	0.0199365	0.677245	1	0.65152
chr	25651	25950	9	0.0620871	0.0497298	1.24849	0.070349957517256	0.030825	0.0196012	1.57261	0.303833630508073	0.0457397	0.0415128	1.10182	0.71126169400475	0.0387133	0.0769259	0.503254	1	0.0941878	0.0418317	2.25159	0.000615025753633	0.0135019	0.0191253	0.705971	1	0.65152
chr	25801	26100	0	0.102577	0.0659972	1.55426	0.001115503874953	0.0140594	0.0252907	0.555912	1	0.0585327	0.0689449	0.848978	1	0.0906628	0.0827012	1.09627	0.665595084100098	0.106304	0.0527149	2.01658	0.00065073549539	0.0164851	0.0225471	0.731141	1	0.648343
chr	25801	26100	1	0.102577	0.0790004	1.29844	0.014129763535453	0.0140594	0.0246094	0.571302	1	0.0585327	0.0857507	0.682592	1	0.0906628	0.086783	1.04471	0.69702620386639	0.106304	0.0629583	1.68848	0.01040222068446	0.0164851	0.019051	0.865314	1	0.648343
chr	25801	26100	2	0.102577	0.0524372	1.95619	7.26130160761951E-05	0.0140594	0.0285583	0.492305	1	0.0585327	0.0582229	1.00532	0.981323707150786	0.0906628	0.0907775	0.998736	1	0.106304	0.0510719	2.08146	0.000150638003845	0.0164851	0.019343	0.852251	1	0.648343
chr	25801	26100	3	0.102577	0.045152	2.27182	5.44669788382635E-06	0.0140594	0.0243819	0.576633	1	0.0585327	0.0576633	1.01508	0.964561872081819	0.0906628	0.0892643	1.01567	0.99042561512871	0.106304	0.0472245	2.25103	2.12741391480975E-05	0.0164851	0.0181827	0.906637	1	0.648343
chr	25801	26100	4	0.102577	0.0406919	2.52082	1.06287748913303E-06	0.0140594	0.0183996	0.764114	1	0.0585327	0.0467967	1.25079	0.443283519472452	0.0906628	0.0792043	1.14467	0.560917567574914	0.106304	0.0474564	2.24004	1.60044455400632E-05	0.0164851	0.0144552	1.14043	0.871607602508851	0.648343
chr	25801	26100	5	0.102577	0.05513	1.86064	8.41519891171538E-05	0.0140594	0.0223075	0.630254	1	0.0585327	0.0564935	1.0361	0.954959360054237	0.0906628	0.086311	1.05042	0.913227962521449	0.106304	0.0481735	2.20669	0.00010676926468	0.0164851	0.0173131	0.952175	0.485769125479407	0.648343
chr	25801	26100	6	0.102577	0.0424033	2.41908	1.90524427934324E-06	0.0140594	0.0178627	0.787081	1	0.0585327	0.0481763	1.21497	0.535207882626479	0.0906628	0.0907449	0.999095	0.937868859381367	0.106304	0.0421398	2.52265	2.0010419626848E-06	0.0164851	0.019634	0.83962	1	0.648343
chr	25801	26100	7	0.102577	0.0448409	2.28758	5.57538718526374E-07	0.0140594	0.0155837	0.902186	1	0.0585327	0.0493151	1.18691	0.554475642291762	0.0906628	0.0746639	1.21428	0.393553680271976	0.106304	0.0333689	3.18572	9.12013354836816E-08	0.0164851	0.017888	0.921573	1	0.648343
chr	25801	26100	8	0.102577	0.0508007	2.0192	1.91316284404719E-05	0.0140594	0.0160889	0.873857	1	0.0585327	0.0507216	1.154	0.666622779721859	0.0906628	0.0799977	1.13332	0.631501584838132	0.106304	0.0429306	2.47618	1.09258929574807E-05	0.0164851	0.017868	0.922605	1	0.648343
chr	25801	26100	9	0.102577	0.0662137	1.54918	0.001651986791495	0.0140594	0.022118	0.635654	1	0.0585327	0.0728075	0.803938	1	0.0906628	0.097257	0.932198	1	0.106304	0.0584114	1.81992	0.001893979763142	0.0164851	0.0238556	0.691037	1	0.648343
chr	25951	26250	0	0.0533881	0.0553665	0.964267	0.262737353198245	0.00381172	0.018282	0.208496	1	0.029359	0.0632243	0.464363	1	0.074201	0.0733811	1.01117	0.4352120842768	0.0767615	0.0409734	1.87345	0.008585268721898	0.00683243	0.0167946	0.406823	1	0.739331
chr	25951	26250	1	0.0533881	0.0527123	1.01282	0.180785379278886	0.00381172	0.0244634	0.155813	1	0.029359	0.0508723	0.577112	1	0.074201	0.0804248	0.922613	0.580597311494458	0.0767615	0.0363135	2.11386	0.002774334378559	0.00683243	0.0194003	0.352182	1	0.739331
chr	25951	26250	2	0.0533881	0.0520282	1.02614	0.268455486220514	0.00381172	0.0221281	0.172257	1	0.029359	0.0530015	0.553928	1	0.074201	0.086144	0.86136	0.758671127687818	0.0767615	0.0483026	1.58918	0.020062751464601	0.00683243	0.0169473	0.403157	1	0.739331
chr	25951	26250	3	0.0533881	0.0531461	1.00455	0.288518420255457	0.00381172	0.0184021	0.207135	1	0.029359	0.0586613	0.500483	1	0.074201	0.0914272	0.811586	0.988660311406614	0.0767615	0.0496113	1.54726	0.025834435250095	0.00683243	0.0212521	0.321494	1	0.739331
chr	25951	26250	4	0.0533881	0.0472736	1.12934	0.117402598479146	0.00381172	0.0161162	0.236515	1	0.029359	0.0499315	0.587986	1	0.074201	0.086472	0.858093	0.841511867786086	0.0767615	0.0452843	1.6951	0.008383525872465	0.00683243	0.0227132	0.300813	1	0.739331
chr	25951	26250	5	0.0533881	0.0480623	1.11081	0.1199649861016	0.00381172	0.0309442	0.12318	1	0.029359	0.0661554	0.443788	1	0.074201	0.0721829	1.02796	0.447341113572381	0.0767615	0.042146	1.82132	0.007305478130217	0.00683243	0.0142862	0.478254	1	0.739331
chr	25951	26250	6	0.0533881	0.0492024	1.08507	0.14385841102394	0.00381172	0.0245906	0.155007	1	0.029359	0.0595015	0.493416	1	0.074201	0.0783474	0.947077	0.502537324405203	0.0767615	0.0405938	1.89097	0.004445778427935	0.00683243	0.01962	0.348238	1	0.739331
chr	25951	26250	7	0.0533881	0.0421794	1.26574	0.040213401501331	0.00381172	0.0164222	0.232108	1	0.029359	0.0366416	0.801248	1	0.074201	0.0667619	1.11143	0.400245702173621	0.0767615	0.0353329	2.17252	0.001770425977143	0.00683243	0.0147522	0.463147	1	0.739331
chr	25951	26250	8	0.0533881	0.0376034	1.41977	0.018073962227364	0.00381172	0.0217746	0.175054	1	0.029359	0.0424495	0.691622	1	0.074201	0.0788747	0.940745	0.754826276273378	0.0767615	0.0373025	2.05781	0.0014042283423	0.00683243	0.0157806	0.432964	1	0.739331
chr	25951	26250	9	0.0533881	0.0383376	1.39258	0.034013365518341	0.00381172	0.0161766	0.235632	1	0.029359	0.0399055	0.735713	1	0.074201	0.0731462	1.01442	0.525681700545313	0.0767615	0.0431366	1.7795	0.005620723032155	0.00683243	0.021099	0.323827	1	0.739331
chr	26101	26400	0	0.00403151	0.0325952	0.123684	1	1.01668E-16	0.0189748	5.35805E-15	1	0.0070734	0.0425212	0.16635	1	0.0214128	0.0671862	0.318708	1	0.0291372	0.0377137	0.772589	0.271552859011668	0.00352959	0.0160464	0.219961	1	0.938669
chr	26101	26400	1	0.00403151	0.0547848	0.0735881	1	1.01668E-16	0.018501	5.49527E-15	1	0.0070734	0.064599	0.109497	1	0.0214128	0.0776381	0.275803	1	0.0291372	0.0507826	0.573763	0.40711293959864	0.00352959	0.0151047	0.233675	1	0.938669
chr	26101	26400	2	0.00403151	0.0366423	0.110023	1	1.01668E-16	0.0257176	3.95325E-15	1	0.0070734	0.0529804	0.13351	1	0.0214128	0.0816359	0.262296	1	0.0291372	0.0419727	0.694194	0.298617482766308	0.00352959	0.0194853	0.181141	1	0.938669
chr	26101	26400	3	0.00403151	0.056937	0.0708065	1	1.01668E-16	0.0183901	5.52841E-15	1	0.0070734	0.0710477	0.0995585	1	0.0214128	0.09351	0.228989	1	0.0291372	0.0495115	0.588494	0.376050916667848	0.00352959	0.0184914	0.190877	1	0.938669
chr	26101	26400	4	0.00403151	0.0440709	0.0914778	1	1.01668E-16	0.019342	5.25633E-15	1	0.0070734	0.0475969	0.148611	1	0.0214128	0.0734807	0.291407	1	0.0291372	0.052658	0.553329	0.498864126646858	0.00352959	0.020743	0.170158	1	0.938669
chr	26101	26400	5	0.00403151	0.0490537	0.0821856	1	1.01668E-16	0.017525	5.80131E-15	1	0.0070734	0.0507196	0.139461	1	0.0214128	0.0836223	0.256066	1	0.0291372	0.0432358	0.673914	0.31504422623961	0.00352959	0.0174057	0.202784	1	0.938669
chr	26101	26400	6	0.00403151	0.0489765	0.0823152	1	1.01668E-16	0.0198173	5.13026E-15	1	0.0070734	0.058798	0.1203	1	0.0214128	0.0749352	0.285751	1	0.0291372	0.0490382	0.594174	0.380959916619074	0.00352959	0.0172045	0.205155	0.975987433196606	0.938669
chr	26101	26400	7	0.00403151	0.0510685	0.0789432	1	1.01668E-16	0.0242989	4.18406E-15	1	0.0070734	0.0502741	0.140697	1	0.0214128	0.0792245	0.27028	1	0.0291372	0.0526516	0.553396	0.373771944858751	0.00352959	0.0177317	0.199055	0.97159414177631	0.938669
chr	26101	26400	8	0.00403151	0.054654	0.0737642	1	1.01668E-16	0.0328543	3.09451E-15	1	0.0070734	0.0593556	0.11917	1	0.0214128	0.0791242	0.270623	1	0.0291372	0.0477869	0.609732	0.357273587972485	0.00352959	0.0213779	0.165105	1	0.938669
chr	26101	26400	9	0.00403151	0.0462252	0.0872145	1	1.01668E-16	0.0219259	4.63689E-15	1	0.0070734	0.0611098	0.115749	1	0.0214128	0.0864731	0.247624	1	0.0291372	0.0416891	0.698917	0.293827168459544	0.00352959	0.015789	0.223547	1	0.938669
chr	26251	26550	0	0.0174979	0.0455077	0.384504	1	0.00687484	0.0219262	0.313545	1	0.00683081	0.0565987	0.120688	1	0.00534567	0.0848637	0.0629912	1	0.0104005	0.0481075	0.216193	1	0.0138001	0.0222724	0.619605	0.403619615116654	0.94782
chr	26251	26550	1	0.0174979	0.0525239	0.333142	1	0.00687484	0.0196058	0.350653	1	0.00683081	0.0626575	0.109018	1	0.00534567	0.0757397	0.0705795	1	0.0104005	0.0541607	0.19203	1	0.0138001	0.0229549	0.601183	0.456802488302929	0.94782
chr	26251	26550	2	0.0174979	0.0519059	0.337108	1	0.00687484	0.0175968	0.390687	1	0.00683081	0.0770165	0.0886928	1	0.00534567	0.0891569	0.059958	1	0.0104005	0.0454873	0.228646	1	0.0138001	0.0166729	0.827696	0.277955334814696	0.94782
chr	26251	26550	3	0.0174979	0.0563007	0.310794	1	0.00687484	0.0225639	0.304683	1	0.00683081	0.0655807	0.104159	1	0.00534567	0.0880184	0.0607336	1	0.0104005	0.0421333	0.246848	1	0.0138001	0.0189121	0.729697	0.340435139935828	0.94782
chr	26251	26550	4	0.0174979	0.0495746	0.352961	1	0.00687484	0.0237331	0.289673	1	0.00683081	0.0568613	0.120131	1	0.00534567	0.0845713	0.063209	1	0.0104005	0.0393016	0.264633	1	0.0138001	0.0175482	0.786411	0.307695915456169	0.94782
chr	26251	26550	5	0.0174979	0.0392893	0.44536	1	0.00687484	0.0180347	0.381201	1	0.00683081	0.0465336	0.146793	1	0.00534567	0.0730776	0.0731506	1	0.0104005	0.0393831	0.264085	1	0.0138001	0.0200945	0.68676	0.378525246595578	0.94782
chr	26251	26550	6	0.0174979	0.0425826	0.410917	1	0.00687484	0.0174565	0.393827	1	0.00683081	0.0381934	0.178848	1	0.00534567	0.0776498	0.0688433	1	0.0104005	0.0376863	0.275976	1	0.0138001	0.0155028	0.890168	0.252019128008247	0.94782
chr	26251	26550	7	0.0174979	0.0548455	0.31904	1	0.00687484	0.0304673	0.225647	1	0.00683081	0.0643675	0.106122	1	0.00534567	0.0777189	0.0687821	1	0.0104005	0.0477625	0.217755	0.990163267662108	0.0138001	0.0204295	0.675499	0.374814086585233	0.94782
chr	26251	26550	8	0.0174979	0.0590845	0.29615	1	0.00687484	0.0294716	0.23327	1	0.00683081	0.0578849	0.118007	1	0.00534567	0.0855924	0.062455	1	0.0104005	0.0427161	0.24348	1	0.0138001	0.0174185	0.792267	0.312171995786923	0.94782
chr	26251	26550	9	0.0174979	0.0544554	0.321325	1	0.00687484	0.0165391	0.415672	1	0.00683081	0.0655628	0.104187	1	0.00534567	0.0700461	0.0763165	1	0.0104005	0.0447151	0.232595	1	0.0138001	0.0181824	0.758981	0.320868277393107	0.94782
chr	26401	26700	0	0.0536229	0.0387761	1.38289	0.142997948261337	0.0191299	0.0220587	0.867227	0.890555866258475	0.0172552	0.0552728	0.312182	1	0.0275233	0.0547808	0.502426	1	0.0284054	0.0423875	0.670136	1	0.0233587	0.0155197	1.5051	0.123226088600764	0.908946
chr	26401	26700	1	0.0536229	0.0564016	0.950734	0.490437630882533	0.0191299	0.0243042	0.787103	0.918951457109551	0.0172552	0.0457817	0.376902	1	0.0275233	0.0876599	0.313978	1	0.0284054	0.0508307	0.558824	1	0.0233587	0.0235416	0.992231	0.36537261980994	0.908946
chr	26401	26700	2	0.0536229	0.0512747	1.0458	0.431011614004442	0.0191299	0.0177198	1.07958	0.522398197519385	0.0172552	0.0519441	0.332188	0.998871621018033	0.0275233	0.0696595	0.395112	1	0.0284054	0.0422739	0.671937	1	0.0233587	0.0179239	1.30322	0.165525879132586	0.908946
chr	26401	26700	3	0.0536229	0.0483601	1.10883	0.265399372398891	0.0191299	0.0230832	0.828737	0.782467380150759	0.0172552	0.0642825	0.268428	1	0.0275233	0.0858156	0.320726	1	0.0284054	0.0471755	0.602122	1	0.0233587	0.0183231	1.27482	0.159006414385813	0.908946
chr	26401	26700	4	0.0536229	0.0399102	1.34359	0.158379780656156	0.0191299	0.0182722	1.04694	0.592115901012717	0.0172552	0.0441068	0.391214	1	0.0275233	0.0740533	0.371669	1	0.0284054	0.0421462	0.673973	1	0.0233587	0.0158288	1.47571	0.084917550481295	0.908946
chr	26401	26700	5	0.0536229	0.0534477	1.00328	0.36575267560142	0.0191299	0.0204024	0.93763	0.5696956549623	0.0172552	0.0702359	0.245675	1	0.0275233	0.0868771	0.316807	1	0.0284054	0.0479566	0.592315	1	0.0233587	0.0189297	1.23397	0.185046915986006	0.908946
chr	26401	26700	6	0.0536229	0.0492573	1.08863	0.281607856226106	0.0191299	0.0241095	0.793459	0.882684552232423	0.0172552	0.0633527	0.272367	1	0.0275233	0.080076	0.343715	1	0.0284054	0.0397483	0.714632	1	0.0233587	0.0168796	1.38384	0.16852156597124	0.908946
chr	26401	26700	7	0.0536229	0.0410636	1.30585	0.188330205440246	0.0191299	0.0184386	1.03749	0.597051432970315	0.0172552	0.0546458	0.315764	1	0.0275233	0.082886	0.332062	1	0.0284054	0.0431166	0.658804	1	0.0233587	0.0173934	1.34296	0.155942271326978	0.908946
chr	26401	26700	8	0.0536229	0.0335212	1.59967	0.064590210458209	0.0191299	0.0142157	1.34569	0.30672533396589	0.0172552	0.043195	0.399472	1	0.0275233	0.0745107	0.369387	1	0.0284054	0.036776	0.77239	1	0.0233587	0.0109267	2.13776	0.01972915906296	0.908946
chr	26401	26700	9	0.0536229	0.0477788	1.12232	0.272113437447027	0.0191299	0.0176678	1.08276	0.455670654090805	0.0172552	0.052689	0.327492	1	0.0275233	0.0781216	0.352314	1	0.0284054	0.0465619	0.610057	1	0.0233587	0.0169313	1.37962	0.11899448246034	0.908946
chr	26551	26850	0	0.0400919	0.0372871	1.07522	0.579382494116599	0.0360888	0.0155676	2.3182	0.019274364431211	0.0314165	0.0380792	0.82503	1	0.0410684	0.065846	0.623704	1	0.0333773	0.0354159	0.942438	0.899211867085609	0.0210571	0.0166324	1.26603	0.371056896033641	0.836403
chr	26551	26850	1	0.0400919	0.0435434	0.920734	0.911705692667261	0.0360888	0.0192329	1.87641	0.053230175732187	0.0314165	0.0473818	0.66305	1	0.0410684	0.0856439	0.479525	1	0.0333773	0.0503012	0.663549	1	0.0210571	0.0180183	1.16865	0.478494764794303	0.836403
chr	26551	26850	2	0.0400919	0.0424068	0.945412	0.841043249220591	0.0360888	0.0193664	1.86347	0.053040579508221	0.0314165	0.0557382	0.563644	1	0.0410684	0.0742269	0.553282	1	0.0333773	0.0443356	0.752833	1	0.0210571	0.0155218	1.35661	0.321543961081058	0.836403
chr	26551	26850	3	0.0400919	0.0521747	0.768416	1	0.0360888	0.0200285	1.80187	0.058430592376739	0.0314165	0.0619032	0.50751	1	0.0410684	0.0795589	0.516201	1	0.0333773	0.040242	0.829415	1	0.0210571	0.0158941	1.32484	0.349504873981877	0.836403
chr	26551	26850	4	0.0400919	0.0505221	0.793552	0.950884996927051	0.0360888	0.0251969	1.43227	0.15871004244495	0.0314165	0.0643819	0.487971	1	0.0410684	0.0872638	0.470624	1	0.0333773	0.0346115	0.964341	0.763433495709764	0.0210571	0.0175603	1.19913	0.461719948745869	0.836403
chr	26551	26850	5	0.0400919	0.0503121	0.796864	1	0.0360888	0.0311848	1.15726	0.441344577973972	0.0314165	0.0469351	0.66936	1	0.0410684	0.0858496	0.478376	1	0.0333773	0.04536	0.735831	1	0.0210571	0.0218013	0.965864	0.789545594095112	0.836403
chr	26551	26850	6	0.0400919	0.0303654	1.32032	0.280279113064861	0.0360888	0.0170158	2.1209	0.032377395678124	0.0314165	0.0441703	0.711258	1	0.0410684	0.0670476	0.612526	1	0.0333773	0.0381708	0.87442	0.941659143067774	0.0210571	0.0176535	1.1928	0.451700205682345	0.836403
chr	26551	26850	7	0.0400919	0.0294337	1.36211	0.207786212894289	0.0360888	0.0158116	2.28243	0.022252799890146	0.0314165	0.044209	0.710636	1	0.0410684	0.055941	0.734138	1	0.0333773	0.0255605	1.30582	0.344626733505806	0.0210571	0.0144177	1.4605	0.270565451663461	0.836403
chr	26551	26850	8	0.0400919	0.0525479	0.762959	1	0.0360888	0.0180833	1.9957	0.038472934095792	0.0314165	0.054123	0.580465	1	0.0410684	0.0723452	0.567673	1	0.0333773	0.0517193	0.645355	1	0.0210571	0.021734	0.968855	0.704326630959343	0.836403
chr	26551	26850	9	0.0400919	0.0488819	0.820179	1	0.0360888	0.0219469	1.64437	0.102222876583097	0.0314165	0.0622638	0.504571	1	0.0410684	0.0741179	0.554096	1	0.0333773	0.0431829	0.772929	1	0.0210571	0.0202486	1.03993	0.694435088434577	0.836403
chr	26701	27000	0	0.0161912	0.0340302	0.475789	1	0.0306562	0.0207765	1.47552	0.292316401882907	0.0425092	0.0451123	0.942297	0.755233039884289	0.0500672	0.0728054	0.687685	1	0.0289295	0.0390475	0.74088	1	0.0216682	0.0186894	1.15938	0.332371470723336	0.83046
chr	26701	27000	1	0.0161912	0.0604344	0.267914	1	0.0306562	0.0204523	1.49891	0.223898792293137	0.0425092	0.0737851	0.576122	1	0.0500672	0.0943507	0.53065	1	0.0289295	0.0503136	0.574984	1	0.0216682	0.0200934	1.07837	0.253639733500072	0.83046
chr	26701	27000	2	0.0161912	0.0499927	0.323871	1	0.0306562	0.0195928	1.56467	0.22641022807039	0.0425092	0.0621873	0.683567	1	0.0500672	0.0798864	0.62673	1	0.0289295	0.0356131	0.812327	1	0.0216682	0.0209295	1.03529	0.385951805348274	0.83046
chr	26701	27000	3	0.0161912	0.0456215	0.354903	1	0.0306562	0.0194751	1.57412	0.203088441151995	0.0425092	0.0556238	0.764227	1	0.0500672	0.0884575	0.566003	1	0.0289295	0.0390478	0.740874	1	0.0216682	0.0172991	1.25256	0.197784074790114	0.83046
chr	26701	27000	4	0.0161912	0.0422269	0.383433	1	0.0306562	0.0197685	1.55076	0.22295678348272	0.0425092	0.0526215	0.807829	1	0.0500672	0.0793815	0.630716	1	0.0289295	0.0471723	0.613273	1	0.0216682	0.0182776	1.18551	0.267621457911276	0.83046
chr	26701	27000	5	0.0161912	0.0366823	0.44139	1	0.0306562	0.0225948	1.35678	0.385952437338136	0.0425092	0.0407136	1.0441	0.593464644418269	0.0500672	0.0642399	0.779379	0.801277394857688	0.0289295	0.0386732	0.74805	1	0.0216682	0.0199728	1.08489	0.435754837918987	0.83046
chr	26701	27000	6	0.0161912	0.0514399	0.31476	1	0.0306562	0.021042	1.45691	0.284488938008007	0.0425092	0.0493729	0.860982	0.859572752454188	0.0500672	0.0759194	0.659478	0.866209202549605	0.0289295	0.0554632	0.521598	1	0.0216682	0.0220307	0.983546	0.381569241943802	0.83046
chr	26701	27000	7	0.0161912	0.0441956	0.366353	1	0.0306562	0.0197739	1.55034	0.230329413656197	0.0425092	0.0557272	0.762809	1	0.0500672	0.0787741	0.635579	1	0.0289295	0.0495288	0.584095	1	0.0216682	0.0197232	1.09861	0.325263462311279	0.83046
chr	26701	27000	8	0.0161912	0.0609551	0.265625	1	0.0306562	0.0202258	1.5157	0.202009549524708	0.0425092	0.0749182	0.567408	1	0.0500672	0.0997762	0.501795	1	0.0289295	0.0486741	0.594351	1	0.0216682	0.0160519	1.34988	0.154058143720379	0.83046
chr	26701	27000	9	0.0161912	0.0445584	0.36337	1	0.0306562	0.0230514	1.32991	0.415519706716234	0.0425092	0.0412121	1.03147	0.427687835477837	0.0500672	0.0867657	0.577039	1	0.0289295	0.0443342	0.652532	1	0.0216682	0.0189186	1.14534	0.331663438754972	0.83046
chr	26851	27150	0	0.0102634	0.0560709	0.183043	1	0.0194523	0.0244295	0.796263	0.769646104021069	0.0315897	0.0705517	0.447752	1	0.0529972	0.0735283	0.720773	0.553531780307824	0.0274676	0.0491075	0.559336	1	0.0179234	0.0194041	0.923691	0.849432912044149	0.88681
chr	26851	27150	1	0.0102634	0.0484343	0.211904	1	0.0194523	0.028528	0.681867	1	0.0315897	0.0605577	0.521646	1	0.0529972	0.0822575	0.644284	0.836264732816102	0.0274676	0.048127	0.570732	1	0.0179234	0.0209829	0.854191	0.974496984171091	0.88681
chr	26851	27150	2	0.0102634	0.0566706	0.181106	1	0.0194523	0.022136	0.878763	0.622394803556237	0.0315897	0.0673839	0.468802	1	0.0529972	0.0842574	0.628992	0.815576540830066	0.0274676	0.0461442	0.595256	1	0.0179234	0.0188744	0.949614	0.751642508219916	0.88681
chr	26851	27150	3	0.0102634	0.0355398	0.288786	1	0.0194523	0.0175446	1.10873	0.530673349147042	0.0315897	0.0429946	0.734736	1	0.0529972	0.074841	0.708131	1	0.0274676	0.0387567	0.708719	1	0.0179234	0.0136371	1.31431	0.438990391938345	0.88681
chr	26851	27150	4	0.0102634	0.0545369	0.188192	1	0.0194523	0.0168195	1.15653	0.407581598002529	0.0315897	0.0523014	0.603993	1	0.0529972	0.076712	0.690859	0.782787536761668	0.0274676	0.042719	0.642983	1	0.0179234	0.0145804	1.22928	0.442954027665802	0.88681
chr	26851	27150	5	0.0102634	0.053821	0.190695	1	0.0194523	0.0152332	1.27697	0.347089902551065	0.0315897	0.0561321	0.562774	1	0.0529972	0.090972	0.582566	1	0.0274676	0.0482922	0.568779	1	0.0179234	0.0176953	1.01289	0.663118108346745	0.88681
chr	26851	27150	6	0.0102634	0.0556556	0.184409	1	0.0194523	0.0199073	0.977144	0.554174272613379	0.0315897	0.0597769	0.52846	1	0.0529972	0.0776526	0.682491	0.708778586690823	0.0274676	0.0398323	0.689581	1	0.0179234	0.0214601	0.835196	0.962623614452111	0.88681
chr	26851	27150	7	0.0102634	0.0385122	0.266497	1	0.0194523	0.022784	0.85377	0.716030395700995	0.0315897	0.0430072	0.734521	1	0.0529972	0.0804812	0.658504	0.863263955176661	0.0274676	0.0441044	0.622786	1	0.0179234	0.0167317	1.07122	0.622671931506546	0.88681
chr	26851	27150	8	0.0102634	0.045024	0.227954	1	0.0194523	0.0193393	1.00584	0.550849231179188	0.0315897	0.0462068	0.683659	1	0.0529972	0.084977	0.623665	0.955900110439044	0.0274676	0.0465137	0.590527	1	0.0179234	0.0178671	1.00315	0.674739521948154	0.88681
chr	26851	27150	9	0.0102634	0.0519247	0.197659	1	0.0194523	0.0268258	0.725134	1	0.0315897	0.0481674	0.655832	1	0.0529972	0.088241	0.600596	1	0.0274676	0.0392409	0.699974	1	0.0179234	0.0198887	0.901185	0.903439349857589	0.88681
chr	27001	27300	0	0.00288217	0.053687	0.0536847	1	0.0197957	0.0212408	0.931966	1	0.0173294	0.0509079	0.340407	1	0.0284248	0.0801541	0.354627	1	0.027754	0.0533922	0.519814	1	0.00386268	0.0224347	0.172174	1	0.883843
chr	27001	27300	1	0.00288217	0.0516981	0.05575	1	0.0197957	0.0237164	0.834684	1	0.0173294	0.049718	0.348554	1	0.0284248	0.0759443	0.374285	1	0.027754	0.0390718	0.710333	1	0.00386268	0.0191724	0.201471	1	0.883843
chr	27001	27300	2	0.00288217	0.0445469	0.0646997	1	0.0197957	0.0179697	1.10162	1	0.0173294	0.060389	0.286963	1	0.0284248	0.0912458	0.311519	1	0.027754	0.0440672	0.629811	1	0.00386268	0.0184126	0.209785	1	0.883843
chr	27001	27300	3	0.00288217	0.0433651	0.0664629	1	0.0197957	0.020343	0.973096	1	0.0173294	0.0629223	0.27541	1	0.0284248	0.0878903	0.323412	1	0.027754	0.0413687	0.670894	1	0.00386268	0.0164706	0.23452	1	0.883843
chr	27001	27300	4	0.00288217	0.0489235	0.0589118	1	0.0197957	0.0207874	0.952293	1	0.0173294	0.0544178	0.318451	1	0.0284248	0.0736581	0.385902	1	0.027754	0.0449295	0.617723	1	0.00386268	0.0180047	0.214537	1	0.883843
chr	27001	27300	5	0.00288217	0.0451445	0.0638432	1	0.0197957	0.0228648	0.865772	1	0.0173294	0.0472452	0.366797	1	0.0284248	0.0764294	0.371909	1	0.027754	0.0508827	0.545451	1	0.00386268	0.0188226	0.205215	1	0.883843
chr	27001	27300	6	0.00288217	0.0454146	0.0634635	1	0.0197957	0.0182725	1.08336	1	0.0173294	0.0404787	0.428112	1	0.0284248	0.0895471	0.317428	1	0.027754	0.0446827	0.621135	1	0.00386268	0.0226294	0.170693	1	0.883843
chr	27001	27300	7	0.00288217	0.0450581	0.0639656	1	0.0197957	0.0164982	1.19987	1	0.0173294	0.0610219	0.283987	1	0.0284248	0.0929904	0.305675	1	0.027754	0.0371553	0.746973	1	0.00386268	0.0158522	0.243668	1	0.883843
chr	27001	27300	8	0.00288217	0.0385855	0.0746957	1	0.0197957	0.0197579	1.00191	1	0.0173294	0.0468059	0.37024	1	0.0284248	0.0783856	0.362628	1	0.027754	0.0422833	0.656382	1	0.00386268	0.0190933	0.202306	1	0.883843
chr	27001	27300	9	0.00288217	0.0495331	0.0581867	1	0.0197957	0.0174462	1.13467	1	0.0173294	0.0654231	0.264882	1	0.0284248	0.091568	0.310423	1	0.027754	0.0564514	0.491644	1	0.00386268	0.0186243	0.2074	1	0.883843
chr	2701	3000	0	0.109084	0.0390494	2.79349	1.59166916074982E-05	0.0170049	0.0250485	0.678879	1	0.0614947	0.048566	1.26621	0.336097125406443	0.114152	0.0810109	1.40909	0.013628375447796	0.0498848	0.0373068	1.33715	0.016279934885303	0.0310467	0.0193083	1.60795	0.281193609299428	0.671633
chr	2701	3000	1	0.109084	0.0420938	2.59145	0.000127660952089	0.0170049	0.0224225	0.758386	1	0.0614947	0.0402886	1.52635	0.153426367230763	0.114152	0.0730809	1.56199	0.012238914768524	0.0498848	0.0460311	1.08372	0.076282887245168	0.0310467	0.0217939	1.42456	0.430725656932385	0.671633
chr	2701	3000	2	0.109084	0.0434189	2.51236	9.80346837679003E-05	0.0170049	0.027077	0.62802	1	0.0614947	0.0436314	1.40941	0.170075463917306	0.114152	0.0753622	1.51471	0.007398465507105	0.0498848	0.038719	1.28838	0.034606540608338	0.0310467	0.0191107	1.62457	0.273643703009908	0.671633
chr	2701	3000	3	0.109084	0.0444653	2.45324	0.000164119829465	0.0170049	0.0156288	1.08805	0.732498370972957	0.0614947	0.0539396	1.14007	0.445195813396163	0.114152	0.0739264	1.54413	0.003174972209912	0.0498848	0.0435273	1.14606	0.076804923405018	0.0310467	0.0203307	1.52708	0.394855856876979	0.671633
chr	2701	3000	4	0.109084	0.0513594	2.12393	0.001332141671291	0.0170049	0.0225903	0.752752	1	0.0614947	0.0602377	1.02087	0.983571712171491	0.114152	0.0702608	1.62469	0.003613123384636	0.0498848	0.0428211	1.16496	0.10102849774787	0.0310467	0.0182059	1.70531	0.229874137090872	0.671633
chr	2701	3000	5	0.109084	0.0519348	2.1004	0.002942638157866	0.0170049	0.0204201	0.832753	1	0.0614947	0.0484805	1.26844	0.387115259853351	0.114152	0.0715446	1.59554	0.005057948555489	0.0498848	0.0537936	0.927337	0.316939609250108	0.0310467	0.0224993	1.3799	0.498445787530522	0.671633
chr	2701	3000	6	0.109084	0.0446247	2.44448	0.000349001330236	0.0170049	0.0185229	0.918047	0.891943420246262	0.0614947	0.0522737	1.1764	0.442630331223234	0.114152	0.0931736	1.22515	0.039824123340922	0.0498848	0.0508543	0.980936	0.170316645666964	0.0310467	0.0178195	1.74229	0.199975135209857	0.671633
chr	2701	3000	7	0.109084	0.0459867	2.37208	0.000336976805146	0.0170049	0.0179164	0.949125	0.852453193846661	0.0614947	0.0521587	1.17899	0.580861483572753	0.114152	0.0828153	1.37839	0.016057341537282	0.0498848	0.0457352	1.09073	0.100874673875526	0.0310467	0.0179586	1.72879	0.200267303573557	0.671633
chr	2701	3000	8	0.109084	0.038449	2.83711	2.52767200571435E-05	0.0170049	0.0201592	0.84353	1	0.0614947	0.0488611	1.25856	0.306954629696063	0.114152	0.0711199	1.60506	0.001844841340958	0.0498848	0.0420505	1.18631	0.036196609556541	0.0310467	0.0170454	1.82141	0.153303751202817	0.671633
chr	2701	3000	9	0.109084	0.0437392	2.49396	0.000117416465876	0.0170049	0.0192331	0.884148	0.868417960061627	0.0614947	0.0523287	1.17516	0.678220412145894	0.114152	0.0849753	1.34336	0.040673556539327	0.0498848	0.040241	1.23965	0.034116939766411	0.0310467	0.0141424	2.19529	0.074745205340395	0.671633
chr	27151	27450	0	0.0189144	0.0457941	0.413031	1	0.0159991	0.0206913	0.773228	1	0.0141189	0.0481127	0.293455	1	0.0585098	0.0778399	0.751668	1	0.0410637	0.0455595	0.90132	1	0.00457989	0.0173159	0.26449	1	0.683534
chr	27151	27450	1	0.0189144	0.0487652	0.387867	1	0.0159991	0.0173275	0.923336	1	0.0141189	0.0455971	0.309645	1	0.0585098	0.0879374	0.665357	1	0.0410637	0.0510489	0.804399	1	0.00457989	0.0173695	0.263674	1	0.683534
chr	27151	27450	2	0.0189144	0.045916	0.411935	1	0.0159991	0.0272254	0.587653	1	0.0141189	0.064679	0.218292	1	0.0585098	0.0904646	0.64677	1	0.0410637	0.0449491	0.91356	1	0.00457989	0.0243155	0.188353	1	0.683534
chr	27151	27450	3	0.0189144	0.0439577	0.430286	1	0.0159991	0.0167697	0.954048	1	0.0141189	0.054886	0.25724	1	0.0585098	0.0830254	0.704722	1	0.0410637	0.0407197	1.00845	1	0.00457989	0.0178321	0.256834	1	0.683534
chr	27151	27450	4	0.0189144	0.0501272	0.377328	1	0.0159991	0.0267272	0.598607	1	0.0141189	0.0517121	0.273029	1	0.0585098	0.0858232	0.681748	1	0.0410637	0.0428251	0.95887	1	0.00457989	0.0209695	0.218407	1	0.683534
chr	27151	27450	5	0.0189144	0.0459398	0.411721	1	0.0159991	0.0163733	0.977146	1	0.0141189	0.0475231	0.297096	1	0.0585098	0.078939	0.741203	1	0.0410637	0.0479205	0.856913	1	0.00457989	0.0154693	0.296063	1	0.683534
chr	27151	27450	6	0.0189144	0.0396634	0.476873	1	0.0159991	0.0272813	0.586449	1	0.0141189	0.0427666	0.330138	1	0.0585098	0.0767138	0.762702	1	0.0410637	0.0426716	0.962319	1	0.00457989	0.0175651	0.260738	1	0.683534
chr	27151	27450	7	0.0189144	0.053058	0.356485	1	0.0159991	0.0176479	0.906572	1	0.0141189	0.0495996	0.284658	1	0.0585098	0.0913705	0.640358	1	0.0410637	0.0447357	0.917918	1	0.00457989	0.019968	0.229361	1	0.683534
chr	27151	27450	8	0.0189144	0.0416111	0.454552	1	0.0159991	0.0192859	0.829575	1	0.0141189	0.0444247	0.317816	1	0.0585098	0.0680966	0.859218	1	0.0410637	0.0393619	1.04323	1	0.00457989	0.0185182	0.247318	1	0.683534
chr	27151	27450	9	0.0189144	0.048082	0.393378	1	0.0159991	0.0203627	0.785706	1	0.0141189	0.070859	0.199253	1	0.0585098	0.0798792	0.732479	1	0.0410637	0.0421094	0.975167	1	0.00457989	0.0192364	0.238085	1	0.683534
chr	27301	27600	0	0.0233379	0.0565862	0.412431	1	0.0297504	0.0220162	1.3513	0.605374304851231	0.0251466	0.0677753	0.371029	1	0.0744334	0.0854516	0.871059	1	0.0401353	0.045949	0.873475	1	0.00481096	0.0151541	0.317469	1	0.763301
chr	27301	27600	1	0.0233379	0.0464225	0.502728	1	0.0297504	0.0225042	1.32199	0.643270720852894	0.0251466	0.050978	0.493283	1	0.0744334	0.0713003	1.04394	0.680707945514279	0.0401353	0.0379017	1.05893	1	0.00481096	0.0143571	0.335093	1	0.763301
chr	27301	27600	2	0.0233379	0.0518973	0.449694	1	0.0297504	0.0235393	1.26386	0.74875759574523	0.0251466	0.0687994	0.365506	1	0.0744334	0.0906014	0.821548	1	0.0401353	0.0448787	0.894306	1	0.00481096	0.0181969	0.264383	1	0.763301
chr	27301	27600	3	0.0233379	0.0563745	0.41398	1	0.0297504	0.0187084	1.59022	0.455879649439108	0.0251466	0.0462524	0.543682	1	0.0744334	0.0926373	0.803493	1	0.0401353	0.0514264	0.780442	1	0.00481096	0.0249038	0.193182	1	0.763301
chr	27301	27600	4	0.0233379	0.0403054	0.579027	1	0.0297504	0.0218107	1.36403	0.617737739369444	0.0251466	0.0440746	0.570546	1	0.0744334	0.0824187	0.903113	1	0.0401353	0.0422578	0.949773	1	0.00481096	0.0161997	0.296978	1	0.763301
chr	27301	27600	5	0.0233379	0.04389	0.531736	0.732278288170501	0.0297504	0.0231504	1.28509	0.727408970517205	0.0251466	0.0405703	0.619828	1	0.0744334	0.0679944	1.0947	0.620800549139777	0.0401353	0.0378971	1.05906	0.732278288170501	0.00481096	0.0181087	0.265671	1	0.763301
chr	27301	27600	6	0.0233379	0.0439101	0.531493	1	0.0297504	0.0192352	1.54666	0.428679637642996	0.0251466	0.0408526	0.615545	1	0.0744334	0.0731748	1.0172	0.748816770537952	0.0401353	0.0459228	0.873973	1	0.00481096	0.0171016	0.281316	1	0.763301
chr	27301	27600	7	0.0233379	0.0548472	0.425508	1	0.0297504	0.0178747	1.66439	0.328145133916582	0.0251466	0.0560778	0.448423	1	0.0744334	0.0854378	0.8712	1	0.0401353	0.0483117	0.830757	1	0.00481096	0.0158466	0.303596	1	0.763301
chr	27301	27600	8	0.0233379	0.0564219	0.413632	1	0.0297504	0.0221842	1.34106	0.725762608997154	0.0251466	0.0550223	0.457026	1	0.0744334	0.0837427	0.888834	1	0.0401353	0.0554896	0.723294	1	0.00481096	0.0239366	0.200988	1	0.763301
chr	27301	27600	9	0.0233379	0.0535992	0.435415	1	0.0297504	0.0184856	1.60938	0.372815697331454	0.0251466	0.0528389	0.475911	1	0.0744334	0.0818684	0.909184	1	0.0401353	0.04435	0.904967	1	0.00481096	0.0159958	0.300764	1	0.763301
chr	27451	27750	0	0.0336415	0.0684814	0.49125	1	0.0408825	0.0228687	1.78771	0.260464205343086	0.0418816	0.0594272	0.704755	1	0.0520094	0.0847041	0.614013	1	0.0205409	0.0528736	0.388491	1	0.00536077	0.0188288	0.284711	1	0.758364
chr	27451	27750	1	0.0336415	0.047981	0.701142	1	0.0408825	0.0267344	1.52921	0.467881838344614	0.0418816	0.0476343	0.879232	1	0.0520094	0.0700299	0.742674	1	0.0205409	0.045975	0.446784	1	0.00536077	0.019823	0.270432	1	0.758364
chr	27451	27750	2	0.0336415	0.0562009	0.598594	1	0.0408825	0.030743	1.32981	0.747848304774133	0.0418816	0.0544475	0.769211	1	0.0520094	0.0874377	0.594817	1	0.0205409	0.0411906	0.498679	1	0.00536077	0.0210411	0.254776	1	0.758364
chr	27451	27750	3	0.0336415	0.039262	0.856846	1	0.0408825	0.0253859	1.61044	0.335669234437047	0.0418816	0.0459779	0.910907	1	0.0520094	0.0720326	0.722026	1	0.0205409	0.040038	0.513035	1	0.00536077	0.0210539	0.254621	1	0.758364
chr	27451	27750	4	0.0336415	0.040287	0.835046	1	0.0408825	0.0215989	1.8928	0.167099508328092	0.0418816	0.0553634	0.756485	1	0.0520094	0.0837325	0.621138	1	0.0205409	0.0385475	0.532872	1	0.00536077	0.0160993	0.332982	1	0.758364
chr	27451	27750	5	0.0336415	0.0382031	0.880596	1	0.0408825	0.0202138	2.0225	0.135858791774641	0.0418816	0.044523	0.940673	1	0.0520094	0.0808428	0.64334	1	0.0205409	0.0394712	0.520402	1	0.00536077	0.0195927	0.273611	1	0.758364
chr	27451	27750	6	0.0336415	0.0473768	0.710084	1	0.0408825	0.015385	2.6573	0.047908293317652	0.0418816	0.0599834	0.69822	1	0.0520094	0.0866132	0.600479	1	0.0205409	0.0487077	0.421718	1	0.00536077	0.0243817	0.219869	1	0.758364
chr	27451	27750	7	0.0336415	0.0613847	0.548044	1	0.0408825	0.0177761	2.29986	0.072920729612358	0.0418816	0.0690154	0.606844	1	0.0520094	0.0791631	0.65699	1	0.0205409	0.055203	0.372098	1	0.00536077	0.0180209	0.297475	1	0.758364
chr	27451	27750	8	0.0336415	0.0602109	0.558728	1	0.0408825	0.0202145	2.02243	0.156325278370765	0.0418816	0.0455692	0.919077	1	0.0520094	0.0931257	0.558486	1	0.0205409	0.0447658	0.458853	1	0.00536077	0.0188318	0.284666	1	0.758364
chr	27451	27750	9	0.0336415	0.0658926	0.510551	1	0.0408825	0.0196161	2.08413	0.149859343954092	0.0418816	0.0720801	0.581042	1	0.0520094	0.0854839	0.608412	1	0.0205409	0.0605834	0.339052	1	0.00536077	0.0204623	0.261983	1	0.758364
chr	27601	27900	0	0.0581168	0.0617303	0.941463	1	0.0219979	0.019272	1.14144	0.98599790151081	0.0484615	0.0706093	0.686333	1	0.0550245	0.0958958	0.573795	1	0.0372759	0.0469232	0.794402	1	0.0108378	0.0187315	0.578587	1	0.671302
chr	27601	27900	1	0.0581168	0.0391282	1.48529	0.196294970577878	0.0219979	0.0192857	1.14063	0.811910426226921	0.0484615	0.048787	0.993328	0.744403468563575	0.0550245	0.0847398	0.649335	1	0.0372759	0.0376083	0.991162	0.725279701301541	0.0108378	0.0159394	0.679938	1	0.671302
chr	27601	27900	2	0.0581168	0.0497956	1.16711	0.618748833283551	0.0219979	0.0164445	1.33771	0.664049280486437	0.0484615	0.0519581	0.932703	1	0.0550245	0.0791388	0.695291	1	0.0372759	0.0459566	0.811111	1	0.0108378	0.0197938	0.547535	1	0.671302
chr	27601	27900	3	0.0581168	0.0490663	1.18445	0.586317532596454	0.0219979	0.0218928	1.0048	1	0.0484615	0.0570089	0.850069	1	0.0550245	0.07042	0.781376	1	0.0372759	0.0464288	0.802862	1	0.0108378	0.0181998	0.59549	0.998871621018033	0.671302
chr	27601	27900	4	0.0581168	0.0554355	1.04837	0.863959632187459	0.0219979	0.015334	1.43458	0.622874566352193	0.0484615	0.0679837	0.71284	0.884333073272422	0.0550245	0.0791821	0.694911	0.884333073292164	0.0372759	0.0462123	0.806623	1	0.0108378	0.0205125	0.528351	0.884430798514793	0.671302
chr	27601	27900	5	0.0581168	0.0454085	1.27987	0.49690046823396	0.0219979	0.01773	1.24072	0.756826051619299	0.0484615	0.0504675	0.960252	0.873463409560651	0.0550245	0.0804701	0.683788	1	0.0372759	0.0545688	0.683099	1	0.0108378	0.0194962	0.555893	1	0.671302
chr	27601	27900	6	0.0581168	0.0552021	1.0528	0.848880844422074	0.0219979	0.0159868	1.376	0.62978678726889	0.0484615	0.0751245	0.645082	1	0.0550245	0.0896691	0.613639	1	0.0372759	0.0493931	0.754678	1	0.0108378	0.0176987	0.61235	1	0.671302
chr	27601	27900	7	0.0581168	0.0556304	1.04469	1	0.0219979	0.0194229	1.13258	0.916447632722583	0.0484615	0.0678042	0.714727	1	0.0550245	0.0801014	0.686936	1	0.0372759	0.0490343	0.760201	1	0.0108378	0.01987	0.545435	1	0.671302
chr	27601	27900	8	0.0581168	0.0509259	1.1412	0.640545076525669	0.0219979	0.0191961	1.14596	0.906714549524058	0.0484615	0.065382	0.741206	1	0.0550245	0.0904133	0.608589	1	0.0372759	0.0482108	0.773186	1	0.0108378	0.018371	0.589941	1	0.671302
chr	27601	27900	9	0.0581168	0.0458387	1.26785	0.426207336511546	0.0219979	0.0213166	1.03196	1	0.0484615	0.05072	0.955471	0.867019516031424	0.0550245	0.0823913	0.667844	1	0.0372759	0.0456457	0.816636	1	0.0108378	0.0217034	0.49936	1	0.671302
chr	27751	28050	0	0.0765183	0.0369358	2.07166	0.133142338482418	1.20096E-16	0.0183651	6.53936E-15	1	0.0541786	0.052053	1.04084	0.886530686650362	0.0804742	0.0723825	1.11179	0.298607643268312	0.0524524	0.0440516	1.1907	0.25393248123598	0.00911826	0.0184896	0.493156	1	0.732369
chr	27751	28050	1	0.0765183	0.0615805	1.24257	0.52007226394512	1.20096E-16	0.0209484	5.73294E-15	1	0.0541786	0.0628301	0.862303	1	0.0804742	0.0881844	0.912567	0.572167077583746	0.0524524	0.0606872	0.864307	0.864368691435099	0.00911826	0.0214953	0.424198	1	0.732369
chr	27751	28050	2	0.0765183	0.0651562	1.17438	0.644354645450335	1.20096E-16	0.0172668	6.95531E-15	1	0.0541786	0.0557998	0.970946	0.984736500633755	0.0804742	0.0972013	0.827913	0.722670852046112	0.0524524	0.0528998	0.991543	0.657264131931205	0.00911826	0.023038	0.395792	1	0.732369
chr	27751	28050	3	0.0765183	0.0528983	1.44652	0.361769871983145	1.20096E-16	0.0203657	5.89697E-15	1	0.0541786	0.0720354	0.752111	1	0.0804742	0.0951692	0.845591	0.57941829676763	0.0524524	0.0450327	1.16476	0.377023724670047	0.00911826	0.0150283	0.606739	1	0.732369
chr	27751	28050	4	0.0765183	0.0506254	1.51146	0.396823747184384	1.20096E-16	0.0179644	6.68522E-15	1	0.0541786	0.0676289	0.801116	1	0.0804742	0.0736811	1.0922	0.299401956411083	0.0524524	0.0528218	0.993007	0.558839234472782	0.00911826	0.0199135	0.457893	1	0.732369
chr	27751	28050	5	0.0765183	0.0515718	1.48372	0.41393087623463	1.20096E-16	0.0187001	6.42221E-15	1	0.0541786	0.0493214	1.09848	0.747393884444422	0.0804742	0.0814734	0.987736	0.437779422779821	0.0524524	0.0537889	0.975153	0.583743280189216	0.00911826	0.0223612	0.407771	1	0.732369
chr	27751	28050	6	0.0765183	0.051369	1.48958	0.393475707205926	1.20096E-16	0.0185179	6.4854E-15	1	0.0541786	0.0464865	1.16547	0.683853743253742	0.0804742	0.0732937	1.09797	0.334229175838702	0.0524524	0.0523781	1.00142	0.52019836803482	0.00911826	0.020683	0.440858	1	0.732369
chr	27751	28050	7	0.0765183	0.0458397	1.66926	0.255869268955564	1.20096E-16	0.0169004	7.1061E-15	1	0.0541786	0.0535798	1.01118	0.919727499885445	0.0804742	0.0824621	0.975893	0.385181243010917	0.0524524	0.0422776	1.24067	0.272720905204875	0.00911826	0.0186528	0.488841	1	0.732369
chr	27751	28050	8	0.0765183	0.0469264	1.6306	0.324985630759955	1.20096E-16	0.0205602	5.84119E-15	1	0.0541786	0.05236	1.03473	0.872433862776508	0.0804742	0.0846294	0.950901	0.559763426352883	0.0524524	0.0580011	0.904335	0.694247136543117	0.00911826	0.0178773	0.510047	1	0.732369
chr	27751	28050	9	0.0765183	0.0408769	1.87192	0.164294004482434	1.20096E-16	0.0233513	5.14301E-15	1	0.0541786	0.0493658	1.09749	0.786943823757958	0.0804742	0.086201	0.933565	0.433593740042557	0.0524524	0.0377769	1.38848	0.15702840715069	0.00911826	0.0174298	0.523142	1	0.732369
chr	28201	28500	0	0.00341363	0.0649419	0.0525644	1	0.0139237	0.021415	0.650184	1	0.0222254	0.071795	0.309568	1	0.034961	0.0906994	0.38546	1	0.0183523	0.0474314	0.386923	1	0.0167988	0.0219549	0.76515	1	0.933189
chr	28201	28500	1	0.00341363	0.0493848	0.0691231	1	0.0139237	0.0262121	0.531194	1	0.0222254	0.0690802	0.321733	1	0.034961	0.0751516	0.465206	1	0.0183523	0.0457281	0.401335	1	0.0167988	0.0191118	0.878975	0.983688348080945	0.933189
chr	28201	28500	2	0.00341363	0.0527127	0.0647592	1	0.0139237	0.0179597	0.775275	1	0.0222254	0.0605986	0.366764	1	0.034961	0.0744498	0.469592	1	0.0183523	0.0522584	0.351184	1	0.0167988	0.0190704	0.880883	0.892287333039935	0.933189
chr	28201	28500	3	0.00341363	0.0441988	0.0772335	1	0.0139237	0.0290602	0.479133	1	0.0222254	0.0508576	0.437012	1	0.034961	0.0885473	0.394829	1	0.0183523	0.0465971	0.393851	1	0.0167988	0.0260105	0.645847	1	0.933189
chr	28201	28500	4	0.00341363	0.0485221	0.0703521	1	0.0139237	0.0213238	0.652965	1	0.0222254	0.0547484	0.405955	1	0.034961	0.0741767	0.471321	1	0.0183523	0.0585265	0.313572	1	0.0167988	0.0218874	0.76751	1	0.933189
chr	28201	28500	5	0.00341363	0.039318	0.086821	1	0.0139237	0.0148746	0.936072	1	0.0222254	0.0457145	0.486178	1	0.034961	0.0765314	0.456819	1	0.0183523	0.0402702	0.455729	1	0.0167988	0.0147897	1.13584	0.709263203778606	0.933189
chr	28201	28500	6	0.00341363	0.0414772	0.0823014	1	0.0139237	0.0224454	0.620336	1	0.0222254	0.0464557	0.478421	1	0.034961	0.0722134	0.484135	1	0.0183523	0.0379566	0.483507	1	0.0167988	0.0194975	0.861587	1	0.933189
chr	28201	28500	7	0.00341363	0.0354143	0.0963913	1	0.0139237	0.0177905	0.782648	1	0.0222254	0.040896	0.543461	1	0.034961	0.0762286	0.458634	1	0.0183523	0.0360395	0.509227	1	0.0167988	0.0166152	1.01105	0.842528313219569	0.933189
chr	28201	28500	8	0.00341363	0.0546705	0.0624401	1	0.0139237	0.0185486	0.75066	1	0.0222254	0.0492742	0.451056	1	0.034961	0.0900124	0.388402	1	0.0183523	0.0523482	0.350581	1	0.0167988	0.0231898	0.724405	1	0.933189
chr	28201	28500	9	0.00341363	0.0389179	0.0877136	1	0.0139237	0.0160782	0.865999	1	0.0222254	0.0477729	0.46523	1	0.034961	0.0753937	0.463712	1	0.0183523	0.0308571	0.594751	1	0.0167988	0.0149998	1.11993	0.722310140845818	0.933189
chr	28351	28650	0	1.26405E-16	0.0462753	2.73159E-15	1	0.00723786	0.0149354	0.484611	1	0.0106026	0.0599986	0.176714	1	0.0347239	0.0845061	0.410904	1	0.0168827	0.0494384	0.34149	1	0.019891	0.016752	1.18738	0.464618348360792	0.959647
chr	28351	28650	1	1.26405E-16	0.0419751	3.01143E-15	1	0.00723786	0.022497	0.321726	1	0.0106026	0.0520806	0.203581	1	0.0347239	0.0740792	0.46874	1	0.0168827	0.0445084	0.379315	1	0.019891	0.0162968	1.22055	0.45684801640654	0.959647
chr	28351	28650	2	1.26405E-16	0.0609729	2.07313E-15	1	0.00723786	0.0240482	0.300973	1	0.0106026	0.0610808	0.173583	1	0.0347239	0.0818207	0.42439	1	0.0168827	0.054675	0.308783	1	0.019891	0.0229113	0.868174	0.791523239069867	0.959647
chr	28351	28650	3	1.26405E-16	0.0393511	3.21224E-15	1	0.00723786	0.0177035	0.408838	1	0.0106026	0.040656	0.260788	1	0.0347239	0.0769199	0.451429	1	0.0168827	0.045833	0.368352	1	0.019891	0.0180887	1.09964	0.525933660368171	0.959647
chr	28351	28650	4	1.26405E-16	0.053416	2.36643E-15	1	0.00723786	0.0273643	0.2645	1	0.0106026	0.0590848	0.179447	1	0.0347239	0.0880278	0.394465	1	0.0168827	0.0495277	0.340874	1	0.019891	0.0208386	0.954527	0.651119205436721	0.959647
chr	28351	28650	5	1.26405E-16	0.0431856	2.92702E-15	1	0.00723786	0.0152119	0.475802	1	0.0106026	0.0476029	0.22273	1	0.0347239	0.0794925	0.43682	1	0.0168827	0.0357143	0.472715	1	0.019891	0.0142896	1.39199	0.398068884845431	0.959647
chr	28351	28650	6	1.26405E-16	0.0509776	2.47962E-15	1	0.00723786	0.0190907	0.37913	1	0.0106026	0.053835	0.196946	1	0.0347239	0.0860077	0.40373	1	0.0168827	0.0416848	0.405009	1	0.019891	0.0181836	1.0939	0.637465673308161	0.959647
chr	28351	28650	7	1.26405E-16	0.0469308	2.69343E-15	1	0.00723786	0.0269962	0.268107	1	0.0106026	0.0586894	0.180656	1	0.0347239	0.0897238	0.387009	1	0.0168827	0.039595	0.426385	1	0.019891	0.0191203	1.04031	0.57931830731458	0.959647
chr	28351	28650	8	1.26405E-16	0.0489249	2.58365E-15	1	0.00723786	0.0180146	0.401777	1	0.0106026	0.0529844	0.200108	1	0.0347239	0.0893856	0.388473	1	0.0168827	0.0430408	0.392249	1	0.019891	0.0179439	1.10851	0.490436718732473	0.959647
chr	28351	28650	9	1.26405E-16	0.0588226	2.14892E-15	1	0.00723786	0.0157153	0.460561	1	0.0106026	0.0543726	0.194999	1	0.0347239	0.0884334	0.392656	1	0.0168827	0.0516124	0.327106	1	0.019891	0.0174322	1.14105	0.448264655014586	0.959647
chr	28501	28800	0	0.000624844	0.0429615	0.0145443	1	1.16953E-16	0.0188893	6.19149E-15	1	0.0101597	0.0557314	0.182298	1	0.0377016	0.0773008	0.487726	1	0.0196836	0.0424877	0.463278	1	0.00668933	0.0152435	0.438832	1	0.977827
chr	28501	28800	1	0.000624844	0.0445928	0.0140122	1	1.16953E-16	0.0222533	5.25554E-15	1	0.0101597	0.0502249	0.202284	0.99351802681933	0.0377016	0.0758346	0.497156	1	0.0196836	0.0403173	0.488217	0.998871621018033	0.00668933	0.018922	0.353521	1	0.977827
chr	28501	28800	2	0.000624844	0.0427697	0.0146095	1	1.16953E-16	0.021499	5.43993E-15	1	0.0101597	0.0634234	0.160189	1	0.0377016	0.08294	0.454565	1	0.0196836	0.0496285	0.396619	1	0.00668933	0.0167728	0.39882	0.992430715915997	0.977827
chr	28501	28800	3	0.000624844	0.0399332	0.0156472	1	1.16953E-16	0.0170361	6.86501E-15	1	0.0101597	0.0427789	0.237493	1	0.0377016	0.0818957	0.460361	1	0.0196836	0.0347105	0.567079	1	0.00668933	0.0171205	0.39072	1	0.977827
chr	28501	28800	4	0.000624844	0.0495959	0.0125987	1	1.16953E-16	0.0200136	5.84368E-15	1	0.0101597	0.0518874	0.195803	1	0.0377016	0.0955338	0.394641	1	0.0196836	0.052153	0.37742	1	0.00668933	0.0207623	0.322186	0.99234707740276	0.977827
chr	28501	28800	5	0.000624844	0.0324624	0.0192482	1	1.16953E-16	0.0179435	6.51785E-15	1	0.0101597	0.0445635	0.227983	1	0.0377016	0.0788862	0.477924	1	0.0196836	0.0341838	0.575817	1	0.00668933	0.0136266	0.490902	1	0.977827
chr	28501	28800	6	0.000624844	0.0414702	0.0150673	1	1.16953E-16	0.0143922	8.12614E-15	1	0.0101597	0.0387782	0.261995	1	0.0377016	0.0691999	0.544822	1	0.0196836	0.0315434	0.624016	1	0.00668933	0.016458	0.406449	1	0.977827
chr	28501	28800	7	0.000624844	0.0311798	0.02004	1	1.16953E-16	0.0211492	5.5299E-15	1	0.0101597	0.0359238	0.282813	1	0.0377016	0.0695728	0.541901	0.993420549867013	0.0196836	0.038237	0.514779	1	0.00668933	0.0175507	0.381143	1	0.977827
chr	28501	28800	8	0.000624844	0.0567336	0.0110136	0.993044291588944	1.16953E-16	0.0188339	6.20971E-15	1	0.0101597	0.0570193	0.17818	0.993518026462046	0.0377016	0.0846604	0.445327	0.993518026462046	0.0196836	0.0472378	0.416692	1	0.00668933	0.0190264	0.351581	0.992430715915997	0.977827
chr	28501	28800	9	0.000624844	0.0429687	0.0145418	1	1.16953E-16	0.0211664	5.52541E-15	1	0.0101597	0.044473	0.228446	1	0.0377016	0.0651098	0.579046	0.858771516930798	0.0196836	0.0501442	0.39254	1	0.00668933	0.0202206	0.330818	1	0.977827
chr	2851	3150	0	0.0778986	0.0429594	1.81331	0.051770368501795	0.0206197	0.0207884	0.991885	0.963396987602662	0.0617949	0.0432678	1.4282	0.177472863438731	0.146375	0.0766289	1.91018	0.00016811803338	0.0331894	0.0449381	0.738558	1	0.0271832	0.0207776	1.30829	0.552406288562184	0.646199
chr	2851	3150	1	0.0778986	0.0426256	1.82751	0.034724321015545	0.0206197	0.0185881	1.1093	0.613956194130799	0.0617949	0.0492632	1.25438	0.169303016189247	0.146375	0.0850351	1.72135	0.000208881526936	0.0331894	0.0365426	0.908239	0.554001068475692	0.0271832	0.0149753	1.8152	0.182560487081789	0.646199
chr	2851	3150	2	0.0778986	0.0552745	1.4093	0.25624449383596	0.0206197	0.018165	1.13513	0.49034551804586	0.0617949	0.0513869	1.20254	0.277546628937036	0.146375	0.0672604	2.17624	4.37063872338328E-06	0.0331894	0.058939	0.563114	1	0.0271832	0.0199537	1.36231	0.589947668740368	0.646199
chr	2851	3150	3	0.0778986	0.0555264	1.40291	0.273453630931607	0.0206197	0.0237915	0.866683	1	0.0617949	0.0764014	0.808819	1	0.146375	0.0748706	1.95504	2.62016508507656E-05	0.0331894	0.0500684	0.662881	1	0.0271832	0.0202557	1.342	0.685081248885806	0.646199
chr	2851	3150	4	0.0778986	0.051481	1.51315	0.201139654706853	0.0206197	0.0215762	0.955669	0.925788329710947	0.0617949	0.0578463	1.06826	0.529920500893257	0.146375	0.0892621	1.63983	0.000853149909768	0.0331894	0.0506318	0.655505	1	0.0271832	0.0197796	1.3743	0.559508463888813	0.646199
chr	2851	3150	5	0.0778986	0.0641859	1.21364	0.57204547505159	0.0206197	0.0199278	1.03472	0.73047929955177	0.0617949	0.0697801	0.885566	0.998871621018033	0.146375	0.0824785	1.7747	0.000116387334596	0.0331894	0.0541836	0.612536	0.998871621018033	0.0271832	0.0178458	1.52323	0.431518128825855	0.646199
chr	2851	3150	6	0.0778986	0.0406708	1.91534	0.033112636525258	0.0206197	0.019752	1.04393	0.787168801845432	0.0617949	0.0428258	1.44294	0.088296162592855	0.146375	0.0799886	1.82995	0.000119613366538	0.0331894	0.0431921	0.768414	0.828659687160222	0.0271832	0.0184849	1.47056	0.350184074985556	0.646199
chr	2851	3150	7	0.0778986	0.0470571	1.65541	0.079920189679203	0.0206197	0.0269876	0.764043	1	0.0617949	0.0488157	1.26588	0.176573251947116	0.146375	0.0807516	1.81266	0.000199000256653	0.0331894	0.0420562	0.789168	0.843559646551424	0.0271832	0.0241411	1.12601	0.922722301061589	0.646199
chr	2851	3150	8	0.0778986	0.0516839	1.50721	0.156427332725363	0.0206197	0.0175091	1.17766	0.559696491644609	0.0617949	0.0509172	1.21364	0.234134268208957	0.146375	0.0777955	1.88154	5.84298435075681E-05	0.0331894	0.0424309	0.782199	1	0.0271832	0.0159682	1.70233	0.230468121220799	0.646199
chr	2851	3150	9	0.0778986	0.0517796	1.50443	0.152125835791674	0.0206197	0.0208506	0.988926	0.784950383025582	0.0617949	0.0642721	0.961458	0.74240049653174	0.146375	0.0917501	1.59537	0.000687804617729	0.0331894	0.0452813	0.73296	1	0.0271832	0.016997	1.59929	0.387184451403845	0.646199
chr	28651	28950	0	0.00909669	0.0500806	0.181641	1	0.0184741	0.0170914	1.0809	1	0.0203852	0.0495133	0.411712	1	0.0504488	0.0782889	0.644393	1	0.0113779	0.0401445	0.283424	1	0.00878384	0.0218858	0.401349	1	0.998791
chr	28651	28950	1	0.00909669	0.0398114	0.228495	0.994358151456476	0.0184741	0.0200177	0.922888	0.995081540500109	0.0203852	0.0592973	0.34378	1	0.0504488	0.0817196	0.61734	1	0.0113779	0.0399468	0.284826	1	0.00878384	0.0184825	0.475252	1	0.998791
chr	28651	28950	2	0.00909669	0.0448258	0.202934	1	0.0184741	0.0187467	0.985459	1	0.0203852	0.0548046	0.371961	1	0.0504488	0.0734982	0.686395	0.883387356545077	0.0113779	0.0445916	0.255158	1	0.00878384	0.0153037	0.573968	1	0.998791
chr	28651	28950	3	0.00909669	0.0417693	0.217784	1	0.0184741	0.0266413	0.693438	1	0.0203852	0.0437715	0.465719	1	0.0504488	0.0844581	0.597323	1	0.0113779	0.0378325	0.300744	1	0.00878384	0.0162285	0.54126	1	0.998791
chr	28651	28950	4	0.00909669	0.0625175	0.145506	1	0.0184741	0.0155174	1.19054	0.63771731197836	0.0203852	0.0634727	0.321165	1	0.0504488	0.093283	0.540815	1	0.0113779	0.0520837	0.218454	1	0.00878384	0.0202359	0.434072	1	0.998791
chr	28651	28950	5	0.00909669	0.0468071	0.194344	1	0.0184741	0.0176373	1.04744	0.971348883447027	0.0203852	0.0535534	0.380652	1	0.0504488	0.074404	0.678039	0.882060500108674	0.0113779	0.0450891	0.252343	0.990973159247645	0.00878384	0.0188549	0.465865	1	0.998791
chr	28651	28950	6	0.00909669	0.0491639	0.185028	1	0.0184741	0.01866	0.990038	0.981982761191369	0.0203852	0.0494975	0.411843	1	0.0504488	0.0778691	0.647867	0.852909301598703	0.0113779	0.0510954	0.22268	1	0.00878384	0.0197086	0.445686	1	0.998791
chr	28651	28950	7	0.00909669	0.0534142	0.170305	1	0.0184741	0.0217925	0.847727	1	0.0203852	0.0644921	0.316088	1	0.0504488	0.0814933	0.619055	1	0.0113779	0.0458271	0.248279	0.995778011290886	0.00878384	0.0136593	0.643067	1	0.998791
chr	28651	28950	8	0.00909669	0.0644436	0.141157	1	0.0184741	0.0165782	1.11436	0.70342439712206	0.0203852	0.0718404	0.283757	1	0.0504488	0.0933305	0.540539	1	0.0113779	0.0510606	0.222831	1	0.00878384	0.0193364	0.454264	1	0.998791
chr	28651	28950	9	0.00909669	0.041249	0.220531	1	0.0184741	0.0173961	1.06197	0.951627596268472	0.0203852	0.0495694	0.411246	1	0.0504488	0.0793854	0.635492	1	0.0113779	0.0387699	0.293473	1	0.00878384	0.0175217	0.501312	1	0.998791
chr	28801	29100	0	0.0353505	0.0448196	0.788729	1	0.0216032	0.0229453	0.941509	0.858084732631084	0.0174898	0.0565431	0.309318	1	0.0702267	0.0806071	0.871222	0.729331854790877	0.0137819	0.035892	0.383983	1	0.0308611	0.0149349	2.06637	0.108003941976204	0.882969
chr	28801	29100	1	0.0353505	0.0413631	0.854639	1	0.0216032	0.0178394	1.21098	0.517392465638812	0.0174898	0.0595578	0.293661	1	0.0702267	0.0811225	0.865687	0.703114649856678	0.0137819	0.0360383	0.382424	1	0.0308611	0.0176161	1.75187	0.150795428837699	0.882969
chr	28801	29100	2	0.0353505	0.0440579	0.802365	1	0.0216032	0.026473	0.816047	1	0.0174898	0.0551569	0.317092	1	0.0702267	0.0796429	0.88177	0.679013893559448	0.0137819	0.0372923	0.369564	1	0.0308611	0.0163939	1.88247	0.171065391843632	0.882969
chr	28801	29100	3	0.0353505	0.0392907	0.899717	1	0.0216032	0.017944	1.20392	0.511385043045744	0.0174898	0.0581318	0.300865	1	0.0702267	0.0845495	0.830599	0.858753863569387	0.0137819	0.0384529	0.35841	1	0.0308611	0.0170403	1.81107	0.160633099459565	0.882969
chr	28801	29100	4	0.0353505	0.0475386	0.743617	1	0.0216032	0.0205454	1.05149	0.709111532722867	0.0174898	0.0677058	0.258321	1	0.0702267	0.0860156	0.816441	0.770496205796114	0.0137819	0.0423579	0.325368	1	0.0308611	0.0185794	1.66104	0.22729642960758	0.882969
chr	28801	29100	5	0.0353505	0.0494901	0.714294	1	0.0216032	0.019472	1.10945	0.559259484041014	0.0174898	0.0605487	0.288855	1	0.0702267	0.0755206	0.929901	0.590978981113837	0.0137819	0.0459748	0.299771	1	0.0308611	0.0137338	2.24709	0.061775951562585	0.882969
chr	28801	29100	6	0.0353505	0.0518926	0.681224	1	0.0216032	0.0166475	1.29768	0.41355271036926	0.0174898	0.047359	0.369303	1	0.0702267	0.0919072	0.764104	0.893798704723903	0.0137819	0.0471791	0.292119	1	0.0308611	0.0178921	1.72485	0.158143612288929	0.882969
chr	28801	29100	7	0.0353505	0.0427133	0.827623	1	0.0216032	0.0220034	0.981812	0.937007457306628	0.0174898	0.0406229	0.43054	1	0.0702267	0.0810779	0.866163	0.863528975853435	0.0137819	0.0376381	0.366169	1	0.0308611	0.0214024	1.44195	0.38829391895584	0.882969
chr	28801	29100	8	0.0353505	0.0481063	0.734841	1	0.0216032	0.0194664	1.10977	0.720585922285726	0.0174898	0.0435511	0.401593	1	0.0702267	0.0689464	1.01857	0.465605459371951	0.0137819	0.0499933	0.275675	1	0.0308611	0.0217173	1.42104	0.36326913070051	0.882969
chr	28801	29100	9	0.0353505	0.0463162	0.763243	1	0.0216032	0.0196685	1.09837	0.608534844290296	0.0174898	0.0545401	0.320678	1	0.0702267	0.0740289	0.948639	0.589810694886899	0.0137819	0.0463805	0.297149	0.998871621018033	0.0308611	0.0156062	1.97749	0.102797799564375	0.882969
chr	28951	29250	0	0.0307127	0.0442112	0.694681	1	0.0120311	0.0218224	0.551319	0.98622706102322	0.0116314	0.042317	0.274864	1	0.0496549	0.0813568	0.610335	1	0.0250452	0.0404241	0.619561	1	0.0364808	0.0209503	1.7413	0.113816519250493	0.951253
chr	28951	29250	1	0.0307127	0.0378454	0.811531	1	0.0120311	0.0163866	0.734204	0.729864590724899	0.0116314	0.0417995	0.278266	1	0.0496549	0.0641543	0.773992	0.623182391932179	0.0250452	0.041856	0.598366	1	0.0364808	0.0167892	2.17287	0.03904335804619	0.951253
chr	28951	29250	2	0.0307127	0.0497632	0.617177	1	0.0120311	0.0174709	0.688637	0.610966443174015	0.0116314	0.0630999	0.184333	1	0.0496549	0.0827261	0.600233	1	0.0250452	0.04888	0.512381	1	0.0364808	0.0198243	1.84021	0.083782858892343	0.951253
chr	28951	29250	3	0.0307127	0.0398628	0.77046	1	0.0120311	0.0211812	0.568008	0.91573218802931	0.0116314	0.0512459	0.226972	1	0.0496549	0.0793135	0.626059	1	0.0250452	0.0476749	0.525333	1	0.0364808	0.0160004	2.27999	0.042610403745748	0.951253
chr	28951	29250	4	0.0307127	0.0537624	0.571267	1	0.0120311	0.0256908	0.468304	0.994246422303791	0.0116314	0.0618726	0.18799	1	0.0496549	0.0884369	0.561473	1	0.0250452	0.0499551	0.501354	1	0.0364808	0.0175994	2.07284	0.058034231165879	0.951253
chr	28951	29250	5	0.0307127	0.0529657	0.57986	1	0.0120311	0.0200467	0.600154	0.658793893870635	0.0116314	0.0711431	0.163493	1	0.0496549	0.084371	0.58853	1	0.0250452	0.0440862	0.568096	1	0.0364808	0.0193256	1.88769	0.086439626187175	0.951253
chr	28951	29250	6	0.0307127	0.0514837	0.596552	1	0.0120311	0.0235951	0.509898	1	0.0116314	0.0489591	0.237574	1	0.0496549	0.0753895	0.658645	1	0.0250452	0.0371892	0.673454	1	0.0364808	0.0199479	1.8288	0.107644680622176	0.951253
chr	28951	29250	7	0.0307127	0.0463405	0.662762	1	0.0120311	0.0215759	0.557618	0.768181705655369	0.0116314	0.0616965	0.188526	1	0.0496549	0.077022	0.644685	0.753862358328025	0.0250452	0.0460872	0.543431	1	0.0364808	0.0151558	2.40705	0.030513190562183	0.951253
chr	28951	29250	8	0.0307127	0.063849	0.481021	1	0.0120311	0.0205059	0.586714	0.643947863366634	0.0116314	0.0705788	0.1648	1	0.0496549	0.0924376	0.537172	0.916727967527195	0.0250452	0.0497823	0.503094	1	0.0364808	0.0194503	1.87559	0.086137301301816	0.951253
chr	28951	29250	9	0.0307127	0.0410521	0.74814	1	0.0120311	0.0179811	0.669097	0.79755612690493	0.0116314	0.0375382	0.309855	1	0.0496549	0.0736632	0.67408	1	0.0250452	0.048279	0.51876	1	0.0364808	0.0157876	2.31072	0.027977067599457	0.951253
chr	29101	29400	0	0.0169232	0.0474137	0.356926	1	0.0176124	0.0272899	0.645382	0.883231398763461	0.00865915	0.0473522	0.182867	1	0.034328	0.0856224	0.400923	1	0.0137699	0.0400745	0.343608	1	0.0196916	0.0181054	1.08761	0.500663363100956	0.99715
chr	29101	29400	1	0.0169232	0.0498963	0.339167	1	0.0176124	0.0201869	0.872467	0.436312252105154	0.00865915	0.0695133	0.124568	1	0.034328	0.0822053	0.417589	1	0.0137699	0.0434239	0.317104	1	0.0196916	0.0170435	1.15537	0.392346940544435	0.99715
chr	29101	29400	2	0.0169232	0.0464516	0.364319	1	0.0176124	0.016882	1.04327	0.343840909932842	0.00865915	0.0540376	0.160243	1	0.034328	0.0624978	0.549267	0.935761842320354	0.0137699	0.0368758	0.373413	1	0.0196916	0.015473	1.27264	0.350611146959286	0.99715
chr	29101	29400	3	0.0169232	0.0610272	0.277306	1	0.0176124	0.0201591	0.87367	0.430292441684155	0.00865915	0.0728654	0.118838	1	0.034328	0.0859603	0.399347	1	0.0137699	0.0487467	0.282479	1	0.0196916	0.0190079	1.03597	0.46316304410893	0.99715
chr	29101	29400	4	0.0169232	0.0714265	0.236932	1	0.0176124	0.022446	0.784657	0.538076718248259	0.00865915	0.0614527	0.140908	1	0.034328	0.0961756	0.35693	1	0.0137699	0.0568947	0.242024	1	0.0196916	0.0222698	0.884229	0.58931966046359	0.99715
chr	29101	29400	5	0.0169232	0.0569964	0.296917	1	0.0176124	0.016896	1.0424	0.31705318790536	0.00865915	0.062892	0.137683	1	0.034328	0.0868572	0.395223	1	0.0137699	0.0482035	0.285662	1	0.0196916	0.0159738	1.23274	0.339502779162574	0.99715
chr	29101	29400	6	0.0169232	0.0504612	0.335371	1	0.0176124	0.0220374	0.799205	0.565515447351531	0.00865915	0.057907	0.149535	1	0.034328	0.0825451	0.41587	1	0.0137699	0.0461268	0.298523	1	0.0196916	0.0201335	0.978052	0.541391966295256	0.99715
chr	29101	29400	7	0.0169232	0.0542889	0.311725	1	0.0176124	0.0275867	0.638438	0.858983536928124	0.00865915	0.0573201	0.151067	1	0.034328	0.0897462	0.382501	1	0.0137699	0.0436882	0.315186	1	0.0196916	0.0210062	0.937418	0.600222796607965	0.99715
chr	29101	29400	8	0.0169232	0.045871	0.36893	1	0.0176124	0.0234517	0.751007	0.715091978440671	0.00865915	0.0515064	0.168118	1	0.034328	0.0736445	0.466131	1	0.0137699	0.0454548	0.302936	1	0.0196916	0.0146953	1.33999	0.349685525031269	0.99715
chr	29101	29400	9	0.0169232	0.0501528	0.337433	1	0.0176124	0.0173743	1.0137	0.372501716702677	0.00865915	0.0453253	0.191045	1	0.034328	0.0783673	0.43804	1	0.0137699	0.0452675	0.30419	1	0.0196916	0.0185805	1.0598	0.449136536201899	0.99715
chr	29251	29550	0	0.014071	0.0442545	0.317956	1	0.0130726	0.0219831	0.594666	1	0.0190734	0.043338	0.440108	1	0.0480936	0.0774246	0.621167	1	0.00952369	0.0474453	0.20073	1	0.00715421	0.0164243	0.435587	1	0.99494
chr	29251	29550	1	0.014071	0.0445188	0.316069	1	0.0130726	0.0206209	0.633949	1	0.0190734	0.0471661	0.404388	1	0.0480936	0.069052	0.696484	0.949836071233075	0.00952369	0.045849	0.207719	0.998871623070542	0.00715421	0.0202424	0.353427	1	0.99494
chr	29251	29550	2	0.014071	0.0530386	0.265297	1	0.0130726	0.0148011	0.883218	0.904800549635936	0.0190734	0.0461695	0.413117	1	0.0480936	0.0813907	0.590898	1	0.00952369	0.0450238	0.211526	1	0.00715421	0.0189469	0.377593	1	0.99494
chr	29251	29550	3	0.014071	0.05515	0.255141	1	0.0130726	0.0259303	0.504144	1	0.0190734	0.0603607	0.31599	1	0.0480936	0.0900373	0.534152	1	0.00952369	0.0551325	0.172742	1	0.00715421	0.0204408	0.349997	1	0.99494
chr	29251	29550	4	0.014071	0.0597129	0.235644	1	0.0130726	0.0218968	0.59701	1	0.0190734	0.0644947	0.295736	1	0.0480936	0.0803912	0.598245	1	0.00952369	0.0421906	0.22573	1	0.00715421	0.0161367	0.44335	1	0.99494
chr	29251	29550	5	0.014071	0.0462775	0.304057	1	0.0130726	0.0171844	0.760725	1	0.0190734	0.0524013	0.363987	1	0.0480936	0.0777865	0.618277	1	0.00952369	0.0454432	0.209573	1	0.00715421	0.0155417	0.460324	1	0.99494
chr	29251	29550	6	0.014071	0.0372037	0.378215	1	0.0130726	0.016484	0.793048	1	0.0190734	0.0350388	0.544351	1	0.0480936	0.0692932	0.694059	1	0.00952369	0.0373942	0.254684	1	0.00715421	0.0165182	0.433111	1	0.99494
chr	29251	29550	7	0.014071	0.0587523	0.239497	1	0.0130726	0.0287167	0.455226	1	0.0190734	0.0773033	0.246735	1	0.0480936	0.0779751	0.616782	0.982851441816029	0.00952369	0.043676	0.218053	1	0.00715421	0.0181972	0.393149	1	0.99494
chr	29251	29550	8	0.014071	0.0567868	0.247786	1	0.0130726	0.0241473	0.541369	1	0.0190734	0.0538629	0.35411	1	0.0480936	0.0784208	0.613276	1	0.00952369	0.0472614	0.201511	1	0.00715421	0.0177314	0.403477	1	0.99494
chr	29251	29550	9	0.014071	0.0520425	0.270375	1	0.0130726	0.0196303	0.66594	1	0.0190734	0.0530192	0.359745	1	0.0480936	0.0868448	0.553788	1	0.00952369	0.039578	0.240631	1	0.00715421	0.0195178	0.366548	1	0.99494
chr	29401	29700	0	0.00529563	0.0517643	0.102303	1	0.00673003	0.0183355	0.367049	0.979566418157048	0.0121209	0.0506756	0.239186	1	0.0489638	0.0835596	0.585975	0.095706839261894	0.00472234	0.0445922	0.105901	1	0.00333954	0.0201217	0.165967	1	0.998733
chr	29401	29700	1	0.00529563	0.0489126	0.108267	1	0.00673003	0.0205446	0.327581	1	0.0121209	0.0497591	0.243592	1	0.0489638	0.0980051	0.499605	0.14337623248375	0.00472234	0.0468738	0.100746	1	0.00333954	0.0194634	0.171581	0.996091195470872	0.998733
chr	29401	29700	2	0.00529563	0.0372129	0.142306	1	0.00673003	0.0221906	0.303283	1	0.0121209	0.0699059	0.173389	1	0.0489638	0.0868226	0.563952	0.099807297412909	0.00472234	0.0416883	0.113277	1	0.00333954	0.015717	0.212479	1	0.998733
chr	29401	29700	3	0.00529563	0.0475304	0.111416	1	0.00673003	0.0225519	0.298424	1	0.0121209	0.062279	0.194623	1	0.0489638	0.0842314	0.581301	0.115564883049984	0.00472234	0.0523877	0.0901422	1	0.00333954	0.0212087	0.157461	0.995212721032322	0.998733
chr	29401	29700	4	0.00529563	0.0386514	0.13701	1	0.00673003	0.0194652	0.345747	1	0.0121209	0.0564741	0.214628	0.998871621018033	0.0489638	0.0912974	0.536311	0.159254784394689	0.00472234	0.0382095	0.123591	1	0.00333954	0.0198812	0.167975	1	0.998733
chr	29401	29700	5	0.00529563	0.0433069	0.122281	1	0.00673003	0.0171148	0.393229	1	0.0121209	0.0546101	0.221953	1	0.0489638	0.0840191	0.58277	0.123212833567099	0.00472234	0.0474622	0.0994969	1	0.00333954	0.0180236	0.185287	1	0.998733
chr	29401	29700	6	0.00529563	0.0503862	0.105101	1	0.00673003	0.023472	0.286726	1	0.0121209	0.052523	0.230773	1	0.0489638	0.076862	0.637035	0.096239823059567	0.00472234	0.0404052	0.116875	1	0.00333954	0.0190119	0.175655	1	0.998733
chr	29401	29700	7	0.00529563	0.0394367	0.134282	1	0.00673003	0.0267762	0.251344	1	0.0121209	0.0466418	0.259872	1	0.0489638	0.0735644	0.665591	0.073368465482949	0.00472234	0.0401639	0.117577	1	0.00333954	0.0165026	0.202364	1	0.998733
chr	29401	29700	8	0.00529563	0.0447389	0.118367	1	0.00673003	0.0181175	0.371466	1	0.0121209	0.0437639	0.276961	1	0.0489638	0.0827613	0.591627	0.12109754735499	0.00472234	0.0404666	0.116697	1	0.00333954	0.0190831	0.175	1	0.998733
chr	29401	29700	9	0.00529563	0.0527037	0.100479	1	0.00673003	0.0231268	0.291006	1	0.0121209	0.0560309	0.216325	1	0.0489638	0.0832343	0.588265	0.11443262982503	0.00472234	0.0427607	0.110436	1	0.00333954	0.020409	0.163631	1	0.998733
chr	29551	29850	0	0.00542106	0.0563491	0.0962049	1	0.00542749	0.0230424	0.235544	0.990559522713421	1.66111E-18	0.0637515	2.6056E-17	1	0.0473029	0.09327	0.507161	0.063493659863361	0.00545641	0.0476909	0.114412	1	9.30224E-17	0.0199708	4.65792E-15	1	0.99887
chr	29551	29850	1	0.00542106	0.0441811	0.122701	1	0.00542749	0.0174476	0.311074	1	1.66111E-18	0.0508061	3.26951E-17	1	0.0473029	0.0886007	0.533889	0.049196839657371	0.00545641	0.0471943	0.115616	1	9.30224E-17	0.0138615	6.71085E-15	1	0.99887
chr	29551	29850	2	0.00542106	0.0441214	0.122867	1	0.00542749	0.0258649	0.20984	1	1.66111E-18	0.0448693	3.70211E-17	1	0.0473029	0.0801957	0.589843	0.043441453960666	0.00545641	0.0405036	0.134714	1	9.30224E-17	0.0186448	4.98919E-15	1	0.99887
chr	29551	29850	3	0.00542106	0.0475592	0.113986	1	0.00542749	0.023295	0.232989	1	1.66111E-18	0.0512146	3.24343E-17	1	0.0473029	0.0832835	0.567974	0.048596120406841	0.00545641	0.0392573	0.138991	1	9.30224E-17	0.0175451	5.3019E-15	1	0.99887
chr	29551	29850	4	0.00542106	0.0411163	0.131847	1	0.00542749	0.0183592	0.295628	1	1.66111E-18	0.0454724	3.65301E-17	1	0.0473029	0.0702684	0.673175	0.037880810858408	0.00545641	0.0384836	0.141785	1	9.30224E-17	0.01847	5.0364E-15	0.990695357840749	0.99887
chr	29551	29850	5	0.00542106	0.0546853	0.0991319	1	0.00542749	0.0221779	0.244725	1	1.66111E-18	0.0469424	3.53861E-17	1	0.0473029	0.0769496	0.614726	0.048128762597183	0.00545641	0.0522642	0.104401	1	9.30224E-17	0.0194554	4.78132E-15	1	0.99887
chr	29551	29850	6	0.00542106	0.043804	0.123757	1	0.00542749	0.0196539	0.276153	1	1.66111E-18	0.0537409	3.09096E-17	1	0.0473029	0.0834278	0.566992	0.047561082379197	0.00545641	0.04099	0.133116	1	9.30224E-17	0.0110631	8.40835E-15	1	0.99887
chr	29551	29850	7	0.00542106	0.0666947	0.0812817	1	0.00542749	0.0324912	0.167045	1	1.66111E-18	0.0767809	2.16344E-17	1	0.0473029	0.0925365	0.511181	0.057111319831482	0.00545641	0.058666	0.093008	1	9.30224E-17	0.0241814	3.84686E-15	1	0.99887
chr	29551	29850	8	0.00542106	0.0477158	0.113611	1	0.00542749	0.019561	0.277465	1	1.66111E-18	0.0612876	2.71035E-17	0.995931588565273	0.0473029	0.0769252	0.614921	0.041458422904928	0.00545641	0.0463586	0.1177	1	9.30224E-17	0.0201609	4.614E-15	1	0.99887
chr	29551	29850	9	0.00542106	0.0452548	0.11979	0.994707471362836	0.00542749	0.0189104	0.287011	1	1.66111E-18	0.0475241	3.4953E-17	1	0.0473029	0.0813149	0.581725	0.043938280236372	0.00545641	0.0454444	0.120068	1	9.30224E-17	0.0155872	5.96787E-15	1	0.99887
chr	3001	3300	0	0.0380901	0.0602806	0.63188	1	0.0443739	0.0219727	2.0195	0.286966666195318	0.131692	0.0580446	2.26881	0.002506437797809	0.138109	0.0850001	1.62481	0.001320033549418	0.0467521	0.0494896	0.944685	0.933961802477239	0.00565843	0.0196428	0.288066	1	0.60346
chr	3001	3300	1	0.0380901	0.0563819	0.675573	0.800875506885197	0.0443739	0.0226564	1.95856	0.372889735179655	0.131692	0.0468942	2.80828	0.00015812732001	0.138109	0.0750683	1.83978	0.000287215578317	0.0467521	0.0493987	0.946424	0.800682545976544	0.00565843	0.020996	0.2695	1	0.60346
chr	3001	3300	2	0.0380901	0.0387195	0.983745	1	0.0443739	0.0202914	2.18683	0.23356213791026	0.131692	0.0415143	3.17221	1.3664441659289E-05	0.138109	0.0794502	1.73831	8.54402816664601E-05	0.0467521	0.0482794	0.968365	1	0.00565843	0.0193517	0.2924	1	0.60346
chr	3001	3300	3	0.0380901	0.0434141	0.877367	1	0.0443739	0.0172899	2.56646	0.091961839676499	0.131692	0.0561637	2.34479	0.000590879821508	0.138109	0.0812339	1.70014	0.000164482012767	0.0467521	0.0443528	1.0541	1	0.00565843	0.013675	0.413779	0.891270502776989	0.60346
chr	3001	3300	4	0.0380901	0.0476836	0.798809	1	0.0443739	0.0193152	2.29736	0.180422314954458	0.131692	0.0540854	2.43489	0.001243115683508	0.138109	0.0834031	1.65592	0.00096283219495	0.0467521	0.0444015	1.05294	1	0.00565843	0.0167882	0.337048	1	0.60346
chr	3001	3300	5	0.0380901	0.0407387	0.934986	1	0.0443739	0.0168504	2.6334	0.073349721155592	0.131692	0.0606153	2.17259	0.001616312186277	0.138109	0.0795683	1.73573	0.000208746572042	0.0467521	0.0441082	1.05994	0.913819598675792	0.00565843	0.0149697	0.377992	1	0.60346
chr	3001	3300	6	0.0380901	0.0500544	0.760974	1	0.0443739	0.015152	2.92858	0.080087457504262	0.131692	0.0473593	2.7807	0.00022095799958	0.138109	0.0764662	1.80614	0.00020405961868	0.0467521	0.0399689	1.16971	0.844310964534166	0.00565843	0.0173165	0.326765	0.936306886159337	0.60346
chr	3001	3300	7	0.0380901	0.0471308	0.808179	0.834244805082579	0.0443739	0.02185	2.03084	0.277882675057384	0.131692	0.0648779	2.02984	0.00360071072355	0.138109	0.0859608	1.60665	0.000708408902006	0.0467521	0.0464695	1.00608	0.834308233023089	0.00565843	0.0189523	0.298562	0.834255996385255	0.60346
chr	3001	3300	8	0.0380901	0.0538593	0.707215	1	0.0443739	0.0193524	2.29294	0.211282890516407	0.131692	0.0632572	2.08185	0.003989179033714	0.138109	0.0845699	1.63308	0.000815961320857	0.0467521	0.0526661	0.887708	1	0.00565843	0.0238668	0.237084	1	0.60346
chr	3001	3300	9	0.0380901	0.0447326	0.851507	1	0.0443739	0.0253689	1.74915	0.433374856580137	0.131692	0.0443659	2.96832	9.4043516765896E-05	0.138109	0.0776235	1.77922	0.000351664792944	0.0467521	0.0353925	1.32096	0.599058655751158	0.00565843	0.0194889	0.290341	1	0.60346
chr	301	600	0	0.0630002	0.056069	1.12362	0.329726933671084	0.0215252	0.02131	1.0101	0.95597220187727	0.0258063	0.0591037	0.436627	1	0.0656588	0.0821544	0.799212	1	0.0456557	0.0377524	1.20935	0.30191284063838	0.0193914	0.0191077	1.01485	0.865780352499932	0.777663
chr	301	600	1	0.0630002	0.0438553	1.43655	0.112305137215566	0.0215252	0.013847	1.5545	0.332205329026162	0.0258063	0.0445541	0.579213	1	0.0656588	0.0803482	0.817178	1	0.0456557	0.0343259	1.33007	0.168328812242582	0.0193914	0.016785	1.15528	0.613087046779164	0.777663
chr	301	600	2	0.0630002	0.0627497	1.00399	0.453216964658037	0.0215252	0.024095	0.893347	1	0.0258063	0.0664562	0.38832	1	0.0656588	0.0767067	0.855972	1	0.0456557	0.0550678	0.829082	1	0.0193914	0.0231745	0.836756	1	0.777663
chr	301	600	3	0.0630002	0.0514379	1.22478	0.249076519997987	0.0215252	0.022322	0.964304	1	0.0258063	0.0505864	0.510143	1	0.0656588	0.0745633	0.880578	1	0.0456557	0.0454832	1.00379	0.611954911078875	0.0193914	0.0202238	0.958841	0.885275863803906	0.777663
chr	301	600	4	0.0630002	0.0427065	1.47519	0.105136454886042	0.0215252	0.0227491	0.9462	1	0.0258063	0.0503457	0.512582	1	0.0656588	0.080906	0.811544	1	0.0456557	0.0402319	1.13481	0.343103142177176	0.0193914	0.0209186	0.926993	0.928623534925828	0.777663
chr	301	600	5	0.0630002	0.0409775	1.53743	0.092546016290471	0.0215252	0.0187643	1.14714	0.716081725080636	0.0258063	0.0406446	0.634926	1	0.0656588	0.0780084	0.841689	1	0.0456557	0.0371907	1.22761	0.261654119190639	0.0193914	0.0144694	1.34017	0.543613213006672	0.777663
chr	301	600	6	0.0630002	0.0467169	1.34855	0.172885863411855	0.0215252	0.0214788	1.00216	1	0.0258063	0.0544533	0.473916	1	0.0656588	0.0739582	0.887783	1	0.0456557	0.040759	1.12014	0.398925752965513	0.0193914	0.0206998	0.936792	0.931475661337705	0.777663
chr	301	600	7	0.0630002	0.0624636	1.00859	0.477031511089937	0.0215252	0.0177974	1.20946	0.637138583781755	0.0258063	0.057604	0.447995	1	0.0656588	0.0752777	0.872221	1	0.0456557	0.047168	0.967938	0.717732166138782	0.0193914	0.0203265	0.953996	0.855699198183202	0.777663
chr	301	600	8	0.0630002	0.0431335	1.46059	0.117773281845097	0.0215252	0.0185757	1.15878	0.714220365522124	0.0258063	0.0515807	0.500309	1	0.0656588	0.0745235	0.881048	1	0.0456557	0.0462568	0.987005	0.593591697732223	0.0193914	0.0164121	1.18153	0.634876270876762	0.777663
chr	301	600	9	0.0630002	0.0607481	1.03707	0.456006902645672	0.0215252	0.0189579	1.13542	0.700843374364753	0.0258063	0.069698	0.370259	1	0.0656588	0.0942494	0.69665	1	0.0456557	0.0472626	0.966001	0.696625676643719	0.0193914	0.0155215	1.24933	0.631952738322081	0.777663
chr	3151	3450	0	0.0147096	0.0476736	0.308548	1	0.0316735	0.0193481	1.63703	0.399771334435702	0.115261	0.0421261	2.73609	0.000169427957233	0.154908	0.0794702	1.94926	0.000390923672823	0.0343259	0.0483055	0.7106	1	0.012033	0.0216889	0.5548	1	0.519548
chr	3151	3450	1	0.0147096	0.0423272	0.347521	1	0.0316735	0.0175182	1.80803	0.253400521468106	0.115261	0.0396726	2.9053	9.46657905076531E-05	0.154908	0.0790271	1.96019	0.000463417241307	0.0343259	0.039874	0.860859	1	0.012033	0.0119383	1.00793	0.743949089921593	0.519548
chr	3151	3450	2	0.0147096	0.0478781	0.30723	1	0.0316735	0.0246253	1.28622	0.716692360219763	0.115261	0.0542266	2.12554	0.003114127760385	0.154908	0.0856799	1.80799	0.001150555496973	0.0343259	0.0465898	0.736769	1	0.012033	0.0233742	0.514798	1	0.519548
chr	3151	3450	3	0.0147096	0.0664695	0.221298	1	0.0316735	0.0221705	1.42863	0.541176285756308	0.115261	0.0686779	1.67828	0.040663481048984	0.154908	0.0840143	1.84383	0.002558415854589	0.0343259	0.0588196	0.583579	1	0.012033	0.0211261	0.56958	1	0.519548
chr	3151	3450	4	0.0147096	0.0404892	0.363297	1	0.0316735	0.0260287	1.21687	0.790630474883702	0.115261	0.0471586	2.44411	0.000987630046022	0.154908	0.0731076	2.1189	0.000276619048829	0.0343259	0.0421851	0.813697	1	0.012033	0.0221695	0.542773	1	0.519548
chr	3151	3450	5	0.0147096	0.0447974	0.328358	1	0.0316735	0.0189024	1.67563	0.35252256011245	0.115261	0.0418508	2.75409	0.000170613698723	0.154908	0.0780178	1.98555	0.000392247496614	0.0343259	0.0434069	0.790794	1	0.012033	0.021318	0.564453	1	0.519548
chr	3151	3450	6	0.0147096	0.0550026	0.267435	1	0.0316735	0.0245212	1.29168	0.705031968377956	0.115261	0.0525608	2.19291	0.002769021048494	0.154908	0.073972	2.09414	0.00027786097003	0.0343259	0.0505026	0.679686	1	0.012033	0.0255909	0.470206	1	0.519548
chr	3151	3450	7	0.0147096	0.0378973	0.388144	1	0.0316735	0.0213229	1.48542	0.488878346958211	0.115261	0.0496862	2.31978	0.001436790524201	0.154908	0.0905144	1.71142	0.00273472487088	0.0343259	0.0438212	0.783317	1	0.012033	0.0185345	0.649222	1	0.519548
chr	3151	3450	8	0.0147096	0.0419622	0.350544	1	0.0316735	0.0256633	1.23419	0.736516538909431	0.115261	0.0467486	2.46555	0.000751218974775	0.154908	0.0754756	2.05242	0.000214430507609	0.0343259	0.0439475	0.781066	1	0.012033	0.0188749	0.637513	1	0.519548
chr	3151	3450	9	0.0147096	0.0409932	0.35883	1	0.0316735	0.0241896	1.30939	0.655629640128652	0.115261	0.0416053	2.77034	0.000176890618553	0.154908	0.0755984	2.04909	0.000297319486339	0.0343259	0.0385135	0.891269	1	0.012033	0.0213658	0.56319	1	0.519548
chr	3301	3600	0	0.0356607	0.0514816	0.692688	1	0.0375543	0.0201053	1.86788	0.07060305735558	0.0757744	0.0501409	1.51123	0.043792766628875	0.104864	0.0883311	1.18717	0.049150664150658	0.0268659	0.0358036	0.750369	1	0.0253708	0.0184163	1.37763	0.364576807689389	0.5763
chr	3301	3600	1	0.0356607	0.0389367	0.915863	1	0.0375543	0.016845	2.2294	0.024584502446706	0.0757744	0.050208	1.50921	0.049940423084408	0.104864	0.0907999	1.15489	0.088275027372557	0.0268659	0.0432912	0.620586	1	0.0253708	0.0165562	1.5324	0.214690159778723	0.5763
chr	3301	3600	2	0.0356607	0.0499486	0.713948	1	0.0375543	0.0264611	1.41923	0.242401735796151	0.0757744	0.0575427	1.31684	0.118690372674606	0.104864	0.0855861	1.22525	0.063009413495113	0.0268659	0.039359	0.682586	1	0.0253708	0.01659	1.52928	0.325175481661132	0.5763
chr	3301	3600	3	0.0356607	0.0370749	0.961856	1	0.0375543	0.0202554	1.85404	0.086111288763003	0.0757744	0.0390475	1.94057	0.004823022473614	0.104864	0.07702	1.36152	0.020363998391274	0.0268659	0.0422371	0.636073	1	0.0253708	0.018942	1.33939	0.342922253658295	0.5763
chr	3301	3600	4	0.0356607	0.0430429	0.828492	1	0.0375543	0.0220213	1.70536	0.097043247802629	0.0757744	0.0469202	1.61496	0.026401833453269	0.104864	0.0692342	1.51463	0.005247028887887	0.0268659	0.0442745	0.606803	1	0.0253708	0.0152517	1.66347	0.200823696599269	0.5763
chr	3301	3600	5	0.0356607	0.0378045	0.943292	1	0.0375543	0.0217345	1.72787	0.095657720357445	0.0757744	0.0416714	1.81838	0.007385700671219	0.104864	0.0803298	1.30542	0.018894020023569	0.0268659	0.0414017	0.648908	1	0.0253708	0.0157477	1.61108	0.2081446954766	0.5763
chr	3301	3600	6	0.0356607	0.0432868	0.823824	1	0.0375543	0.0157233	2.38845	0.018743260095613	0.0757744	0.0447322	1.69396	0.023235531863192	0.104864	0.0771354	1.35948	0.025875098226332	0.0268659	0.0396619	0.677373	1	0.0253708	0.0168599	1.5048	0.207958480115489	0.5763
chr	3301	3600	7	0.0356607	0.0443462	0.804143	1	0.0375543	0.0160636	2.33785	0.025227699606387	0.0757744	0.0450049	1.68369	0.02561999735693	0.104864	0.0864899	1.21244	0.067493665633674	0.0268659	0.0442009	0.607813	1	0.0253708	0.0195347	1.29876	0.336496975170275	0.5763
chr	3301	3600	8	0.0356607	0.0340532	1.04721	1	0.0375543	0.0185018	2.02976	0.049006280917322	0.0757744	0.0546927	1.38546	0.057218120951036	0.104864	0.0774983	1.35311	0.010905166002995	0.0268659	0.0371205	0.723748	1	0.0253708	0.0197694	1.28334	0.432400170695195	0.5763
chr	3301	3600	9	0.0356607	0.0546042	0.653076	1	0.0375543	0.0260261	1.44295	0.222361431770544	0.0757744	0.0714296	1.06083	0.449397902442213	0.104864	0.0864653	1.21279	0.050276120345569	0.0268659	0.0404658	0.663916	1	0.0253708	0.01983	1.27942	0.578351054428922	0.5763
chr	3451	3750	0	0.0856454	0.0395646	2.1647	0.008661363776395	0.0384516	0.0173695	2.21374	0.013267809404201	0.0862754	0.0435036	1.98318	0.00049226873502	0.0821716	0.0813059	1.01065	0.063125694078424	0.0338425	0.0434133	0.779542	0.706685671614346	0.035615	0.0175023	2.03488	0.022475736007382	0.590617
chr	3451	3750	1	0.0856454	0.0503695	1.70034	0.060770386116504	0.0384516	0.017404	2.20935	0.009798649278375	0.0862754	0.0620071	1.39138	0.039498263168142	0.0821716	0.0759495	1.08192	0.066388032900212	0.0338425	0.0419589	0.806563	0.868413209633768	0.035615	0.0177785	2.00326	0.03186331410835	0.590617
chr	3451	3750	2	0.0856454	0.0417762	2.0501	0.015384071827831	0.0384516	0.0287526	1.33733	0.321136556426937	0.0862754	0.0557371	1.5479	0.008567971568452	0.0821716	0.0730867	1.1243	0.05748460073037	0.0338425	0.047931	0.706067	1	0.035615	0.0257332	1.38401	0.293329175361719	0.590617
chr	3451	3750	3	0.0856454	0.0559953	1.52951	0.153825233107342	0.0384516	0.0201629	1.90705	0.046063522504668	0.0862754	0.0539461	1.59929	0.010147989608948	0.0821716	0.0757213	1.08518	0.029373206438092	0.0338425	0.0487285	0.694511	1	0.035615	0.0216373	1.646	0.100851761607121	0.590617
chr	3451	3750	4	0.0856454	0.0419595	2.04114	0.012049235154095	0.0384516	0.0248997	1.54426	0.089356731621123	0.0862754	0.0527996	1.63402	0.004271904956284	0.0821716	0.0884534	0.928982	0.144586709473367	0.0338425	0.0417268	0.811049	0.706352065513117	0.035615	0.0157957	2.25473	0.027809120344081	0.590617
chr	3451	3750	5	0.0856454	0.0438512	1.95309	0.021806229335017	0.0384516	0.0217756	1.76581	0.081580701474089	0.0862754	0.0491305	1.75605	0.002618682450572	0.0821716	0.076885	1.06876	0.077866966511663	0.0338425	0.0449305	0.753219	0.904101049491318	0.035615	0.021672	1.64336	0.069528608862827	0.590617
chr	3451	3750	6	0.0856454	0.0471799	1.81529	0.042508395133961	0.0384516	0.0190888	2.01435	0.038837712814068	0.0862754	0.0505427	1.70698	0.00444548898591	0.0821716	0.0773327	1.06257	0.083178121337646	0.0338425	0.0431271	0.784715	0.573570983517259	0.035615	0.0224632	1.58548	0.098481998052052	0.590617
chr	3451	3750	7	0.0856454	0.0608555	1.40736	0.268952053609248	0.0384516	0.0183281	2.09796	0.014786950970833	0.0862754	0.0627001	1.376	0.048676748524765	0.0821716	0.0881586	0.932088	0.16001376504728	0.0338425	0.0456533	0.741294	0.382741445646296	0.035615	0.0172687	2.0624	0.033055391115305	0.590617
chr	3451	3750	8	0.0856454	0.0561929	1.52413	0.147387991178167	0.0384516	0.0245243	1.5679	0.076978214030663	0.0862754	0.0568476	1.51766	0.012860594844125	0.0821716	0.0725423	1.13274	0.040755889803792	0.0338425	0.0467601	0.723747	1	0.035615	0.0189147	1.88293	0.073769240692615	0.590617
chr	3451	3750	9	0.0856454	0.0526336	1.6272	0.084469981520372	0.0384516	0.0213846	1.7981	0.049889761425597	0.0862754	0.0517926	1.66579	0.004377632304014	0.0821716	0.0703113	1.16868	0.023480421133849	0.0338425	0.0448645	0.754327	0.99361699160713	0.035615	0.0210894	1.68876	0.089989903353073	0.590617
chr	3601	3900	0	0.110329	0.0472245	2.33627	0.000185722343567	0.0220905	0.0199064	1.10972	0.481697387683238	0.0713709	0.0640657	1.11403	0.145607913902621	0.164555	0.0746788	2.2035	1.08592209269176E-06	0.0650988	0.0430682	1.51153	0.004445748992267	0.0332787	0.0206866	1.60871	0.241409217097671	0.379261
chr	3601	3900	1	0.110329	0.0514216	2.14558	0.001818845735815	0.0220905	0.0258922	0.853172	0.952435212804777	0.0713709	0.0674129	1.05871	0.218141114450391	0.164555	0.0862747	1.90734	5.17506578728844E-05	0.0650988	0.0557553	1.16758	0.057118323449401	0.0332787	0.0217327	1.53127	0.352294823419411	0.379261
chr	3601	3900	2	0.110329	0.0594038	1.85727	0.00797102776451	0.0220905	0.0219265	1.00748	0.602778222049016	0.0713709	0.0667487	1.06925	0.186075483716221	0.164555	0.0895502	1.83757	7.86539899059191E-05	0.0650988	0.0566679	1.14878	0.088483882111212	0.0332787	0.0187853	1.77153	0.17602859717016	0.379261
chr	3601	3900	3	0.110329	0.0494492	2.23116	0.000873332886856	0.0220905	0.0194323	1.13679	0.411878438872468	0.0713709	0.0480732	1.48463	0.00738899479173	0.164555	0.0780244	2.10902	1.91119882797519E-06	0.0650988	0.0570478	1.14113	0.052263620627962	0.0332787	0.0179003	1.85911	0.127464135454046	0.379261
chr	3601	3900	4	0.110329	0.0578791	1.9062	0.005421127882701	0.0220905	0.017064	1.29457	0.303981860632652	0.0713709	0.0555471	1.28487	0.06282462938834	0.164555	0.0817599	2.01266	2.14264892619553E-05	0.0650988	0.053483	1.21719	0.064125539740877	0.0332787	0.0178193	1.86756	0.107795688074798	0.379261
chr	3601	3900	5	0.110329	0.0426446	2.58717	6.18113144880139E-05	0.0220905	0.0195073	1.13242	0.366606722163289	0.0713709	0.0455186	1.56795	0.005054430599836	0.164555	0.0951976	1.72856	6.1207509831851E-05	0.0650988	0.0448454	1.45163	0.005053228690862	0.0332787	0.0139684	2.38243	0.043772494315636	0.379261
chr	3601	3900	6	0.110329	0.0471945	2.33775	0.00027180013192	0.0220905	0.0200343	1.10263	0.537677100857969	0.0713709	0.0410999	1.73652	0.001921409426621	0.164555	0.0835029	1.97065	6.19373562971148E-06	0.0650988	0.0466211	1.39634	0.009839375639217	0.0332787	0.0209502	1.58847	0.234269463912564	0.379261
chr	3601	3900	7	0.110329	0.0436359	2.5284	9.65058530559837E-05	0.0220905	0.0228398	0.967193	0.729455688330569	0.0713709	0.05056	1.41161	0.027601708186791	0.164555	0.0679245	2.42262	3.39676001215317E-07	0.0650988	0.0465116	1.39963	0.006783244914923	0.0332787	0.0217497	1.53008	0.321813970544914	0.379261
chr	3601	3900	8	0.110329	0.0630759	1.74915	0.010012361175609	0.0220905	0.0213756	1.03344	0.571844520757926	0.0713709	0.079163	0.901569	0.594310996136692	0.164555	0.0988852	1.6641	0.000266767991108	0.0650988	0.0481734	1.35134	0.036046827261201	0.0332787	0.0188706	1.76352	0.190178018049532	0.379261
chr	3601	3900	9	0.110329	0.0468655	2.35416	0.00031244697238	0.0220905	0.0210379	1.05003	0.517867611282329	0.0713709	0.0484934	1.47177	0.015384543721092	0.164555	0.0782296	2.10349	8.34839010710464E-06	0.0650988	0.0501408	1.29832	0.01467558621778	0.0332787	0.0178683	1.86244	0.135384512650042	0.379261
chr	3751	4050	0	0.115857	0.0466957	2.48111	1.331749943978E-05	0.0250964	0.0232434	1.07972	0.68936283184383	0.0556558	0.0443977	1.25357	0.07598272894179	0.221506	0.0698288	3.17213	1.29707355966957E-12	0.0856058	0.0433816	1.97332	3.0081886929989E-05	0.028071	0.0216446	1.29691	0.514248840465864	0.24761
chr	3751	4050	1	0.115857	0.0554859	2.08804	0.00028683017535	0.0250964	0.02164	1.15972	0.561614797532956	0.0556558	0.0617156	0.901811	0.632717218579222	0.221506	0.0957358	2.31372	1.84512908285583E-08	0.0856058	0.0480948	1.77994	0.000347875964821	0.028071	0.0181836	1.54375	0.295135923037002	0.24761
chr	3751	4050	2	0.115857	0.0450957	2.56914	1.35006659497394E-05	0.0250964	0.021913	1.14527	0.541933488974203	0.0556558	0.046845	1.18808	0.126431484675691	0.221506	0.088989	2.48914	2.40461883738163E-09	0.0856058	0.046526	1.83996	6.60756690806785E-05	0.028071	0.0157576	1.78143	0.179426961349028	0.24761
chr	3751	4050	3	0.115857	0.0429781	2.69572	7.54078776910028E-06	0.0250964	0.0150277	1.67001	0.173665971064062	0.0556558	0.0363339	1.53179	0.016897488284321	0.221506	0.0817141	2.71074	7.13975545352241E-11	0.0856058	0.0465555	1.83879	4.38990854464416E-05	0.028071	0.0164101	1.71059	0.155764200554545	0.24761
chr	3751	4050	4	0.115857	0.0443347	2.61324	4.23190186230604E-05	0.0250964	0.0237153	1.05824	0.749084439274927	0.0556558	0.0509993	1.09131	0.206224915739696	0.221506	0.0791821	2.79743	3.39295258555694E-11	0.0856058	0.0576788	1.48418	0.000956566460293	0.028071	0.0204241	1.37441	0.437804535668335	0.24761
chr	3751	4050	5	0.115857	0.0607874	1.90594	0.000883480311488	0.0250964	0.0236674	1.06038	0.709359044695388	0.0556558	0.063864	0.871474	0.685545581065232	0.221506	0.0858988	2.57869	1.51698287265134E-09	0.0856058	0.0479573	1.78504	0.000693019209732	0.028071	0.0182873	1.535	0.327861510922801	0.24761
chr	3751	4050	6	0.115857	0.0443407	2.61288	1.42190640518569E-05	0.0250964	0.0172223	1.4572	0.335927447168671	0.0556558	0.0468774	1.18726	0.136263947643708	0.221506	0.0901628	2.45673	6.21001472467242E-10	0.0856058	0.0488338	1.753	0.000111757083823	0.028071	0.0226137	1.24133	0.485635388123696	0.24761
chr	3751	4050	7	0.115857	0.0479893	2.41423	1.28272053391276E-05	0.0250964	0.0257596	0.974254	0.85704357505827	0.0556558	0.0477967	1.16443	0.11195850050385	0.221506	0.0756245	2.92902	5.49960077478318E-12	0.0856058	0.0407347	2.10154	1.56353932564413E-05	0.028071	0.0202677	1.38501	0.447624480298833	0.24761
chr	3751	4050	8	0.115857	0.0435516	2.66022	1.62765990863178E-06	0.0250964	0.0182605	1.37435	0.299514176252657	0.0556558	0.053412	1.04201	0.241340299883618	0.221506	0.078002	2.83975	1.21739285319222E-11	0.0856058	0.0374054	2.28859	2.9419929133967E-06	0.028071	0.0148716	1.88756	0.125146626016855	0.24761
chr	3751	4050	9	0.115857	0.045392	2.55237	6.76087391837665E-06	0.0250964	0.0175094	1.43331	0.303190553954719	0.0556558	0.0493471	1.12784	0.135223039490957	0.221506	0.0765133	2.895	2.07156514164808E-12	0.0856058	0.0413988	2.06783	1.24442385812662E-05	0.028071	0.0178078	1.57633	0.229066249899804	0.24761
chr	3901	4200	0	0.100118	0.0550812	1.81764	0.003549404249732	0.016642	0.0193794	0.858747	0.895230264609731	0.0529097	0.0631696	0.837582	0.726199364150297	0.191442	0.0699987	2.73494	1.38002531624437E-09	0.0809189	0.0518605	1.56032	0.007737437452636	0.0304881	0.0180011	1.69368	0.265479919329553	0.413935
chr	3901	4200	1	0.100118	0.039646	2.5253	1.52082570630263E-05	0.016642	0.0191347	0.869729	0.868522514466711	0.0529097	0.0479577	1.10326	0.112585239850768	0.191442	0.0799114	2.39568	7.66043123379134E-08	0.0809189	0.0405375	1.99615	9.35676240169103E-05	0.0304881	0.0179394	1.69951	0.23670046631187	0.413935
chr	3901	4200	2	0.100118	0.0458264	2.18472	0.000237982411498	0.016642	0.0159167	1.04557	0.669080135609194	0.0529097	0.0501877	1.05424	0.28119070938595	0.191442	0.0972125	1.96931	2.62339307122161E-06	0.0809189	0.0465121	1.73974	0.001057472631937	0.0304881	0.0214964	1.41829	0.413737884904516	0.413935
chr	3901	4200	3	0.100118	0.0528979	1.89266	0.000538885771968	0.016642	0.0197195	0.843936	0.91156278321161	0.0529097	0.0603673	0.876463	0.653848900667186	0.191442	0.0982836	1.94785	2.27029741817208E-06	0.0809189	0.0391168	2.06865	0.000312531417741	0.0304881	0.0182698	1.66877	0.275266227921785	0.413935
chr	3901	4200	4	0.100118	0.0338145	2.9608	1.95169127870098E-06	0.016642	0.0221746	0.750498	1	0.0529097	0.0444627	1.18998	0.069828716270601	0.191442	0.0900244	2.12656	1.77055537231574E-07	0.0809189	0.0423146	1.91232	6.58021981213563E-05	0.0304881	0.0163773	1.86161	0.180285624968323	0.413935
chr	3901	4200	5	0.100118	0.0485201	2.06343	0.000546249768937	0.016642	0.0219339	0.758734	1	0.0529097	0.046983	1.12615	0.185364640587788	0.191442	0.0856058	2.23632	3.08302394280702E-07	0.0809189	0.0483774	1.67266	0.00214829656251	0.0304881	0.0205465	1.48386	0.407927791546078	0.413935
chr	3901	4200	6	0.100118	0.0482303	2.07583	0.00066627954646	0.016642	0.0222087	0.749346	1	0.0529097	0.0527813	1.00243	0.254643656858188	0.191442	0.0889904	2.15127	1.22080541953284E-06	0.0809189	0.0509303	1.58882	0.003430010825197	0.0304881	0.0225792	1.35027	0.543202746187216	0.413935
chr	3901	4200	7	0.100118	0.0434094	2.30637	2.93621470121019E-05	0.016642	0.0269086	0.618464	1	0.0529097	0.0466412	1.1344	0.112500158021094	0.191442	0.0729794	2.62323	9.85344617010497E-09	0.0809189	0.0368846	2.19384	4.38043593938842E-05	0.0304881	0.0160221	1.90288	0.190154264354407	0.413935
chr	3901	4200	8	0.100118	0.0530159	1.88845	0.003113799877397	0.016642	0.0219022	0.759832	1	0.0529097	0.0608328	0.869756	0.511177491081907	0.191442	0.0793114	2.4138	5.17719094261793E-08	0.0809189	0.05748	1.40777	0.015020020686883	0.0304881	0.0214798	1.41938	0.477204100035005	0.413935
[truncated: 441 more rows]
