# Supplementary material for: Positive selection within the genomes of SARS-CoV-2 and other Coronaviruses independent of impact on protein function
Source: PeerJ. 2020 Oct 16;8:e10234. doi: 10.7717/peerj.10234 (PMC7571416; doi:10.7717/peerj.10234)
Supplement: Supplemental Information 2 — To decompress use unzip command from Linux. Files in BEDGRAPH can be opened by using the libraries and commands that are implemented in the R script. The raw data shows the rates of evolution for each of the branches and it’s respective p-values and p-adjusted p-values. [file peerj-08-10234-s002.zip › R_analysis/sars2.selection.data]

genome_location replicate QsubsRate.Bat_CoV_LYRa11 RsubsRate.Bat_CoV_LYRa11 zeta.Bat_CoV_LYRa11 pval.Bat_CoV_LYRa11 QsubsRate.Bat_CoV_RaTG13 RsubsRate.Bat_CoV_RaTG13 zeta.Bat_CoV_RaTG13 pval.Bat_CoV_RaTG13 QsubsRate.Pa_CoV_Guangdong RsubsRate.Pa_CoV_Guangdong zeta.Pa_CoV_Guangdong pval.Pa_CoV_Guangdong QsubsRate.Pa_CoV_Guangxi_P4L RsubsRate.Pa_CoV_Guangxi_P4L zeta.Pa_CoV_Guangxi_P4L pval.Pa_CoV_Guangxi_P4L QsubsRate.SARS_CoV RsubsRate.SARS_CoV zeta.SARS_CoV pval.SARS_CoV QsubsRate.SARS_CoV_2 RsubsRate.SARS_CoV_2 zeta.SARS_CoV_2 pval.SARS_CoV_2 phastCons
chr:1-300 0 0.0284754 0.0460905 0.617815 1 0.0112381 0.0179126 0.627385 0.985418939312639 0.00113576 0.0456392 0.0248856 1 0.0329711 0.0703059 0.468966 1 6.82968e-18 0.0507684 1.34526e-16 1 1.7484e-16 0.0169358 1.03237e-14 1 0.996296
chr:1-300 1 0.0284754 0.0515742 0.552125 1 0.0112381 0.0184921 0.607724 1 0.00113576 0.0632499 0.0179567 1 0.0329711 0.0852851 0.386599 1 6.82968e-18 0.0333493 2.04792e-16 1 1.7484e-16 0.0170609 1.0248e-14 1 0.996296
chr:1-300 2 0.0284754 0.0508702 0.559766 1 0.0112381 0.0218205 0.515025 1 0.00113576 0.052008 0.0218382 1 0.0329711 0.091676 0.359648 1 6.82968e-18 0.0500187 1.36543e-16 1 1.7484e-16 0.0173943 1.00516e-14 1 0.996296
chr:1-300 3 0.0284754 0.0675561 0.421507 1 0.0112381 0.024365 0.461239 1 0.00113576 0.0722361 0.0157229 1 0.0329711 0.0925368 0.356303 1 6.82968e-18 0.0601214 1.13598e-16 1 1.7484e-16 0.0217302 8.04595e-15 1 0.996296
chr:1-300 4 0.0284754 0.0426323 0.66793 1 0.0112381 0.0203106 0.553312 1 0.00113576 0.0516828 0.0219756 1 0.0329711 0.0854378 0.385908 1 6.82968e-18 0.0501797 1.36104e-16 1 1.7484e-16 0.0210063 8.32322e-15 1 0.996296
chr:1-300 5 0.0284754 0.0388741 0.732503 1 0.0112381 0.0149568 0.751371 1 0.00113576 0.0365281 0.0310928 1 0.0329711 0.0685685 0.480849 1 6.82968e-18 0.0397747 1.71709e-16 1 1.7484e-16 0.0162175 1.07809e-14 1 0.996296
chr:1-300 6 0.0284754 0.0366695 0.776542 1 0.0112381 0.0224006 0.501687 1 0.00113576 0.0422785 0.0268638 1 0.0329711 0.0668429 0.493263 1 6.82968e-18 0.0337101 2.026e-16 1 1.7484e-16 0.020975 8.33564e-15 1 0.996296
chr:1-300 7 0.0284754 0.0529919 0.537354 1 0.0112381 0.0199618 0.56298 1 0.00113576 0.0619012 0.0183479 1 0.0329711 0.0805584 0.409282 1 6.82968e-18 0.0503002 1.35778e-16 1 1.7484e-16 0.0209291 8.35392e-15 1 0.996296
chr:1-300 8 0.0284754 0.0395468 0.720043 1 0.0112381 0.0195087 0.576056 1 0.00113576 0.0587274 0.0193395 1 0.0329711 0.0794799 0.414836 1 6.82968e-18 0.041277 1.6546e-16 1 1.7484e-16 0.0173965 1.00503e-14 1 0.996296
chr:1-300 9 0.0284754 0.0524954 0.542436 1 0.0112381 0.0184209 0.610073 1 0.00113576 0.0612484 0.0185435 1 0.0329711 0.0699499 0.471353 1 6.82968e-18 0.0445344 1.53357e-16 1 1.7484e-16 0.0170702 1.02424e-14 1 0.996296
chr:10051-10350 0 0.000416385 0.049387 0.00843106 1 0.0458559 0.0190689 2.40475 0.00418861878406529 0.0256824 0.0387207 0.663273 1 0.0907921 0.0761304 1.19259 0.138334011152742 0.0543789 0.0382009 1.4235 0.898334624473331 0.0244505 0.0156112 1.56622 0.209581620749984 0.80381
chr:10051-10350 1 0.000416385 0.0522045 0.00797604 1 0.0458559 0.0234057 1.95918 0.0273791757314262 0.0256824 0.0539413 0.476118 1 0.0907921 0.0802255 1.13171 0.166609338452895 0.0543789 0.0464337 1.17111 1 0.0244505 0.0236909 1.03206 0.756107615708517 0.80381
chr:10051-10350 2 0.000416385 0.0616633 0.00675256 1 0.0458559 0.0181191 2.5308 0.00589594233876967 0.0256824 0.0752831 0.341144 1 0.0907921 0.0774038 1.17297 0.116805401486392 0.0543789 0.0560069 0.970932 1 0.0244505 0.0193203 1.26553 0.307263951628631 0.80381
chr:10051-10350 3 0.000416385 0.0514685 0.00809009 1 0.0458559 0.0208291 2.20153 0.0133078983568345 0.0256824 0.0550882 0.466205 1 0.0907921 0.0731323 1.24148 0.0928003028485722 0.0543789 0.060328 0.901387 1 0.0244505 0.0221721 1.10276 0.569485574452087 0.80381
chr:10051-10350 4 0.000416385 0.0475841 0.00875051 1 0.0458559 0.0225489 2.03362 0.0173904170009975 0.0256824 0.052792 0.486483 1 0.0907921 0.0675774 1.34353 0.0675437227485085 0.0543789 0.0499702 1.08823 1 0.0244505 0.0218187 1.12062 0.618236468634037 0.80381
chr:10051-10350 5 0.000416385 0.0305383 0.0136348 1 0.0458559 0.0189527 2.41949 0.00834817399034171 0.0256824 0.0461453 0.556555 1 0.0907921 0.0638723 1.42146 0.0750041914012864 0.0543789 0.0301242 1.80516 0.323249328162279 0.0244505 0.0157206 1.55532 0.135063879199636 0.80381
chr:10051-10350 6 0.000416385 0.040993 0.0101575 1 0.0458559 0.0203809 2.24994 0.00999796022718324 0.0256824 0.0426305 0.602442 1 0.0907921 0.0614644 1.47715 0.0474276573719595 0.0543789 0.0485526 1.12 1 0.0244505 0.0188705 1.2957 0.350306654436681 0.80381
chr:10051-10350 7 0.000416385 0.0424191 0.00981598 1 0.0458559 0.0228213 2.00935 0.0159807768575688 0.0256824 0.0440717 0.582741 1 0.0907921 0.0733564 1.23768 0.104261018341645 0.0543789 0.0455041 1.19503 1 0.0244505 0.0185628 1.31718 0.397653652139933 0.80381
chr:10051-10350 8 0.000416385 0.0523022 0.00796114 1 0.0458559 0.0181564 2.52561 0.0053098115884268 0.0256824 0.0595687 0.431139 1 0.0907921 0.0798408 1.13716 0.139073561526544 0.0543789 0.0500877 1.08567 1 0.0244505 0.0208983 1.16998 0.455854529616857 0.80381
chr:10051-10350 9 0.000416385 0.0610072 0.00682518 1 0.0458559 0.0241603 1.89799 0.0303565918640039 0.0256824 0.0664491 0.386497 1 0.0907921 0.0821529 1.10516 0.123832932523904 0.0543789 0.0534475 1.01743 1 0.0244505 0.0227103 1.07663 0.638195452537637 0.80381
chr:10201-10500 0 0.0222882 0.0449328 0.496034 1 0.0435948 0.0180915 2.40968 0.00102008213198101 0.0500616 0.044955 1.11359 0.503453049622861 0.0738101 0.0834391 0.884598 0.842800271825785 0.0443081 0.0511772 0.865778 1 0.0305226 0.0184451 1.65478 0.299113575372326 0.836197
chr:10201-10500 1 0.0222882 0.0651412 0.342152 1 0.0435948 0.0213525 2.04167 0.00505590683072876 0.0500616 0.0672956 0.743906 1 0.0738101 0.0727709 1.01428 0.439290111591853 0.0443081 0.0470523 0.941678 0.943392151027395 0.0305226 0.0208252 1.46566 0.391648418569948 0.836197
chr:10201-10500 2 0.0222882 0.0402207 0.554147 1 0.0435948 0.0156546 2.78479 0.000570033425804528 0.0500616 0.0534645 0.936352 0.847456903299956 0.0738101 0.0850964 0.86737 1 0.0443081 0.0354784 1.24888 0.43233222421303 0.0305226 0.0171697 1.7777 0.14957046969526 0.836197
chr:10201-10500 3 0.0222882 0.0515813 0.432098 1 0.0435948 0.0203099 2.14648 0.00421154693925185 0.0500616 0.0631151 0.793179 1 0.0738101 0.0849056 0.86932 0.765240103244497 0.0443081 0.0471533 0.939661 0.880822486698849 0.0305226 0.0221938 1.37528 0.446251964183851 0.836197
chr:10201-10500 4 0.0222882 0.0479362 0.464956 1 0.0435948 0.0182854 2.38413 0.00101462708499656 0.0500616 0.0457311 1.09469 0.558531050944336 0.0738101 0.0825073 0.894589 0.834129208478154 0.0443081 0.0427999 1.03524 0.721886849605385 0.0305226 0.0164266 1.85812 0.189725486122532 0.836197
chr:10201-10500 5 0.0222882 0.0591183 0.37701 1 0.0435948 0.0218484 1.99533 0.00390625182310467 0.0500616 0.0629139 0.795716 1 0.0738101 0.0853685 0.864606 0.753675897415999 0.0443081 0.0490785 0.902801 0.947935691004284 0.0305226 0.019597 1.55751 0.384591393157667 0.836197
chr:10201-10500 6 0.0222882 0.0458036 0.486604 1 0.0435948 0.0219463 1.98643 0.00411138605060657 0.0500616 0.0486079 1.02991 0.682035064363275 0.0738101 0.0844535 0.873973 1 0.0443081 0.0396991 1.1161 0.665993894869264 0.0305226 0.0181062 1.68575 0.30922664563049 0.836197
chr:10201-10500 7 0.0222882 0.048954 0.455289 1 0.0435948 0.0243133 1.79304 0.00732467020794025 0.0500616 0.047319 1.05796 0.662865020470727 0.0738101 0.073882 0.999027 0.548749590141279 0.0443081 0.0506193 0.87532 1 0.0305226 0.0195351 1.56245 0.436061772742345 0.836197
chr:10201-10500 8 0.0222882 0.0583755 0.381807 1 0.0435948 0.0188937 2.30737 0.00247016499368424 0.0500616 0.0682876 0.733099 1 0.0738101 0.0867262 0.85107 0.833174142600485 0.0443081 0.0448654 0.987578 0.849800759916324 0.0305226 0.0196931 1.54991 0.282890713878298 0.836197
chr:10201-10500 9 0.0222882 0.0512848 0.434597 1 0.0435948 0.0236556 1.8429 0.00737193105307099 0.0500616 0.0579029 0.864578 1 0.0738101 0.0813662 0.907135 0.771737111946245 0.0443081 0.0404725 1.09477 0.641930686567835 0.0305226 0.0180705 1.68908 0.271136539263112 0.836197
chr:10351-10650 0 0.0526248 0.0462958 1.13671 0.163913696552402 0.00809948 0.0243413 0.332746 1 0.0427055 0.0475932 0.897303 1 0.0585527 0.0827153 0.707882 1 0.0396934 0.0397388 0.998858 0.560951172848041 0.0296363 0.0194722 1.52198 0.191123477267594 0.896983
chr:10351-10650 1 0.0526248 0.0420022 1.25291 0.137478998769706 0.00809948 0.0144217 0.561618 1 0.0427055 0.0583215 0.732243 1 0.0585527 0.0737423 0.794018 0.938556427423675 0.0396934 0.0410988 0.965804 0.586984654480606 0.0296363 0.0171803 1.72502 0.103733899672369 0.896983
chr:10351-10650 2 0.0526248 0.0424818 1.23876 0.135773140304095 0.00809948 0.0193881 0.417755 1 0.0427055 0.048363 0.88302 1 0.0585527 0.0816005 0.717553 1 0.0396934 0.0393136 1.00966 0.512938477069011 0.0296363 0.0169398 1.74951 0.112183153786026 0.896983
chr:10351-10650 3 0.0526248 0.0479852 1.09669 0.219197690714622 0.00809948 0.0254649 0.318064 1 0.0427055 0.0691834 0.61728 1 0.0585527 0.0789702 0.741453 0.77815298925383 0.0396934 0.0462012 0.859142 0.826722982186758 0.0296363 0.0186132 1.59222 0.139165164521625 0.896983
chr:10351-10650 4 0.0526248 0.0548107 0.960119 0.32770694454498 0.00809948 0.0237812 0.340583 1 0.0427055 0.0508558 0.839737 1 0.0585527 0.0861752 0.679461 1 0.0396934 0.048658 0.815763 0.929723304485254 0.0296363 0.0222929 1.32941 0.249081151657575 0.896983
chr:10351-10650 5 0.0526248 0.0508483 1.03494 0.24262346826263 0.00809948 0.018867 0.429293 1 0.0427055 0.0539148 0.792092 1 0.0585527 0.0854634 0.68512 1 0.0396934 0.0470999 0.842749 0.838032061434375 0.0296363 0.0186766 1.58681 0.140434107648647 0.896983
chr:10351-10650 6 0.0526248 0.0510397 1.03106 0.226547371098537 0.00809948 0.031301 0.258761 1 0.0427055 0.0492853 0.866496 1 0.0585527 0.0864288 0.677467 1 0.0396934 0.0424746 0.934521 0.662535701208455 0.0296363 0.0219832 1.34813 0.275709506924481 0.896983
chr:10351-10650 7 0.0526248 0.0427165 1.23195 0.131432900848273 0.00809948 0.018235 0.444172 1 0.0427055 0.0379818 1.12437 1 0.0585527 0.0724741 0.807912 0.861275094242064 0.0396934 0.0414441 0.957758 0.615932480893109 0.0296363 0.0194627 1.52272 0.190585725697002 0.896983
chr:10351-10650 8 0.0526248 0.0425363 1.23717 0.117350560604903 0.00809948 0.0216713 0.373742 1 0.0427055 0.0429318 0.994729 1 0.0585527 0.073775 0.793666 0.800946003577588 0.0396934 0.0394889 1.00518 0.49912894394239 0.0296363 0.0206694 1.43382 0.229928118149683 0.896983
chr:10351-10650 9 0.0526248 0.0503719 1.04473 0.228210830705551 0.00809948 0.0209778 0.386098 1 0.0427055 0.0588168 0.726077 1 0.0585527 0.0871238 0.672063 1 0.0396934 0.0496089 0.800127 0.873964059389716 0.0296363 0.0214583 1.38111 0.211404199450656 0.896983
chr:10501-10800 0 0.0631042 0.0493982 1.27746 0.179058622008772 0.0134172 0.027482 0.488218 1 0.00926473 0.0494829 0.187231 1 0.0771895 0.0823738 0.937064 0.0583444180204937 0.0577629 0.0418872 1.37901 0.107554595069878 0.0137122 0.0231199 0.593091 0.993819674649008 0.861353
chr:10501-10800 1 0.0631042 0.0417447 1.51167 0.064365926486772 0.0134172 0.0242694 0.552844 1 0.00926473 0.0469406 0.197371 1 0.0771895 0.0833224 0.926396 0.0948565951882425 0.0577629 0.0431475 1.33873 0.113525400826157 0.0137122 0.0210929 0.650086 0.970302399323869 0.861353
chr:10501-10800 2 0.0631042 0.0475544 1.32699 0.123037668716269 0.0134172 0.0292169 0.459227 1 0.00926473 0.0504225 0.183742 1 0.0771895 0.0817358 0.944378 0.0671539191403525 0.0577629 0.0376875 1.53268 0.0668498477736326 0.0137122 0.0152489 0.899226 0.736106834223219 0.861353
chr:10501-10800 3 0.0631042 0.0528008 1.19514 0.390974209246562 0.0134172 0.023208 0.578128 1 0.00926473 0.0543366 0.170506 1 0.0771895 0.0914654 0.84392 0.110872121797112 0.0577629 0.0600429 0.962027 0.629717531124733 0.0137122 0.0155129 0.883922 0.689508458545367 0.861353
chr:10501-10800 4 0.0631042 0.0440357 1.43302 0.0853847931375253 0.0134172 0.0263265 0.509646 1 0.00926473 0.0503938 0.183847 1 0.0771895 0.0859484 0.898091 0.103738729525256 0.0577629 0.0376091 1.53588 0.046664231780951 0.0137122 0.0175328 0.782088 0.823568665688924 0.861353
chr:10501-10800 5 0.0631042 0.0481567 1.31039 0.161113683089308 0.0134172 0.0168692 0.795367 1 0.00926473 0.0624871 0.148266 1 0.0771895 0.0719017 1.07354 0.036753968919082 0.0577629 0.0375297 1.53913 0.0659697968300486 0.0137122 0.0183176 0.748581 0.810899682323569 0.861353
chr:10501-10800 6 0.0631042 0.0456193 1.38328 0.12528365032671 0.0134172 0.0183303 0.731968 1 0.00926473 0.0639466 0.144882 1 0.0771895 0.0818281 0.943313 0.0894862009001015 0.0577629 0.0444994 1.29806 0.174616809072164 0.0137122 0.0169391 0.8095 0.750618557884324 0.861353
chr:10501-10800 7 0.0631042 0.040361 1.56349 0.0485998243530262 0.0134172 0.0243029 0.552082 1 0.00926473 0.0440707 0.210224 1 0.0771895 0.0715668 1.07857 0.0394187798766747 0.0577629 0.0380193 1.5193 0.056963838016177 0.0137122 0.0201331 0.681077 1 0.861353
chr:10501-10800 8 0.0631042 0.0671787 0.939348 0.856460844131393 0.0134172 0.0242725 0.552774 1 0.00926473 0.0607301 0.152556 1 0.0771895 0.084602 0.912384 0.050589259022302 0.0577629 0.0572026 1.0098 0.558566682466262 0.0137122 0.0240439 0.570298 0.987639719917203 0.861353
chr:10501-10800 9 0.0631042 0.0542213 1.16383 0.368834321430993 0.0134172 0.0208601 0.643199 1 0.00926473 0.0563418 0.164438 1 0.0771895 0.0775122 0.995837 0.0525185165204629 0.0577629 0.0495878 1.16486 0.337048399659588 0.0137122 0.0179117 0.765544 0.788461076776026 0.861353
chr:1051-1350 0 0.0426357 0.0569717 0.748366 1 0.00336631 0.0227009 0.14829 1 0.0738282 0.0626102 1.17917 0.358096995091249 0.0581963 0.0740778 0.785611 0.84076277587482 0.027938 0.0455028 0.613984 1 0.0349136 0.0193243 1.80672 0.222471089528875 0.721453
chr:1051-1350 1 0.0426357 0.0500373 0.852078 1 0.00336631 0.0315677 0.106638 1 0.0738282 0.0519991 1.4198 0.123040031837837 0.0581963 0.0880396 0.661024 1 0.027938 0.0382965 0.729518 1 0.0349136 0.0209358 1.66765 0.311330259241457 0.721453
chr:1051-1350 2 0.0426357 0.0391047 1.0903 1 0.00336631 0.0241646 0.139307 1 0.0738282 0.0452483 1.63162 0.0527164169938962 0.0581963 0.0866233 0.671832 1 0.027938 0.0474786 0.588434 1 0.0349136 0.0221439 1.57667 0.384294750933663 0.721453
chr:1051-1350 3 0.0426357 0.0441906 0.964814 1 0.00336631 0.0197977 0.170035 1 0.0738282 0.0466961 1.58104 0.0705094705616051 0.0581963 0.0807062 0.721088 1 0.027938 0.0355571 0.785722 1 0.0349136 0.0184233 1.89508 0.18907019511632 0.721453
chr:1051-1350 4 0.0426357 0.048632 0.876701 1 0.00336631 0.0189451 0.177688 1 0.0738282 0.0501877 1.47104 0.0922634189357618 0.0581963 0.0820749 0.709063 1 0.027938 0.0594595 0.469866 1 0.0349136 0.0177038 1.9721 0.148896663770867 0.721453
chr:1051-1350 5 0.0426357 0.0481959 0.884633 1 0.00336631 0.0175299 0.192032 1 0.0738282 0.0434813 1.69793 0.0354455949608188 0.0581963 0.0793361 0.733541 0.982160245592586 0.027938 0.0433092 0.645082 1 0.0349136 0.020815 1.67733 0.284575142414885 0.721453
chr:1051-1350 6 0.0426357 0.0372604 1.14426 0.832350099215745 0.00336631 0.0181937 0.185026 0.455747592192716 0.0738282 0.0422299 1.74824 0.0214228151959001 0.0581963 0.0719798 0.808509 0.632418016898585 0.027938 0.0351373 0.795109 0.455708715645909 0.0349136 0.0170182 2.05154 0.127610382506149 0.721453
chr:1051-1350 7 0.0426357 0.0549036 0.776556 1 0.00336631 0.0236487 0.142347 1 0.0738282 0.070226 1.05129 0.617447104056744 0.0581963 0.0836146 0.696006 1 0.027938 0.0482445 0.579092 1 0.0349136 0.0195499 1.78587 0.226094733758164 0.721453
chr:1051-1350 8 0.0426357 0.0474655 0.898246 0.998871621018033 0.00336631 0.0170072 0.197934 1 0.0738282 0.0471627 1.56539 0.0650521659427425 0.0581963 0.0787218 0.739265 1 0.027938 0.0488273 0.57218 1 0.0349136 0.0178498 1.95597 0.146813736190117 0.721453
chr:1051-1350 9 0.0426357 0.0461795 0.92326 1 0.00336631 0.0200847 0.167606 1 0.0738282 0.0494406 1.49327 0.0633875488221691 0.0581963 0.0804343 0.723526 1 0.027938 0.046169 0.605125 1 0.0349136 0.0198291 1.76073 0.234841700631014 0.721453
chr:10651-10950 0 0.0458188 0.0605667 0.756502 1 0.0236996 0.0181815 1.3035 1 0.0247184 0.0611629 0.40414 1 0.0903546 0.0791227 1.14196 0.003785709112617 0.0484816 0.0618124 0.784335 1 2.56557e-18 0.023395 1.09663e-16 1 0.96669
chr:10651-10950 1 0.0458188 0.0430162 1.06515 0.51141932274584 0.0236996 0.026919 0.880404 1 0.0247184 0.0436931 0.565728 1 0.0903546 0.0819906 1.10201 0.00939890693217427 0.0484816 0.044645 1.08594 0.413923881472149 2.56557e-18 0.0215985 1.18785e-16 1 0.96669
chr:10651-10950 2 0.0458188 0.0515678 0.888516 0.872090954668566 0.0236996 0.0176924 1.33954 0.938340089478754 0.0247184 0.0515235 0.47975 1 0.0903546 0.0877451 1.02974 0.0191684305612648 0.0484816 0.0411226 1.17895 0.359027519462494 2.56557e-18 0.0198543 1.2922e-16 1 0.96669
chr:10651-10950 3 0.0458188 0.0258223 1.77439 0.0317543905996249 0.0236996 0.0145953 1.62378 0.50436971540368 0.0247184 0.0447677 0.552148 1 0.0903546 0.0785826 1.1498 0.0119671465527443 0.0484816 0.031117 1.55804 0.0663788459431888 2.56557e-18 0.0125424 2.04552e-16 1 0.96669
chr:10651-10950 4 0.0458188 0.0511149 0.896388 0.786952362461531 0.0236996 0.0294025 0.80604 1 0.0247184 0.0643912 0.383879 1 0.0903546 0.0869251 1.03945 0.0135887853574838 0.0484816 0.0498459 0.97263 0.562156557182266 2.56557e-18 0.0192218 1.33472e-16 1 0.96669
chr:10651-10950 5 0.0458188 0.0581328 0.788175 1 0.0236996 0.022498 1.05341 1 0.0247184 0.0736759 0.335502 1 0.0903546 0.0820791 1.10082 0.00633327070091894 0.0484816 0.0412414 1.17556 0.375220667034959 2.56557e-18 0.0191596 1.33905e-16 1 0.96669
chr:10651-10950 6 0.0458188 0.0452698 1.01213 0.603619022849933 0.0236996 0.0190316 1.24528 1 0.0247184 0.0509818 0.484848 1 0.0903546 0.0626663 1.44184 0.00086594490910219 0.0484816 0.0385096 1.25895 0.235801524744939 2.56557e-18 0.0178501 1.43729e-16 1 0.96669
chr:10651-10950 7 0.0458188 0.0606165 0.75588 1 0.0236996 0.0191062 1.24041 1 0.0247184 0.0662577 0.373065 1 0.0903546 0.100146 0.902229 0.036408083636799 0.0484816 0.0474182 1.02243 0.615209685292825 2.56557e-18 0.0228213 1.1242e-16 1 0.96669
chr:10651-10950 8 0.0458188 0.0470494 0.973845 0.696766072907664 0.0236996 0.0168547 1.40611 0.883011271711295 0.0247184 0.0513633 0.481246 1 0.0903546 0.0811942 1.11282 0.0101052953769153 0.0484816 0.0400151 1.21158 0.256986244850729 2.56557e-18 0.0189636 1.35289e-16 1 0.96669
chr:10651-10950 9 0.0458188 0.0419162 1.0931 0.550627626380574 0.0236996 0.0220004 1.07723 1 0.0247184 0.0439732 0.562124 1 0.0903546 0.0744887 1.213 0.0044458569240009 0.0484816 0.0445186 1.08902 0.468556552698318 2.56557e-18 0.0170058 1.50864e-16 1 0.96669
chr:10801-11100 0 0.0288617 0.0439816 0.656222 1 0.0102393 0.0202335 0.506057 1 0.0420363 0.0474127 0.886604 1 0.0857327 0.0816561 1.04992 0.0924489114054784 0.0371585 0.0427328 0.869555 1 0.0136618 0.0192424 0.709984 1 0.81416
chr:10801-11100 1 0.0288617 0.0544596 0.529965 1 0.0102393 0.0190855 0.536496 1 0.0420363 0.0645551 0.651169 1 0.0857327 0.0678254 1.26402 0.0249375441639731 0.0371585 0.0493865 0.752402 1 0.0136618 0.0191314 0.714104 0.92776817012306 0.81416
chr:10801-11100 2 0.0288617 0.0510814 0.565014 1 0.0102393 0.0194588 0.526204 1 0.0420363 0.0581242 0.723215 1 0.0857327 0.0744174 1.15205 0.058462678673346 0.0371585 0.0499734 0.743566 1 0.0136618 0.0215324 0.634476 1 0.81416
chr:10801-11100 3 0.0288617 0.0570506 0.505897 1 0.0102393 0.0155254 0.659519 1 0.0420363 0.0637443 0.659452 1 0.0857327 0.0861726 0.994895 0.161414746552023 0.0371585 0.0463789 0.801194 1 0.0136618 0.0177589 0.769293 0.867645974747685 0.81416
chr:10801-11100 4 0.0288617 0.0425376 0.678499 1 0.0102393 0.024951 0.410376 1 0.0420363 0.0479467 0.87673 1 0.0857327 0.0862279 0.994257 0.172885400952931 0.0371585 0.0354967 1.04682 0.855470660068189 0.0136618 0.0128816 1.06057 0.687175593514803 0.81416
chr:10801-11100 5 0.0288617 0.040496 0.712705 1 0.0102393 0.0202961 0.504496 1 0.0420363 0.0518771 0.810306 1 0.0857327 0.0833245 1.0289 0.130214117772785 0.0371585 0.0425552 0.873184 1 0.0136618 0.0223662 0.610823 1 0.81416
chr:10801-11100 6 0.0288617 0.0359551 0.802715 1 0.0102393 0.027267 0.37552 1 0.0420363 0.0422907 0.993984 1 0.0857327 0.0825254 1.03886 0.140514292222122 0.0371585 0.0344282 1.0793 0.726478114165696 0.0136618 0.0176621 0.773509 1 0.81416
chr:10801-11100 7 0.0288617 0.0397794 0.725544 1 0.0102393 0.0170374 0.60099 1 0.0420363 0.0499055 0.842318 1 0.0857327 0.0741357 1.15643 0.0555064571832652 0.0371585 0.032416 1.1463 0.68377259893512 0.0136618 0.0148829 0.917953 0.911627063393877 0.81416
chr:10801-11100 8 0.0288617 0.0414086 0.696998 1 0.0102393 0.0213608 0.47935 1 0.0420363 0.0406322 1.03456 1 0.0857327 0.0594669 1.44169 0.0101004167551463 0.0371585 0.0400541 0.927708 1 0.0136618 0.017879 0.764126 1 0.81416
chr:10801-11100 9 0.0288617 0.0407141 0.708887 1 0.0102393 0.022323 0.458688 1 0.0420363 0.0535816 0.784529 1 0.0857327 0.0799405 1.07246 0.0800592741988425 0.0371585 0.0374668 0.991771 0.953338450290874 0.0136618 0.016033 0.852105 0.94000820390437 0.81416
chr:10951-11250 0 0.0362984 0.05116 0.709507 1 0.00580074 0.0164074 0.353544 1 0.0440337 0.0512327 0.859484 1 0.0735343 0.0704752 1.04341 0.380395301528157 0.0446421 0.0479494 0.931025 1 0.0319735 0.0176447 1.81207 0.112475617374145 0.798457
chr:10951-11250 1 0.0362984 0.0493317 0.735803 1 0.00580074 0.0206238 0.281264 1 0.0440337 0.049385 0.891641 1 0.0735343 0.0653456 1.12531 0.173929312445738 0.0446421 0.0495046 0.901777 1 0.0319735 0.0203986 1.56744 0.22517915458617 0.798457
chr:10951-11250 2 0.0362984 0.046622 0.778568 1 0.00580074 0.0250975 0.231128 1 0.0440337 0.0577779 0.76212 1 0.0735343 0.0849703 0.865412 0.648907716777411 0.0446421 0.0394346 1.13205 0.544701094698754 0.0319735 0.0182237 1.7545 0.160216869216244 0.798457
chr:10951-11250 3 0.0362984 0.0441266 0.822597 1 0.00580074 0.0205402 0.282409 1 0.0440337 0.0423229 1.04042 0.855079142530254 0.0735343 0.084667 0.868512 0.758619109885126 0.0446421 0.0467652 0.954601 0.904423754752793 0.0319735 0.0187722 1.70324 0.188806768756975 0.798457
chr:10951-11250 4 0.0362984 0.0442814 0.819721 1 0.00580074 0.0230164 0.252026 1 0.0440337 0.0555367 0.792876 1 0.0735343 0.0791561 0.928978 0.511920260375984 0.0446421 0.0413229 1.08032 0.572134565005989 0.0319735 0.0169174 1.88998 0.111373272988724 0.798457
chr:10951-11250 5 0.0362984 0.0495973 0.731862 1 0.00580074 0.0227137 0.255385 1 0.0440337 0.0519628 0.847408 1 0.0735343 0.0702602 1.0466 0.344278018326763 0.0446421 0.0503985 0.885782 1 0.0319735 0.0201093 1.58999 0.197348332963472 0.798457
chr:10951-11250 6 0.0362984 0.0580007 0.625827 1 0.00580074 0.0192131 0.301916 1 0.0440337 0.0645693 0.68196 1 0.0735343 0.0755373 0.973483 0.450385308776815 0.0446421 0.0478799 0.932377 0.98599790151081 0.0319735 0.0184737 1.73076 0.120761864126289 0.798457
chr:10951-11250 7 0.0362984 0.0410771 0.883665 1 0.00580074 0.0193921 0.299129 1 0.0440337 0.0532432 0.82703 1 0.0735343 0.0807052 0.911147 0.484226328390939 0.0446421 0.0365674 1.22082 0.371420658929712 0.0319735 0.0160663 1.9901 0.0872961577518905 0.798457
chr:10951-11250 8 0.0362984 0.0494485 0.734065 1 0.00580074 0.0173206 0.334904 1 0.0440337 0.0685896 0.641988 1 0.0735343 0.0946477 0.776926 0.933132196451837 0.0446421 0.0383018 1.16554 0.478354674936095 0.0319735 0.0189314 1.68891 0.138107110931916 0.798457
chr:10951-11250 9 0.0362984 0.0401171 0.904811 1 0.00580074 0.0207376 0.279721 1 0.0440337 0.0491946 0.895092 1 0.0735343 0.0901889 0.815336 0.681678947171122 0.0446421 0.0383153 1.16512 0.461239129421491 0.0319735 0.0168469 1.89789 0.123815321531925 0.798457
chr:11101-11400 0 0.0445858 0.0385749 1.15582 0.514995424450672 0.0188628 0.015392 1.22549 0.617286395907703 0.0247946 0.0409803 0.605037 1 0.0678312 0.0741549 0.914723 0.713047551447977 0.0248762 0.041654 0.59721 1 0.0154707 0.0198155 0.780737 1 0.850637
chr:11101-11400 1 0.0445858 0.0398242 1.11957 0.57310065155675 0.0188628 0.0156634 1.20426 0.570521926291727 0.0247946 0.052179 0.475184 1 0.0678312 0.0788379 0.860388 0.957424844721211 0.0248762 0.0374264 0.66467 1 0.0154707 0.0132107 1.17107 0.513432140328019 0.850637
chr:11101-11400 2 0.0445858 0.0465889 0.957005 0.879186935651845 0.0188628 0.0195746 0.963637 0.970690444099012 0.0247946 0.055555 0.446307 1 0.0678312 0.0736287 0.92126 0.644042518063297 0.0248762 0.0393167 0.632713 1 0.0154707 0.0174996 0.88406 0.902136073270913 0.850637
chr:11101-11400 3 0.0445858 0.0622423 0.716326 1 0.0188628 0.0241879 0.779844 1 0.0247946 0.0706846 0.350778 1 0.0678312 0.0809075 0.83838 0.784545134286571 0.0248762 0.0452532 0.549711 1 0.0154707 0.0187478 0.825201 0.986043432274123 0.850637
chr:11101-11400 4 0.0445858 0.043451 1.02612 0.78943023521975 0.0188628 0.0184199 1.02404 0.825020222466234 0.0247946 0.0422497 0.586859 1 0.0678312 0.0778367 0.871455 0.746251370844455 0.0248762 0.0534473 0.465434 1 0.0154707 0.0185239 0.835175 0.994358151045984 0.850637
chr:11101-11400 5 0.0445858 0.043325 1.0291 0.674222944570327 0.0188628 0.0193092 0.976881 0.894059675083072 0.0247946 0.0569204 0.435601 1 0.0678312 0.0812378 0.834971 0.84091463421471 0.0248762 0.0509732 0.488025 1 0.0154707 0.0206338 0.749775 1 0.850637
chr:11101-11400 6 0.0445858 0.0545664 0.817093 1 0.0188628 0.0217529 0.86714 0.991631869511444 0.0247946 0.0568934 0.435808 1 0.0678312 0.0809284 0.838163 0.883586649270019 0.0248762 0.0448295 0.554907 0.988493144187053 0.0154707 0.0219945 0.703389 1 0.850637
chr:11101-11400 7 0.0445858 0.0491169 0.907749 0.789479254264836 0.0188628 0.0266207 0.708576 1 0.0247946 0.0568943 0.435801 1 0.0678312 0.0880529 0.770346 1 0.0248762 0.0478278 0.52012 1 0.0154707 0.0232322 0.665916 1 0.850637
chr:11101-11400 8 0.0445858 0.0376958 1.18278 0.388419528041127 0.0188628 0.016915 1.11515 0.709536849571 0.0247946 0.0441994 0.560971 1 0.0678312 0.0722482 0.938864 0.624631122216147 0.0248762 0.0362279 0.686659 0.845688321485568 0.0154707 0.0197096 0.784932 1 0.850637
chr:11101-11400 9 0.0445858 0.0482148 0.924733 0.731794844350453 0.0188628 0.0231106 0.816197 1 0.0247946 0.0470454 0.527036 1 0.0678312 0.0824863 0.822333 0.845780873567732 0.0248762 0.0454716 0.547071 1 0.0154707 0.0211351 0.731991 1 0.850637
chr:11251-11550 0 0.0443659 0.0460903 0.962586 0.818650141959629 0.0217861 0.0235729 0.924201 0.807176868189422 0.0152059 0.0458491 0.331651 1 0.0572619 0.0992162 0.577143 1 0.0179484 0.0431632 0.415826 1 0.00543995 0.0188657 0.288351 1 0.872677
chr:11251-11550 1 0.0443659 0.0440552 1.00705 0.835759169216476 0.0217861 0.0221026 0.98568 0.780114212561107 0.0152059 0.0541508 0.280807 1 0.0572619 0.0733424 0.780748 0.957679324007 0.0179484 0.0464252 0.386609 0.983533017409868 0.00543995 0.020825 0.261222 1 0.872677
chr:11251-11550 2 0.0443659 0.0508801 0.87197 1 0.0217861 0.0214822 1.01415 0.67071406259504 0.0152059 0.0641967 0.236864 1 0.0572619 0.086493 0.662041 1 0.0179484 0.044218 0.405907 1 0.00543995 0.0192681 0.282329 1 0.872677
chr:11251-11550 3 0.0443659 0.0488756 0.907731 0.971061716998589 0.0217861 0.0228742 0.952431 0.765721092656994 0.0152059 0.0598479 0.254076 1 0.0572619 0.077792 0.73609 1 0.0179484 0.0479368 0.374418 1 0.00543995 0.0212244 0.256306 1 0.872677
chr:11251-11550 4 0.0443659 0.0526224 0.843099 1 0.0217861 0.0264907 0.822406 0.977862443015672 0.0152059 0.0612982 0.248064 1 0.0572619 0.0837613 0.683632 1 0.0179484 0.0551228 0.325608 1 0.00543995 0.0191912 0.283461 1 0.872677
chr:11251-11550 5 0.0443659 0.0400252 1.10845 0.629629144105378 0.0217861 0.0224906 0.968676 0.784815206687162 0.0152059 0.0465575 0.326605 1 0.0572619 0.0761814 0.751652 1 0.0179484 0.0428735 0.418636 0.985506504251791 0.00543995 0.0189572 0.28696 1 0.872677
chr:11251-11550 6 0.0443659 0.0418711 1.05958 0.748821505210618 0.0217861 0.016897 1.28935 0.354743595910516 0.0152059 0.0455205 0.334045 1 0.0572619 0.0812516 0.704748 1 0.0179484 0.0438142 0.409648 1 0.00543995 0.00998315 0.544913 1 0.872677
chr:11251-11550 7 0.0443659 0.0465141 0.953816 0.882060500108674 0.0217861 0.01556 1.40013 0.284110031520579 0.0152059 0.0513312 0.296231 1 0.0572619 0.0865465 0.661632 1 0.0179484 0.041587 0.431587 1 0.00543995 0.016569 0.328321 1 0.872677
chr:11251-11550 8 0.0443659 0.0492894 0.90011 1 0.0217861 0.0205376 1.06079 0.613264830662655 0.0152059 0.0536775 0.283283 1 0.0572619 0.0872505 0.656293 1 0.0179484 0.0473981 0.378673 1 0.00543995 0.017238 0.315579 1 0.872677
chr:11251-11550 9 0.0443659 0.0368967 1.20244 0.474091403621176 0.0217861 0.0176752 1.23258 0.447265596173587 0.0152059 0.0390364 0.389531 1 0.0572619 0.0749631 0.763868 1 0.0179484 0.0395285 0.454062 1 0.00543995 0.0166467 0.326788 1 0.872677
chr:11401-11700 0 0.0471743 0.0379192 1.24407 0.594035528430516 0.017853 0.0192087 0.929423 1 0.0136102 0.0485768 0.280179 1 0.081337 0.0741132 1.09747 0.0717459078956026 0.0288746 0.0311991 0.925495 0.290466039718648 0.00596195 0.0148364 0.401846 1 0.905707
chr:11401-11700 1 0.0471743 0.0367521 1.28358 0.534171360033015 0.017853 0.0139594 1.27892 0.679923465288031 0.0136102 0.0476633 0.285549 1 0.081337 0.0719986 1.1297 0.0735540330943255 0.0288746 0.0335547 0.860523 0.404172221992184 0.00596195 0.0126869 0.46993 1 0.905707
chr:11401-11700 2 0.0471743 0.0411009 1.14777 0.815420143999812 0.017853 0.0169406 1.05386 1 0.0136102 0.0447737 0.303978 1 0.081337 0.0724297 1.12298 0.0466244383797075 0.0288746 0.0361975 0.797696 0.437776378941836 0.00596195 0.0155722 0.382859 1 0.905707
chr:11401-11700 3 0.0471743 0.0436992 1.07952 1 0.017853 0.0238547 0.748406 1 0.0136102 0.0482156 0.282278 1 0.081337 0.0738726 1.10104 0.0414161461111902 0.0288746 0.045269 0.637845 0.608971051507016 0.00596195 0.0175061 0.340564 1 0.905707
chr:11401-11700 4 0.0471743 0.0577066 0.817485 1 0.017853 0.0213255 0.837167 1 0.0136102 0.0669025 0.203433 1 0.081337 0.090222 0.901521 0.151263965156419 0.0288746 0.0576797 0.500602 0.983494413272935 0.00596195 0.0211766 0.281535 1 0.905707
chr:11401-11700 5 0.0471743 0.0344812 1.36812 0.518961850312805 0.017853 0.0161984 1.10215 0.952972362377934 0.0136102 0.0523211 0.260128 1 0.081337 0.0825063 0.985828 0.136340053832288 0.0288746 0.0407825 0.708014 0.615058636568409 0.00596195 0.0158139 0.377007 1 0.905707
chr:11401-11700 6 0.0471743 0.0409436 1.15218 0.826367513114202 0.017853 0.0146667 1.21725 0.818734904573407 0.0136102 0.043442 0.313296 1 0.081337 0.0822179 0.989286 0.151167308926941 0.0288746 0.0392386 0.735872 0.549366100436992 0.00596195 0.0150325 0.396604 1 0.905707
chr:11401-11700 7 0.0471743 0.0496073 0.950955 1 0.017853 0.0167669 1.06478 1 0.0136102 0.0499734 0.272349 1 0.081337 0.0813083 1.00035 0.119475746337442 0.0288746 0.045144 0.639611 0.763390428824279 0.00596195 0.0191039 0.31208 1 0.905707
chr:11401-11700 8 0.0471743 0.0397262 1.18749 0.686065326293907 0.017853 0.0258715 0.690064 1 0.0136102 0.0437727 0.310929 1 0.081337 0.0746395 1.08973 0.0891305935797563 0.0288746 0.0338202 0.853768 0.448789997452421 0.00596195 0.0159852 0.372967 1 0.905707
chr:11401-11700 9 0.0471743 0.0423504 1.1139 0.987135055500672 0.017853 0.0187026 0.954573 1 0.0136102 0.0599503 0.227025 1 0.081337 0.076609 1.06172 0.054132518160298 0.0288746 0.0395132 0.730758 0.562779773679988 0.00596195 0.0181492 0.328497 1 0.905707
chr:11551-11850 0 0.0427627 0.0496554 0.861189 1 0.0335246 0.0214118 1.56571 0.222034086430518 0.0407097 0.0588809 0.691391 1 0.142939 0.0836705 1.70836 0.000451728103685434 0.0411276 0.0438345 0.938247 0.415620319867419 0.0245912 0.0179838 1.36741 0.634693204364417 0.81642
chr:11551-11850 1 0.0427627 0.0491278 0.870438 1 0.0335246 0.0286411 1.17051 0.63222170190211 0.0407097 0.0507118 0.802766 1 0.142939 0.0839346 1.70298 0.000484572592312493 0.0411276 0.0403597 1.01903 0.365507831107219 0.0245912 0.0172679 1.4241 0.721256476752228 0.81642
chr:11551-11850 2 0.0427627 0.0513587 0.832628 1 0.0335246 0.0229965 1.45781 0.343682636600926 0.0407097 0.0575379 0.707528 1 0.142939 0.0802591 1.78097 0.000231452347303707 0.0411276 0.0532112 0.772912 0.584049226930942 0.0245912 0.0203196 1.21022 0.898186075655747 0.81642
chr:11551-11850 3 0.0427627 0.0405124 1.05555 0.761637241384814 0.0335246 0.0221394 1.51425 0.259240187023607 0.0407097 0.0479984 0.848147 1 0.142939 0.0919359 1.55477 0.00138268186602064 0.0411276 0.0380381 1.08122 0.242704912609967 0.0245912 0.0175496 1.40124 0.567222502335137 0.81642
chr:11551-11850 4 0.0427627 0.0391192 1.09314 0.687137227895756 0.0335246 0.0144067 2.32701 0.02068403787753 0.0407097 0.0428019 0.951119 1 0.142939 0.0756265 1.89006 0.000164826254338002 0.0411276 0.0350384 1.17379 0.226772985037756 0.0245912 0.0139063 1.76835 0.163685690522189 0.81642
chr:11551-11850 5 0.0427627 0.034427 1.24213 0.520274056350377 0.0335246 0.0174511 1.92106 0.0791737354763477 0.0407097 0.0467028 0.871676 1 0.142939 0.0813202 1.75773 0.000441682444141445 0.0411276 0.0399367 1.02982 0.246801669961716 0.0245912 0.015498 1.58673 0.318178802113384 0.81642
chr:11551-11850 6 0.0427627 0.055627 0.76874 1 0.0335246 0.0196628 1.70498 0.208240031346114 0.0407097 0.049465 0.823 1 0.142939 0.0809089 1.76667 0.000368777656566732 0.0411276 0.0545823 0.753497 0.767772593077176 0.0245912 0.0217501 1.13062 0.874167881175337 0.81642
chr:11551-11850 7 0.0427627 0.0436035 0.980717 0.938577071104376 0.0335246 0.0154747 2.16641 0.0533918424351238 0.0407097 0.0560908 0.725782 1 0.142939 0.0813026 1.75811 0.000439630813425462 0.0411276 0.0423036 0.972201 0.362311857766735 0.0245912 0.0181745 1.35306 0.464924998062538 0.81642
chr:11551-11850 8 0.0427627 0.0434466 0.984259 0.878829443473683 0.0335246 0.0266871 1.25621 0.554694499142115 0.0407097 0.0610828 0.666467 1 0.142939 0.0854764 1.67226 0.000799215427364497 0.0411276 0.0455294 0.90332 0.385604434045351 0.0245912 0.0182931 1.34429 0.817151769272001 0.81642
chr:11551-11850 9 0.0427627 0.0471818 0.906339 1 0.0335246 0.0237832 1.40959 0.393398405846847 0.0407097 0.0479098 0.849716 1 0.142939 0.0759021 1.8832 0.000126762858003948 0.0411276 0.0357035 1.15192 0.257191089156409 0.0245912 0.0224269 1.0965 1 0.81642
chr:11701-12000 0 0.0324586 0.0703732 0.461235 1 0.0267012 0.0271749 0.982568 1 0.0512871 0.0609303 0.841734 1 0.125552 0.090003 1.39498 0.00318652723134827 0.0514264 0.0547131 0.939928 0.594368201794205 0.0339875 0.0232903 1.4593 0.615300633243877 0.767507
chr:11701-12000 1 0.0324586 0.0495917 0.654517 1 0.0267012 0.0186202 1.43399 0.248647658630968 0.0512871 0.0612733 0.837022 1 0.125552 0.0781252 1.60706 0.00163963861540706 0.0514264 0.043123 1.19255 0.316742544017367 0.0339875 0.0167032 2.03479 0.107870461493139 0.767507
chr:11701-12000 2 0.0324586 0.0508227 0.638663 1 0.0267012 0.0198372 1.34602 0.267948753808345 0.0512871 0.0584322 0.87772 1 0.125552 0.0754325 1.66443 0.000619318474920028 0.0514264 0.0438674 1.17231 0.329373870839097 0.0339875 0.0152312 2.23144 0.0798739843383746 0.767507
chr:11701-12000 3 0.0324586 0.0490668 0.661519 1 0.0267012 0.0176554 1.51235 0.275258968514315 0.0512871 0.0448845 1.14265 1 0.125552 0.0742055 1.69195 0.000438926348420465 0.0514264 0.0455318 1.12946 0.343906616892812 0.0339875 0.0219598 1.54771 0.319424850587671 0.767507
chr:11701-12000 4 0.0324586 0.0518036 0.62657 1 0.0267012 0.0194577 1.37227 0.346442228798857 0.0512871 0.056744 0.903833 1 0.125552 0.0761392 1.64898 0.000601342832697194 0.0514264 0.0472911 1.08744 0.377138693115807 0.0339875 0.020018 1.69785 0.258749735091245 0.767507
chr:11701-12000 5 0.0324586 0.0451986 0.718133 1 0.0267012 0.0181404 1.47192 0.275231143010541 0.0512871 0.0435025 1.17895 0.985116519894172 0.125552 0.0699546 1.79476 0.00024195809192129 0.0514264 0.0402823 1.27665 0.242345566009148 0.0339875 0.0208786 1.62786 0.253927373730623 0.767507
chr:11701-12000 6 0.0324586 0.0377714 0.859343 1 0.0267012 0.0222566 1.1997 0.457671193981407 0.0512871 0.0499959 1.02583 1 0.125552 0.0741583 1.69303 0.000640805454580784 0.0514264 0.0443936 1.15842 0.278179179161669 0.0339875 0.0164434 2.06694 0.121980290634036 0.767507
chr:11701-12000 7 0.0324586 0.0386615 0.839559 1 0.0267012 0.0213244 1.25214 0.467718889827337 0.0512871 0.0450783 1.13773 1 0.125552 0.083011 1.51247 0.00262547730648477 0.0514264 0.039713 1.29495 0.193926097305052 0.0339875 0.01998 1.70108 0.253578902897037 0.767507
chr:11701-12000 8 0.0324586 0.0488306 0.664718 1 0.0267012 0.0186445 1.43212 0.270467194771665 0.0512871 0.047171 1.08726 1 0.125552 0.0775078 1.61986 0.00114127855620172 0.0514264 0.0424376 1.21181 0.286309175028813 0.0339875 0.0179626 1.89213 0.144335259938092 0.767507
chr:11701-12000 9 0.0324586 0.039445 0.822882 1 0.0267012 0.0156466 1.70652 0.129385827016746 0.0512871 0.0483376 1.06102 1 0.125552 0.07403 1.69596 0.000529370423625442 0.0514264 0.0376102 1.36735 0.175210428597096 0.0339875 0.0180038 1.8878 0.11123436280482 0.767507
chr:11851-12150 0 0.0457547 0.0411076 1.11305 0.474262265821418 0.0113267 0.018026 0.628353 1 0.0369164 0.0521942 0.707289 1 0.0882412 0.0715998 1.23242 0.0861295179703652 0.0610811 0.0382831 1.59551 0.0387344046865178 0.0164474 0.0144021 1.14201 1 0.777237
chr:11851-12150 1 0.0457547 0.0412949 1.108 0.584636949818912 0.0113267 0.0192228 0.589233 1 0.0369164 0.049138 0.75128 1 0.0882412 0.067783 1.30182 0.0584407228695167 0.0610811 0.0519771 1.17515 0.311018906423855 0.0164474 0.0158086 1.04041 1 0.777237
chr:11851-12150 2 0.0457547 0.040306 1.13518 0.389734565272487 0.0113267 0.0195354 0.579804 1 0.0369164 0.0509965 0.723901 1 0.0882412 0.0780062 1.13121 0.186952675773628 0.0610811 0.0369664 1.65234 0.0312263765900028 0.0164474 0.0144367 1.13928 1 0.777237
chr:11851-12150 3 0.0457547 0.0484795 0.943795 0.838610368368025 0.0113267 0.017566 0.644808 1 0.0369164 0.0736523 0.501225 1 0.0882412 0.0773982 1.14009 0.148982702022244 0.0610811 0.0449916 1.35761 0.128590204615237 0.0164474 0.0176668 0.930978 1 0.777237
chr:11851-12150 4 0.0457547 0.0505598 0.904962 1 0.0113267 0.0276178 0.410123 1 0.0369164 0.0596461 0.618924 1 0.0882412 0.0837922 1.0531 0.230577083686865 0.0610811 0.0429327 1.42272 0.0766439901472722 0.0164474 0.0241677 0.680553 1 0.777237
chr:11851-12150 5 0.0457547 0.0457877 0.999279 0.68096461965551 0.0113267 0.019169 0.590886 1 0.0369164 0.052561 0.702353 1 0.0882412 0.0805603 1.09534 0.199973492152339 0.0610811 0.043829 1.39362 0.105028025102452 0.0164474 0.0182598 0.900744 1 0.777237
chr:11851-12150 6 0.0457547 0.0523286 0.874373 1 0.0113267 0.0231032 0.490265 1 0.0369164 0.0614568 0.600689 1 0.0882412 0.0787724 1.1202 0.157318718478011 0.0610811 0.055115 1.10825 0.328984254473121 0.0164474 0.0182268 0.902375 1 0.777237
chr:11851-12150 7 0.0457547 0.059482 0.769219 1 0.0113267 0.0245857 0.460703 1 0.0369164 0.0674722 0.547135 1 0.0882412 0.0861973 1.02371 0.295336473429209 0.0610811 0.0417948 1.46145 0.0871973418648779 0.0164474 0.01897 0.867022 1 0.777237
chr:11851-12150 8 0.0457547 0.0385779 1.18603 0.342761869806164 0.0113267 0.0208451 0.543375 1 0.0369164 0.041309 0.893665 1 0.0882412 0.0724675 1.21767 0.145529963651447 0.0610811 0.0386809 1.5791 0.0397151598024911 0.0164474 0.0178808 0.919836 1 0.777237
chr:11851-12150 9 0.0457547 0.0431925 1.05932 0.493027655441911 0.0113267 0.0178558 0.634343 1 0.0369164 0.0487174 0.757766 1 0.0882412 0.0748214 1.17936 0.184460454208948 0.0610811 0.0320088 1.90826 0.0117816440851142 0.0164474 0.0178819 0.919779 1 0.777237
chr:12001-12300 0 0.0502983 0.0474354 1.06035 0.727271150505115 0.0163226 0.0217237 0.751373 1 0.0273794 0.0458574 0.597055 1 0.0973237 0.0815448 1.1935 0.103779989110218 0.0496689 0.0554634 0.895526 0.861050451395355 0.00835035 0.0201724 0.413949 1 0.86322
chr:12001-12300 1 0.0502983 0.0428401 1.17409 0.413271339941102 0.0163226 0.0159788 1.02152 1 0.0273794 0.0447009 0.612502 1 0.0973237 0.0881818 1.10367 0.214124899320542 0.0496689 0.0401072 1.2384 0.280756976660707 0.00835035 0.017866 0.467388 1 0.86322
chr:12001-12300 2 0.0502983 0.053731 0.936113 1 0.0163226 0.0198804 0.82104 1 0.0273794 0.0622228 0.440022 1 0.0973237 0.0838125 1.16121 0.103953972866582 0.0496689 0.0469011 1.05901 0.552683314022597 0.00835035 0.0184854 0.451727 1 0.86322
chr:12001-12300 3 0.0502983 0.0605408 0.830817 1 0.0163226 0.0208078 0.784446 1 0.0273794 0.069528 0.39379 1 0.0973237 0.0797465 1.22041 0.0644018839740772 0.0496689 0.0466774 1.06409 0.539454348811829 0.00835035 0.0210532 0.396631 1 0.86322
chr:12001-12300 4 0.0502983 0.0503353 0.999265 0.747396236547795 0.0163226 0.0189517 0.861274 1 0.0273794 0.0666015 0.411093 1 0.0973237 0.0698686 1.39295 0.0326829628758856 0.0496689 0.039203 1.26697 0.249007413927733 0.00835035 0.0168792 0.494712 1 0.86322
chr:12001-12300 5 0.0502983 0.0509954 0.98633 0.835657501066828 0.0163226 0.0205342 0.794898 1 0.0273794 0.0595822 0.459523 1 0.0973237 0.0821069 1.18533 0.0857962967666525 0.0496689 0.0476251 1.04291 0.570766310044307 0.00835035 0.0211531 0.394758 1 0.86322
chr:12001-12300 6 0.0502983 0.0370297 1.35832 0.232452088264801 0.0163226 0.0168655 0.96781 1 0.0273794 0.0440836 0.621079 1 0.0973237 0.0758239 1.28355 0.13682162964096 0.0496689 0.0356021 1.39511 0.154343648995096 0.00835035 0.0133004 0.627827 1 0.86322
chr:12001-12300 7 0.0502983 0.0443988 1.13288 0.569180272644591 0.0163226 0.0254992 0.640122 1 0.0273794 0.0505219 0.541931 1 0.0973237 0.075854 1.28304 0.0636546457284594 0.0496689 0.049604 1.00131 0.641622850797886 0.00835035 0.0206173 0.405017 1 0.86322
chr:12001-12300 8 0.0502983 0.0576095 0.87309 1 0.0163226 0.0246158 0.663094 1 0.0273794 0.0630727 0.434093 1 0.0973237 0.0969567 1.00379 0.250480092907904 0.0496689 0.0443377 1.12024 0.444817326458176 0.00835035 0.0180856 0.461713 1 0.86322
chr:12001-12300 9 0.0502983 0.0450357 1.11685 0.561728646579835 0.0163226 0.0226229 0.721508 1 0.0273794 0.0451721 0.606113 1 0.0973237 0.0841584 1.15643 0.127981920055099 0.0496689 0.0453236 1.09587 0.43902860402978 0.00835035 0.0193511 0.431518 1 0.86322
chr:1201-1500 0 0.0644618 0.0397975 1.61974 0.191408885716742 0.0103204 0.0164514 0.627327 0.742946242975955 0.0648227 0.0476161 1.36136 0.253807019117134 0.0671804 0.0714874 0.939752 0.453094142722319 0.0252676 0.0350933 0.720012 0.742895526949395 0.0307972 0.0176935 1.74059 0.196041689266559 0.702
chr:1201-1500 1 0.0644618 0.0342634 1.88136 0.0919303676204309 0.0103204 0.0162479 0.635184 1 0.0648227 0.0423068 1.53221 0.0927156103675716 0.0671804 0.0664294 1.01131 0.383831583976558 0.0252676 0.0398122 0.63467 0.787559574770643 0.0307972 0.0154657 1.99132 0.111021502957602 0.702
chr:1201-1500 2 0.0644618 0.0780252 0.826166 1 0.0103204 0.0265762 0.388332 1 0.0648227 0.0719188 0.901332 1 0.0671804 0.100226 0.670289 1 0.0252676 0.0547473 0.461531 1 0.0307972 0.023724 1.29815 0.44714449503453 0.702
chr:1201-1500 3 0.0644618 0.0535368 1.20407 0.831871690972576 0.0103204 0.0148426 0.695323 1 0.0648227 0.0489093 1.32537 0.212031644072735 0.0671804 0.084699 0.793166 0.969146986755685 0.0252676 0.0485319 0.520639 1 0.0307972 0.017159 1.79481 0.148998315886669 0.702
chr:1201-1500 4 0.0644618 0.0428649 1.50384 0.367100451946144 0.0103204 0.0184962 0.557974 1 0.0648227 0.0458547 1.41365 0.185567021927327 0.0671804 0.0715277 0.939222 0.568902677768822 0.0252676 0.0473101 0.534085 1 0.0307972 0.0218091 1.41213 0.429541075139067 0.702
chr:1201-1500 5 0.0644618 0.0477239 1.35072 0.523432870624485 0.0103204 0.0260579 0.396056 1 0.0648227 0.0541756 1.19653 0.415422645716993 0.0671804 0.0783428 0.857518 0.727691324917737 0.0252676 0.0418918 0.603163 1 0.0307972 0.0179739 1.71344 0.224557203341437 0.702
chr:1201-1500 6 0.0644618 0.0416608 1.5473 0.267259675760684 0.0103204 0.0187085 0.551642 1 0.0648227 0.0656555 0.987316 1 0.0671804 0.0776406 0.865274 0.675187354166119 0.0252676 0.0395158 0.63943 1 0.0307972 0.0160804 1.9152 0.135954891837074 0.702
chr:1201-1500 7 0.0644618 0.0570351 1.13021 1 0.0103204 0.0272448 0.378803 1 0.0648227 0.0631928 1.02579 0.833954111707788 0.0671804 0.091093 0.737492 1 0.0252676 0.0535279 0.472045 1 0.0307972 0.0211868 1.4536 0.353949779146408 0.702
chr:1201-1500 8 0.0644618 0.0468001 1.37739 0.424263198977263 0.0103204 0.0303705 0.339817 1 0.0648227 0.0568657 1.13993 0.521038080344298 0.0671804 0.0858837 0.782225 1 0.0252676 0.0408004 0.619298 1 0.0307972 0.0213901 1.43979 0.389063786702522 0.702
chr:1201-1500 9 0.0644618 0.0495591 1.30071 0.650055627559146 0.0103204 0.0230533 0.447676 1 0.0648227 0.0520788 1.2447 0.405498511131816 0.0671804 0.0784616 0.85622 0.744060280797143 0.0252676 0.0487972 0.517808 1 0.0307972 0.0186521 1.65114 0.251390449102529 0.702
chr:12151-12450 0 0.0364644 0.0496058 0.735083 1 0.00742553 0.017737 0.418646 1 0.0238662 0.047578 0.501623 1 0.0873978 0.0777735 1.12375 0.0287781464358102 0.0262134 0.0499194 0.525114 1 0.00950377 0.0156857 0.605888 1 0.94875
chr:12151-12450 1 0.0364644 0.0457607 0.79685 1 0.00742553 0.0207193 0.358387 1 0.0238662 0.0491331 0.485746 1 0.0873978 0.0943054 0.926753 0.0667428466272242 0.0262134 0.0453114 0.578517 1 0.00950377 0.0210236 0.452052 1 0.94875
chr:12151-12450 2 0.0364644 0.0399118 0.913625 1 0.00742553 0.0193288 0.384169 1 0.0238662 0.0429283 0.555955 1 0.0873978 0.0761342 1.14794 0.0288273886045631 0.0262134 0.0366411 0.71541 1 0.00950377 0.0172181 0.551964 1 0.94875
chr:12151-12450 3 0.0364644 0.0490317 0.74369 1 0.00742553 0.0187719 0.395566 1 0.0238662 0.0441556 0.540502 0.945727133561881 0.0873978 0.0762154 1.14672 0.0255683101959199 0.0262134 0.0482086 0.543749 1 0.00950377 0.0210427 0.451642 1 0.94875
chr:12151-12450 4 0.0364644 0.0464261 0.785429 1 0.00742553 0.0250546 0.296374 1 0.0238662 0.0590424 0.404221 1 0.0873978 0.0837982 1.04296 0.0427280799052649 0.0262134 0.0421124 0.622463 1 0.00950377 0.0203064 0.468018 1 0.94875
chr:12151-12450 5 0.0364644 0.0609559 0.59821 1 0.00742553 0.01861 0.399008 1 0.0238662 0.0518472 0.460318 1 0.0873978 0.0745022 1.17309 0.0210771968037377 0.0262134 0.0541088 0.484457 1 0.00950377 0.0197864 0.480318 1 0.94875
chr:12151-12450 6 0.0364644 0.0394289 0.924814 1 0.00742553 0.0185928 0.399377 1 0.0238662 0.0574871 0.415157 1 0.0873978 0.074051 1.18024 0.0215801001808573 0.0262134 0.0404614 0.647862 1 0.00950377 0.0166407 0.571116 1 0.94875
chr:12151-12450 7 0.0364644 0.0484381 0.752804 1 0.00742553 0.0194673 0.381436 1 0.0238662 0.0592126 0.403059 1 0.0873978 0.0904008 0.966781 0.0557541760428221 0.0262134 0.0505355 0.518713 1 0.00950377 0.0200288 0.474505 1 0.94875
chr:12151-12450 8 0.0364644 0.0549985 0.663007 1 0.00742553 0.0223295 0.332543 1 0.0238662 0.0878253 0.271746 1 0.0873978 0.0797931 1.09531 0.0264471285482646 0.0262134 0.0538169 0.487085 1 0.00950377 0.0178706 0.53181 1 0.94875
chr:12151-12450 9 0.0364644 0.0458116 0.795964 1 0.00742553 0.0248393 0.298943 1 0.0238662 0.0511246 0.466824 1 0.0873978 0.0906844 0.963758 0.061685712265962 0.0262134 0.042372 0.618649 1 0.00950377 0.0170123 0.558641 1 0.94875
chr:12301-12600 0 0.0344856 0.0435813 0.791294 0.840805592250816 0.00367669 0.0192074 0.19142 1 0.0242782 0.0534235 0.454448 1 0.0819635 0.0689176 1.1893 0.0133402463265189 0.0314653 0.0437573 0.719087 1 0.013309 0.0170859 0.778946 1 0.894617
chr:12301-12600 1 0.0344856 0.0403262 0.855166 0.849941535650863 0.00367669 0.0146779 0.250492 1 0.0242782 0.0425732 0.57027 1 0.0819635 0.0761984 1.07566 0.0580331836165103 0.0314653 0.0381204 0.825419 1 0.013309 0.0142614 0.933218 1 0.894617
chr:12301-12600 2 0.0344856 0.0498635 0.6916 1 0.00367669 0.0161564 0.227569 1 0.0242782 0.0606916 0.400026 1 0.0819635 0.0672461 1.21886 0.0132783194055602 0.0314653 0.0459239 0.685162 1 0.013309 0.0175662 0.757648 1 0.894617
chr:12301-12600 3 0.0344856 0.0438456 0.786524 0.740096324476183 0.00367669 0.0210586 0.174593 1 0.0242782 0.0446213 0.544094 1 0.0819635 0.0815614 1.00493 0.0480851326472893 0.0314653 0.0486073 0.647337 1 0.013309 0.0216681 0.614221 1 0.894617
chr:12301-12600 4 0.0344856 0.0586004 0.588487 1 0.00367669 0.026813 0.137123 1 0.0242782 0.0607509 0.399635 1 0.0819635 0.0895379 0.915406 0.0673000480921296 0.0314653 0.0514124 0.612018 1 0.013309 0.0173274 0.76809 1 0.894617
chr:12301-12600 5 0.0344856 0.0369148 0.934194 0.642191077861474 0.00367669 0.0175983 0.208923 1 0.0242782 0.0382079 0.635424 1 0.0819635 0.0731913 1.11985 0.0381875242445101 0.0314653 0.0411935 0.763841 1 0.013309 0.018529 0.718279 1 0.894617
chr:12301-12600 6 0.0344856 0.0454875 0.758134 0.919743255912345 0.00367669 0.0199446 0.184345 1 0.0242782 0.0445825 0.544568 1 0.0819635 0.0766446 1.0694 0.0361104741482873 0.0314653 0.0508112 0.619259 1 0.013309 0.0186341 0.714228 1 0.894617
chr:12301-12600 7 0.0344856 0.0484692 0.711495 1 0.00367669 0.0200089 0.183753 1 0.0242782 0.0517152 0.46946 1 0.0819635 0.0683659 1.19889 0.0162695631705807 0.0314653 0.0470135 0.669282 1 0.013309 0.0192039 0.693036 1 0.894617
chr:12301-12600 8 0.0344856 0.0482206 0.715163 0.972947603285189 0.00367669 0.0283167 0.129842 1 0.0242782 0.0505418 0.480359 1 0.0819635 0.0822502 0.996514 0.0394161333251312 0.0314653 0.0516328 0.609405 1 0.013309 0.0239006 0.556848 1 0.894617
chr:12301-12600 9 0.0344856 0.0382295 0.902068 0.542271495471684 0.00367669 0.0212524 0.173001 1 0.0242782 0.0527954 0.459854 1 0.0819635 0.0824816 0.993719 0.0473252308309414 0.0314653 0.0378136 0.832116 1 0.013309 0.0150637 0.883515 1 0.894617
chr:12451-12750 0 0.0339302 0.0383262 0.8853 0.498445787530522 0.00870204 0.0289787 0.300291 1 0.0395137 0.0532969 0.741388 1 0.0675804 0.0772742 0.874553 0.147470344582835 0.0313804 0.0421525 0.744449 0.751944868209983 0.0047934 0.0221847 0.216068 1 0.860397
chr:12451-12750 1 0.0339302 0.0544942 0.622639 0.810996927989172 0.00870204 0.0374949 0.232086 1 0.0395137 0.0561874 0.703248 1 0.0675804 0.0823895 0.820255 0.174156965193182 0.0313804 0.0353657 0.887312 0.503239570418665 0.0047934 0.0248366 0.192997 1 0.860397
chr:12451-12750 2 0.0339302 0.0642734 0.527904 1 0.00870204 0.0238648 0.364639 1 0.0395137 0.0699837 0.564613 1 0.0675804 0.0880531 0.767496 0.188353949257437 0.0313804 0.048199 0.651059 0.959979206415344 0.0047934 0.0206214 0.232448 1 0.860397
chr:12451-12750 3 0.0339302 0.0511457 0.663403 0.942535628135299 0.00870204 0.0146525 0.593895 1 0.0395137 0.0580775 0.680362 1 0.0675804 0.070716 0.955659 0.0882262073672443 0.0313804 0.0445805 0.703904 0.989118642783262 0.0047934 0.0171936 0.27879 1 0.860397
chr:12451-12750 4 0.0339302 0.0429608 0.789794 0.626666802055935 0.00870204 0.0262888 0.331017 1 0.0395137 0.0461649 0.855925 0.997476871256111 0.0675804 0.0808452 0.835923 0.15485405651339 0.0313804 0.0407573 0.769933 0.783868778430644 0.0047934 0.0173849 0.275722 1 0.860397
chr:12451-12750 5 0.0339302 0.0440398 0.770444 0.663621670558539 0.00870204 0.0280402 0.310342 1 0.0395137 0.0451192 0.875762 0.928084424975623 0.0675804 0.0764759 0.883682 0.0924908268531399 0.0313804 0.0478621 0.655642 1 0.0047934 0.0192421 0.24911 1 0.860397
chr:12451-12750 6 0.0339302 0.040016 0.847916 0.490393850888374 0.00870204 0.0165062 0.527198 1 0.0395137 0.0426936 0.925518 0.899895401750503 0.0675804 0.077781 0.868855 0.148515533507947 0.0313804 0.0332264 0.944442 0.45563178787297 0.0047934 0.0150631 0.318221 1 0.860397
chr:12451-12750 7 0.0339302 0.0497184 0.682448 0.886193573408289 0.00870204 0.0171979 0.505994 1 0.0395137 0.0553758 0.713555 1 0.0675804 0.0787819 0.857816 0.186941538874239 0.0313804 0.0442793 0.708692 0.97093013710872 0.0047934 0.0149991 0.319579 1 0.860397
chr:12451-12750 8 0.0339302 0.0558394 0.607639 0.866199864560268 0.00870204 0.0188574 0.461466 1 0.0395137 0.0567169 0.696683 1 0.0675804 0.0839244 0.805253 0.189349976740536 0.0313804 0.0448773 0.699249 0.823641988550397 0.0047934 0.0217355 0.220533 1 0.860397
chr:12451-12750 9 0.0339302 0.0626807 0.541318 1 0.00870204 0.0170079 0.511647 1 0.0395137 0.0705451 0.56012 1 0.0675804 0.0712776 0.94813 0.0565371928268911 0.0313804 0.0419011 0.748916 0.726229367429327 0.0047934 0.0203993 0.234979 1 0.860397
chr:12601-12900 0 0.0388185 0.0405036 0.958396 1 0.00305949 0.0179178 0.170751 1 0.0540467 0.0497478 1.08641 0.331912407774893 0.0853228 0.0789029 1.08136 0.0298708079815218 0.0195941 0.0374093 0.523776 1 0.00363578 0.0191235 0.190121 1 0.86804
chr:12601-12900 1 0.0388185 0.0490448 0.791491 1 0.00305949 0.0207689 0.147311 1 0.0540467 0.0749837 0.720779 1 0.0853228 0.0811026 1.05204 0.0169785278933751 0.0195941 0.0496257 0.394838 1 0.00363578 0.0175841 0.206765 1 0.86804
chr:12601-12900 2 0.0388185 0.0563722 0.688611 1 0.00305949 0.0306187 0.0999223 1 0.0540467 0.0902622 0.598774 1 0.0853228 0.0869645 0.981122 0.024238266908706 0.0195941 0.0461775 0.424321 1 0.00363578 0.0236575 0.153684 1 0.86804
chr:12601-12900 3 0.0388185 0.0536855 0.723072 1 0.00305949 0.0144474 0.211768 1 0.0540467 0.0661932 0.816499 0.744658883149569 0.0853228 0.079286 1.07614 0.0199341270957927 0.0195941 0.0405923 0.482705 1 0.00363578 0.02005 0.181336 1 0.86804
chr:12601-12900 4 0.0388185 0.0454296 0.854476 1 0.00305949 0.0173948 0.175885 1 0.0540467 0.0537068 1.00633 0.368844400879536 0.0853228 0.0930936 0.916527 0.0984992655494027 0.0195941 0.0387427 0.505749 1 0.00363578 0.0175249 0.207464 1 0.86804
chr:12601-12900 5 0.0388185 0.0526754 0.736938 1 0.00305949 0.0241068 0.126914 1 0.0540467 0.057232 0.944344 0.455470710649943 0.0853228 0.0740794 1.15177 0.0155673176108001 0.0195941 0.0455281 0.430374 1 0.00363578 0.0180647 0.201264 1 0.86804
chr:12601-12900 6 0.0388185 0.0393082 0.987542 0.949069856125282 0.00305949 0.0217861 0.140433 1 0.0540467 0.0523598 1.03222 0.397004005562768 0.0853228 0.0894757 0.953586 0.0706915191758463 0.0195941 0.0370856 0.528348 1 0.00363578 0.0148548 0.244755 1 0.86804
chr:12601-12900 7 0.0388185 0.0471048 0.824088 1 0.00305949 0.0171584 0.178309 1 0.0540467 0.0575547 0.939049 0.607430234689105 0.0853228 0.0781218 1.09218 0.0324052606261773 0.0195941 0.0353479 0.554321 1 0.00363578 0.018133 0.200506 1 0.86804
chr:12601-12900 8 0.0388185 0.0375161 1.03472 1 0.00305949 0.0185979 0.164507 1 0.0540467 0.0407896 1.32501 0.0844895059633545 0.0853228 0.0795331 1.0728 0.0277098068965691 0.0195941 0.0497513 0.393841 1 0.00363578 0.0169014 0.215117 1 0.86804
chr:12601-12900 9 0.0388185 0.052127 0.744691 1 0.00305949 0.0178633 0.171272 1 0.0540467 0.0617094 0.875826 0.662369533226183 0.0853228 0.086599 0.985263 0.0392488050987005 0.0195941 0.0503697 0.389006 1 0.00363578 0.016621 0.218746 1 0.86804
chr:12751-13050 0 0.0459612 0.0587508 0.782308 1 1.59103e-16 0.0190737 8.34149e-15 1 0.0571982 0.0594194 0.962618 0.120396447771972 0.0983382 0.0920058 1.06883 0.0847761461680051 0.0268371 0.0496598 0.540419 1 0.0134926 0.0197058 0.684702 0.848330884269079 0.882473
chr:12751-13050 1 0.0459612 0.0449542 1.0224 1 1.59103e-16 0.0163016 9.75996e-15 1 0.0571982 0.0511759 1.11768 0.0649007795476036 0.0983382 0.073377 1.34018 0.0396469420385077 0.0268371 0.0400945 0.669346 1 0.0134926 0.0174791 0.771928 0.802692552775218 0.882473
chr:12751-13050 2 0.0459612 0.0531224 0.865194 1 1.59103e-16 0.0204585 7.77687e-15 1 0.0571982 0.0531933 1.07529 0.0606593057908201 0.0983382 0.0780255 1.26033 0.050019530429534 0.0268371 0.0497592 0.539339 1 0.0134926 0.0186808 0.722271 0.770829356465401 0.882473
chr:12751-13050 3 0.0459612 0.0599475 0.766691 1 1.59103e-16 0.0211779 7.51269e-15 1 0.0571982 0.0594168 0.96266 0.104928309193397 0.0983382 0.0862257 1.14047 0.0697685160474151 0.0268371 0.0494678 0.542517 1 0.0134926 0.0189962 0.710279 0.796481705766991 0.882473
chr:12751-13050 4 0.0459612 0.0594738 0.772797 1 1.59103e-16 0.0150641 1.05617e-14 1 0.0571982 0.0679717 0.8415 0.242695593137931 0.0983382 0.0818448 1.20152 0.0553666901101217 0.0268371 0.0479489 0.559702 1 0.0134926 0.0157373 0.857364 0.65472568909293 0.882473
chr:12751-13050 5 0.0459612 0.0420077 1.09411 1 1.59103e-16 0.01993 7.98309e-15 1 0.0571982 0.0360789 1.58536 0.00522319526738513 0.0983382 0.0749713 1.31168 0.041684321455059 0.0268371 0.0509937 0.526283 1 0.0134926 0.0193559 0.697079 0.90415366038409 0.882473
chr:12751-13050 6 0.0459612 0.0438803 1.04742 1 1.59103e-16 0.0158894 1.00132e-14 1 0.0571982 0.0565568 1.01134 0.0881919632656263 0.0983382 0.0874714 1.12423 0.0903193686017761 0.0268371 0.0385323 0.696483 1 0.0134926 0.017346 0.777851 0.75416054450749 0.882473
chr:12751-13050 7 0.0459612 0.05935 0.774409 1 1.59103e-16 0.0191295 8.31715e-15 1 0.0571982 0.0620903 0.92121 0.114957097402381 0.0983382 0.11041 0.890664 0.167414725439638 0.0268371 0.0522656 0.513475 1 0.0134926 0.0184229 0.732382 0.747027262466244 0.882473
chr:12751-13050 8 0.0459612 0.0550092 0.835518 1 1.59103e-16 0.0264413 6.01722e-15 1 0.0571982 0.0580471 0.985376 0.0866807026801786 0.0983382 0.0817024 1.20361 0.0591495993085343 0.0268371 0.0511568 0.524605 1 0.0134926 0.0220946 0.610674 0.897415937804986 0.882473
chr:12751-13050 9 0.0459612 0.0505345 0.909501 1 1.59103e-16 0.0251322 6.33064e-15 1 0.0571982 0.0507048 1.12806 0.0520224082589023 0.0983382 0.0876151 1.12239 0.0794051119215525 0.0268371 0.0464497 0.577767 1 0.0134926 0.0173738 0.776606 0.739877887285664 0.882473
chr:12901-13200 0 0.0276058 0.0545302 0.506248 1 0.00766764 0.0207673 0.369217 1 0.0328048 0.0545377 0.601507 0.66427338263051 0.0866888 0.0847303 1.02311 0.151119304519376 0.0281853 0.0485125 0.58099 1 0.0162395 0.0202524 0.801856 0.6332315286224 0.916933
chr:12901-13200 1 0.0276058 0.0424672 0.65005 1 0.00766764 0.0145443 0.527192 1 0.0328048 0.0531109 0.617666 0.918453757063446 0.0866888 0.0790495 1.09664 0.120738565381874 0.0281853 0.0454388 0.620291 1 0.0162395 0.0195125 0.832261 0.668491269722815 0.916933
chr:12901-13200 2 0.0276058 0.0556609 0.495964 1 0.00766764 0.0173995 0.440682 1 0.0328048 0.0536479 0.611483 0.751079698975345 0.0866888 0.0865174 1.00198 0.155166983106206 0.0281853 0.0492615 0.572157 1 0.0162395 0.0218498 0.743233 0.721693356768567 0.916933
chr:12901-13200 3 0.0276058 0.0555845 0.496646 1 0.00766764 0.0239142 0.320631 1 0.0328048 0.0686368 0.477948 1 0.0866888 0.0783271 1.10675 0.116184644850455 0.0281853 0.0537673 0.524209 1 0.0162395 0.0200538 0.809797 0.628438661392177 0.916933
chr:12901-13200 4 0.0276058 0.0433233 0.637204 1 0.00766764 0.0183227 0.418478 1 0.0328048 0.0476414 0.688578 0.663414794365637 0.0866888 0.0756457 1.14598 0.119348184018886 0.0281853 0.0398412 0.707441 1 0.0162395 0.0144744 1.12195 0.444418309078625 0.916933
chr:12901-13200 5 0.0276058 0.0479081 0.576224 1 0.00766764 0.0187584 0.408758 1 0.0328048 0.0556093 0.589916 0.757148041907866 0.0866888 0.0865398 1.00172 0.165322764124786 0.0281853 0.0559108 0.504112 1 0.0162395 0.0226293 0.717632 0.740775740453664 0.916933
chr:12901-13200 6 0.0276058 0.0317987 0.868142 0.993229806120119 0.00766764 0.0135954 0.563988 1 0.0328048 0.0472965 0.693599 0.781125604333182 0.0866888 0.0790596 1.0965 0.177651940530725 0.0281853 0.034656 0.813288 1 0.0162395 0.0151183 1.07416 0.484276344229611 0.916933
chr:12901-13200 7 0.0276058 0.0388509 0.710558 1 0.00766764 0.0166654 0.460093 1 0.0328048 0.0400553 0.818988 0.431379696030998 0.0866888 0.086852 0.998121 0.244315764195755 0.0281853 0.0373331 0.754968 1 0.0162395 0.018263 0.889202 0.673237850483676 0.916933
chr:12901-13200 8 0.0276058 0.0339497 0.813138 1 0.00766764 0.0226531 0.338481 1 0.0328048 0.0416455 0.787715 0.382090215859296 0.0866888 0.069212 1.25251 0.0706161425697142 0.0281853 0.0436237 0.646101 1 0.0162395 0.0173422 0.936415 0.589405275520961 0.916933
chr:12901-13200 9 0.0276058 0.0370116 0.745869 1 0.00766764 0.0179005 0.428348 1 0.0328048 0.0433701 0.756392 0.446779926510125 0.0866888 0.0751302 1.15385 0.0835846412615645 0.0281853 0.0403009 0.699371 1 0.0162395 0.0196732 0.825463 0.673038854986375 0.916933
chr:13051-13350 0 0.031969 0.0384317 0.831839 0.579287453333606 0.0119313 0.0161101 0.74061 1 0.0210143 0.0437699 0.480108 1 0.0868201 0.0846483 1.02566 0.031925294833071 0.027899 0.0406316 0.686633 0.952076056221983 0.0120756 0.0142357 0.848262 0.707393867971419 0.998853
chr:13051-13350 1 0.031969 0.0435273 0.734459 0.648211839452611 0.0119313 0.0228305 0.522604 1 0.0210143 0.0685154 0.306709 1 0.0868201 0.0901817 0.962724 0.047552710516777 0.027899 0.0347073 0.803837 0.644050278096833 0.0120756 0.0141802 0.851582 0.742055772615628 0.998853
chr:13051-13350 2 0.031969 0.0434657 0.735499 0.689964312302096 0.0119313 0.02142 0.557017 1 0.0210143 0.0488386 0.430281 1 0.0868201 0.0771581 1.12522 0.00921459574003547 0.027899 0.0426314 0.654424 0.988548595439049 0.0120756 0.0192972 0.62577 0.921479871362789 0.998853
chr:13051-13350 3 0.031969 0.040247 0.79432 0.620263067101697 0.0119313 0.0178947 0.66675 1 0.0210143 0.0530094 0.396426 1 0.0868201 0.0771862 1.12481 0.0144887217262252 0.027899 0.0373378 0.747205 0.826683842583089 0.0120756 0.0162748 0.741981 0.814170755375812 0.998853
chr:13051-13350 4 0.031969 0.0409083 0.78148 0.593678593055705 0.0119313 0.0181884 0.655984 1 0.0210143 0.0494196 0.425222 1 0.0868201 0.0686374 1.26491 0.00531052299743606 0.027899 0.0366757 0.760694 0.724148975677794 0.0120756 0.0144028 0.83842 0.712437990236026 0.998853
chr:13051-13350 5 0.031969 0.0510738 0.625937 0.842934462805545 0.0119313 0.0272324 0.438129 1 0.0210143 0.060114 0.349574 1 0.0868201 0.0704851 1.23175 0.00625839470870515 0.027899 0.0472956 0.589886 1 0.0120756 0.0144113 0.837926 0.768034021289154 0.998853
chr:13051-13350 6 0.031969 0.0620753 0.515004 0.961517518472085 0.0119313 0.0216428 0.551283 1 0.0210143 0.0646686 0.324954 1 0.0868201 0.0763826 1.13665 0.0110484857835657 0.027899 0.0404867 0.68909 0.778035980482582 0.0120756 0.0221783 0.544478 0.981357812927848 0.998853
chr:13051-13350 7 0.031969 0.0495553 0.645118 0.745189222422089 0.0119313 0.019657 0.606975 1 0.0210143 0.0647512 0.324539 1 0.0868201 0.0785978 1.10461 0.0117545773654204 0.027899 0.0433464 0.643629 0.844354809555829 0.0120756 0.0153844 0.784925 0.742658236373493 0.998853
chr:13051-13350 8 0.031969 0.0628239 0.508867 0.952703021505662 0.0119313 0.0186249 0.64061 1 0.0210143 0.0738184 0.284676 1 0.0868201 0.0775597 1.1194 0.011031648245446 0.027899 0.0498458 0.559706 0.977776382354235 0.0120756 0.0196807 0.613576 0.851964938365107 0.998853
chr:13051-13350 9 0.031969 0.0415837 0.768787 0.613512247371738 0.0119313 0.0197064 0.605453 1 0.0210143 0.0522931 0.401856 1 0.0868201 0.0834886 1.0399 0.018485565587432 0.027899 0.0395124 0.706082 0.813863936175563 0.0120756 0.018998 0.635625 0.895881039240613 0.998853
chr:13201-13500 0 0.0465957 0.0420369 1.10845 0.238996717412411 0.0032736 0.0156668 0.208951 1 0.0206854 0.0462334 0.447412 1 0.0526168 0.0692138 0.760207 0.584585413521855 0.0302376 0.03645 0.829564 0.458912407045507 0.0067988 0.014009 0.485317 1 0.996473
chr:13201-13500 1 0.0465957 0.0478346 0.9741 0.287493529509295 0.0032736 0.0197691 0.165592 1 0.0206854 0.0464411 0.445411 1 0.0526168 0.0764147 0.688569 0.559416224456524 0.0302376 0.037903 0.797763 0.419519810784401 0.0067988 0.0188577 0.360532 1 0.996473
chr:13201-13500 2 0.0465957 0.0438411 1.06283 0.240835295787361 0.0032736 0.016583 0.197407 1 0.0206854 0.0401199 0.51559 1 0.0526168 0.0765727 0.687148 0.620887612571472 0.0302376 0.0389495 0.776328 0.454936317681398 0.0067988 0.0180208 0.377275 1 0.996473
chr:13201-13500 3 0.0465957 0.0419511 1.11071 0.265855306434825 0.0032736 0.0199193 0.164343 1 0.0206854 0.0547226 0.378005 1 0.0526168 0.0715546 0.735338 0.537533670769308 0.0302376 0.050695 0.596461 0.876483564625027 0.0067988 0.0167515 0.405862 1 0.996473
chr:13201-13500 4 0.0465957 0.0337734 1.37966 0.129984971443597 0.0032736 0.0149652 0.218747 1 0.0206854 0.056832 0.363975 1 0.0526168 0.072849 0.722272 0.603169482860606 0.0302376 0.0361086 0.837407 0.377943015005846 0.0067988 0.0157005 0.433031 1 0.996473
chr:13201-13500 5 0.0465957 0.0466272 0.999324 0.291177709151934 0.0032736 0.0223106 0.146728 1 0.0206854 0.0638085 0.324179 1 0.0526168 0.0812075 0.64793 0.626045231531609 0.0302376 0.0440334 0.686697 0.537474820402816 0.0067988 0.0159778 0.425515 1 0.996473
chr:13201-13500 6 0.0465957 0.0539256 0.864074 0.415341787211678 0.0032736 0.0251864 0.129975 1 0.0206854 0.0795723 0.259957 1 0.0526168 0.0810064 0.649539 0.576296659016447 0.0302376 0.0508409 0.59475 0.693986116529049 0.0067988 0.0196369 0.346226 1 0.996473
chr:13201-13500 7 0.0465957 0.0496884 0.937758 0.331151397386356 0.0032736 0.0285482 0.114669 1 0.0206854 0.0636259 0.32511 1 0.0526168 0.0903527 0.582349 0.88878987085014 0.0302376 0.0411121 0.735491 0.491564469898622 0.0067988 0.0233772 0.29083 1 0.996473
chr:13201-13500 8 0.0465957 0.0512701 0.908828 0.35334664908419 0.0032736 0.0176889 0.185065 1 0.0206854 0.0669847 0.308808 1 0.0526168 0.092411 0.569378 0.824657888528275 0.0302376 0.044621 0.677654 0.541687021534272 0.0067988 0.0200589 0.338942 1 0.996473
chr:13201-13500 9 0.0465957 0.0376845 1.23647 0.187161382097467 0.0032736 0.0199569 0.164033 1 0.0206854 0.0394426 0.524443 1 0.0526168 0.0725319 0.72543 0.560589828755841 0.0302376 0.0417121 0.724912 0.540697800727171 0.0067988 0.0183462 0.370584 1 0.996473
chr:13351-13650 0 0.0376112 0.0472493 0.796016 0.431895812146793 0.0114887 0.0201611 0.569845 1 0.0272852 0.0446585 0.610974 1 0.0582091 0.0828394 0.702674 0.813025434374995 0.0249523 0.0415984 0.599838 1 0.00539528 0.0201025 0.268389 1 0.955133
chr:13351-13650 1 0.0376112 0.0485373 0.774893 0.478457984718509 0.0114887 0.0146884 0.782161 0.775231927966675 0.0272852 0.051978 0.524937 1 0.0582091 0.0911439 0.638651 0.89564555831123 0.0249523 0.0539107 0.462845 1 0.00539528 0.017597 0.306602 1 0.955133
chr:13351-13650 2 0.0376112 0.035842 1.04936 0.244590499982295 0.0114887 0.0178879 0.642261 1 0.0272852 0.040356 0.676113 1 0.0582091 0.0824961 0.705598 0.899876525080894 0.0249523 0.036095 0.691295 1 0.00539528 0.0187513 0.287728 1 0.955133
chr:13351-13650 3 0.0376112 0.0510677 0.736497 0.495350231250062 0.0114887 0.0232539 0.494055 1 0.0272852 0.0534422 0.510555 1 0.0582091 0.0787121 0.739519 0.574416831163596 0.0249523 0.0466433 0.53496 1 0.00539528 0.0193052 0.279473 1 0.955133
chr:13351-13650 4 0.0376112 0.0472603 0.795831 0.465253730924682 0.0114887 0.0173264 0.663075 1 0.0272852 0.0466919 0.584367 1 0.0582091 0.0661083 0.880511 0.485437138138731 0.0249523 0.0383483 0.650676 1 0.00539528 0.016576 0.325487 1 0.955133
chr:13351-13650 5 0.0376112 0.0363402 1.03498 0.269022973393711 0.0114887 0.0158384 0.72537 0.957589332785386 0.0272852 0.0571145 0.477728 1 0.0582091 0.0802709 0.725158 0.803533276578425 0.0249523 0.0393926 0.633426 1 0.00539528 0.0166861 0.32334 1 0.955133
chr:13351-13650 6 0.0376112 0.0404893 0.928917 0.340455331366355 0.0114887 0.0211836 0.542339 1 0.0272852 0.0395876 0.689236 1 0.0582091 0.064711 0.899524 0.344556520256161 0.0249523 0.0504855 0.494247 1 0.00539528 0.0187703 0.287437 1 0.955133
chr:13351-13650 7 0.0376112 0.0325828 1.15433 0.191514545170533 0.0114887 0.015887 0.723151 0.987486182640357 0.0272852 0.052324 0.521466 1 0.0582091 0.0843855 0.6898 1 0.0249523 0.0323938 0.77028 1 0.00539528 0.0125677 0.429297 1 0.955133
chr:13351-13650 8 0.0376112 0.0517556 0.726708 0.500537785158118 0.0114887 0.0223379 0.514314 1 0.0272852 0.0497364 0.548596 1 0.0582091 0.0813737 0.715331 0.600573363444825 0.0249523 0.0481306 0.518429 1 0.00539528 0.0170154 0.317082 1 0.955133
chr:13351-13650 9 0.0376112 0.0501416 0.7501 0.495246368247501 0.0114887 0.0209753 0.547725 1 0.0272852 0.0466039 0.58547 1 0.0582091 0.0835513 0.696687 0.627162722157436 0.0249523 0.0511238 0.488076 1 0.00539528 0.0193132 0.279357 1 0.955133
chr:13501-13800 0 0.0161539 0.040545 0.398419 1 0.0171146 0.0180693 0.947165 1 0.0243053 0.0444164 0.547215 1 0.0576794 0.0703248 0.820186 0.247465786250303 0.0284412 0.0446953 0.636335 1 0.00331359 0.017921 0.1849 1 0.915217
chr:13501-13800 1 0.0161539 0.0614963 0.262681 1 0.0171146 0.0204452 0.837096 0.986319800054097 0.0243053 0.0642174 0.378485 1 0.0576794 0.0841823 0.685173 0.311670852924109 0.0284412 0.0522236 0.544604 1 0.00331359 0.0204691 0.161883 1 0.915217
chr:13501-13800 2 0.0161539 0.0454608 0.355337 1 0.0171146 0.017378 0.984843 0.918221517384389 0.0243053 0.0448302 0.542164 1 0.0576794 0.0707171 0.815636 0.203296600762269 0.0284412 0.0434543 0.654508 1 0.00331359 0.0202398 0.163717 1 0.915217
chr:13501-13800 3 0.0161539 0.0387084 0.417323 1 0.0171146 0.0166095 1.03041 0.84715184282427 0.0243053 0.0404556 0.60079 1 0.0576794 0.0706187 0.816772 0.266260368110757 0.0284412 0.0450755 0.630968 1 0.00331359 0.0158662 0.208846 1 0.915217
chr:13501-13800 4 0.0161539 0.0505565 0.319522 1 0.0171146 0.0216116 0.791917 1 0.0243053 0.047616 0.510444 1 0.0576794 0.0736439 0.78322 0.228551380885721 0.0284412 0.0452557 0.628456 1 0.00331359 0.0196923 0.168268 1 0.915217
chr:13501-13800 5 0.0161539 0.0504476 0.320211 1 0.0171146 0.0163302 1.04803 0.874956552743608 0.0243053 0.0499292 0.486795 1 0.0576794 0.0813937 0.708647 0.395888174161452 0.0284412 0.0390244 0.728806 1 0.00331359 0.0183126 0.180946 1 0.915217
chr:13501-13800 6 0.0161539 0.0489518 0.329996 1 0.0171146 0.0305206 0.560756 1 0.0243053 0.0520207 0.467224 1 0.0576794 0.0874301 0.65972 0.39251521434912 0.0284412 0.0445105 0.638977 1 0.00331359 0.0194184 0.170642 1 0.915217
chr:13501-13800 7 0.0161539 0.0492984 0.327676 1 0.0171146 0.0264252 0.647662 1 0.0243053 0.0531362 0.457415 1 0.0576794 0.084279 0.684386 0.366973842039287 0.0284412 0.0392509 0.7246 1 0.00331359 0.0193449 0.17129 1 0.915217
chr:13501-13800 8 0.0161539 0.0558918 0.289021 1 0.0171146 0.0303281 0.564315 1 0.0243053 0.0548679 0.442978 1 0.0576794 0.0781006 0.738527 0.238682928139207 0.0284412 0.0563235 0.504962 1 0.00331359 0.0198364 0.167046 1 0.915217
chr:13501-13800 9 0.0161539 0.0431138 0.37468 1 0.0171146 0.0188747 0.906748 0.953134713462846 0.0243053 0.0575056 0.42266 1 0.0576794 0.072723 0.793138 0.240730689888189 0.0284412 0.0481196 0.591052 1 0.00331359 0.0170297 0.194577 1 0.915217
chr:1351-1650 0 0.0693369 0.052037 1.33245 0.47796802468251 0.0271857 0.0158192 1.71853 0.142821973700704 0.0601131 0.0483082 1.24437 0.186532287412747 0.0562559 0.0704733 0.798258 0.659123544121699 0.034538 0.0432216 0.799091 1 0.0353063 0.0178475 1.97822 0.0460625379984987 0.66933
chr:1351-1650 1 0.0693369 0.0380769 1.82097 0.0630466991033856 0.0271857 0.0210295 1.29274 0.43654249327051 0.0601131 0.0435386 1.38069 0.120083616669933 0.0562559 0.0916235 0.61399 1 0.034538 0.0335116 1.03063 0.352298719425694 0.0353063 0.0175616 2.01043 0.0555318429078431 0.66933
chr:1351-1650 2 0.0693369 0.0446428 1.55315 0.20471376218477 0.0271857 0.0174715 1.556 0.236764093519565 0.0601131 0.0440436 1.36485 0.111561281402977 0.0562559 0.0859852 0.654251 1 0.034538 0.037132 0.930141 0.561870438929778 0.0353063 0.0184423 1.91442 0.0603609181814427 0.66933
chr:1351-1650 3 0.0693369 0.0455189 1.52326 0.192946582183671 0.0271857 0.0192573 1.41171 0.297275122560817 0.0601131 0.0521835 1.15196 0.504174685317149 0.0562559 0.0814877 0.690361 1 0.034538 0.036229 0.953325 0.671356053422574 0.0353063 0.0168046 2.10099 0.0476956977716707 0.66933
chr:1351-1650 4 0.0693369 0.0354321 1.9569 0.0579380800686009 0.0271857 0.0179305 1.51617 0.259890907382601 0.0601131 0.0438715 1.37021 0.0766563061165962 0.0562559 0.0691518 0.813513 0.60625669713264 0.034538 0.046567 0.741684 0.995081540500109 0.0353063 0.0188427 1.87374 0.0666074720086767 0.66933
chr:1351-1650 5 0.0693369 0.0542067 1.27912 0.487756316614131 0.0271857 0.0216668 1.25472 0.46166538282141 0.0601131 0.0634291 0.947721 0.456930147685614 0.0562559 0.0795555 0.707128 1 0.034538 0.0498473 0.692876 1 0.0353063 0.0189027 1.86779 0.102398638143509 0.66933
chr:1351-1650 6 0.0693369 0.0345301 2.00801 0.0259824557340989 0.0271857 0.0178533 1.52273 0.222323858589106 0.0601131 0.0428931 1.40146 0.0999030797816252 0.0562559 0.0715065 0.786724 0.521717862667984 0.034538 0.03356 1.02914 0.304783186608123 0.0353063 0.0165783 2.12967 0.0341148243435394 0.66933
chr:1351-1650 7 0.0693369 0.0433971 1.59773 0.207269279943341 0.0271857 0.0165243 1.6452 0.196176582164633 0.0601131 0.0479062 1.25481 0.152323809090752 0.0562559 0.0875829 0.642316 1 0.034538 0.0494385 0.698605 1 0.0353063 0.017886 1.97396 0.0466828660596788 0.66933
chr:1351-1650 8 0.0693369 0.0563554 1.23035 0.531495214903708 0.0271857 0.0221513 1.22727 0.466555572671927 0.0601131 0.0596983 1.00695 0.669745469671568 0.0562559 0.0745282 0.754827 0.792294320139543 0.034538 0.0479004 0.721038 1 0.0353063 0.0187342 1.88459 0.0938628665861265 0.66933
chr:1351-1650 9 0.0693369 0.0525468 1.31953 0.506640192469858 0.0271857 0.0192402 1.41296 0.269669771454162 0.0601131 0.0547712 1.09753 0.390960690533729 0.0562559 0.089612 0.627772 0.64879398219698 0.034538 0.0459047 0.752385 1 0.0353063 0.014384 2.45455 0.019613184042278 0.66933
chr:13651-13950 0 0.0224039 0.0396649 0.564829 1 0.0238512 0.0174227 1.36897 0.26738642458643 0.0545087 0.0579064 0.941324 0.439787788182976 0.0534396 0.077744 0.687379 0.714287614309445 0.0256911 0.0405395 0.63373 1 1.93856e-16 0.0149899 1.29324e-14 1 0.939263
chr:13651-13950 1 0.0224039 0.0494301 0.453244 1 0.0238512 0.0169475 1.40736 0.239286239623048 0.0545087 0.052158 1.04507 0.256426821992948 0.0534396 0.0890886 0.599848 0.911114144977976 0.0256911 0.0422534 0.608024 1 1.93856e-16 0.0199678 9.70843e-15 1 0.939263
chr:13651-13950 2 0.0224039 0.0456744 0.490513 1 0.0238512 0.0340086 0.701328 1 0.0545087 0.059564 0.915128 0.373814833208922 0.0534396 0.0837198 0.638315 0.701331915213979 0.0256911 0.0444401 0.578106 1 1.93856e-16 0.0205007 9.45607e-15 1 0.939263
chr:13651-13950 3 0.0224039 0.0335028 0.668717 1 0.0238512 0.023349 1.02151 0.661032340821323 0.0545087 0.0493787 1.10389 0.239865882695315 0.0534396 0.0913037 0.585295 1 0.0256911 0.0397617 0.646127 1 1.93856e-16 0.0155865 1.24374e-14 1 0.939263
chr:13651-13950 4 0.0224039 0.0421558 0.531455 1 0.0238512 0.0197712 1.20636 0.375781183138572 0.0545087 0.058893 0.925555 0.42475852268143 0.0534396 0.0761798 0.701493 0.614841994856298 0.0256911 0.043202 0.594674 1 1.93856e-16 0.0160692 1.20638e-14 1 0.939263
chr:13651-13950 5 0.0224039 0.037018 0.605216 1 0.0238512 0.0174717 1.36513 0.293320870055488 0.0545087 0.040833 1.33492 0.100310615714369 0.0534396 0.0755527 0.707316 0.757492688362634 0.0256911 0.0424085 0.605801 1 1.93856e-16 0.0179253 1.08147e-14 1 0.939263
chr:13651-13950 6 0.0224039 0.0659649 0.339634 1 0.0238512 0.0157732 1.51213 0.196980962499297 0.0545087 0.0616701 0.883876 0.459512444586611 0.0534396 0.0796179 0.671201 0.560253207310189 0.0256911 0.0548128 0.468706 1 1.93856e-16 0.020859 9.29364e-15 1 0.939263
chr:13651-13950 7 0.0224039 0.0670105 0.334334 1 0.0238512 0.0225883 1.05591 0.442494147116572 0.0545087 0.0811382 0.671801 0.79787544607645 0.0534396 0.0954601 0.559811 0.741927211329699 0.0256911 0.0553256 0.464362 1 1.93856e-16 0.0211387 9.17067e-15 1 0.939263
chr:13651-13950 8 0.0224039 0.0418107 0.535841 1 0.0238512 0.0223084 1.06916 0.58215854638851 0.0545087 0.0366654 1.48665 0.0641812513912189 0.0534396 0.0672139 0.795068 0.501083919400045 0.0256911 0.0432765 0.59365 1 1.93856e-16 0.01457 1.33051e-14 1 0.939263
chr:13651-13950 9 0.0224039 0.0454744 0.492671 1 0.0238512 0.0215962 1.10442 0.47720061238099 0.0545087 0.0445166 1.22446 0.13802900330475 0.0534396 0.0810651 0.659218 0.654829028695074 0.0256911 0.0463851 0.553865 1 1.93856e-16 0.019706 9.83741e-15 1 0.939263
chr:13801-14100 0 0.0414819 0.0466059 0.890057 0.467281153252876 0.0269434 0.0145253 1.85493 0.0969102110408416 0.0499992 0.0542549 0.921561 0.300107145274459 0.0782745 0.0826166 0.947443 0.311987316799651 0.0283277 0.0431062 0.657161 0.742741144318127 0.00384133 0.0148244 0.259122 1 0.899087
chr:13801-14100 1 0.0414819 0.0468997 0.884481 0.497630516165173 0.0269434 0.0240853 1.11867 0.488798513214389 0.0499992 0.0533736 0.936778 0.281468858716331 0.0782745 0.0854467 0.916062 0.330603620616749 0.0283277 0.0436361 0.64918 0.779784626638307 0.00384133 0.0134281 0.286067 1 0.899087
chr:13801-14100 2 0.0414819 0.0561333 0.738989 0.80199747609834 0.0269434 0.0328717 0.819653 1 0.0499992 0.0567219 0.88148 0.341512847214303 0.0782745 0.0844488 0.926887 0.262593184076826 0.0283277 0.0435458 0.650527 0.798270837095461 0.00384133 0.019607 0.195916 1 0.899087
chr:13801-14100 3 0.0414819 0.0520208 0.79741 0.73435098856748 0.0269434 0.0252889 1.06542 0.627919971744441 0.0499992 0.0559347 0.893885 0.353168441131656 0.0782745 0.0891453 0.878055 0.491686277057569 0.0283277 0.050091 0.565525 1 0.00384133 0.0207583 0.18505 1 0.899087
chr:13801-14100 4 0.0414819 0.0485798 0.853892 0.538956068098698 0.0269434 0.0263565 1.02227 0.668472570132095 0.0499992 0.0534446 0.935533 0.280217235338114 0.0782745 0.0772932 1.0127 0.196903765982385 0.0283277 0.0419148 0.67584 0.737169557588635 0.00384133 0.0187457 0.204918 1 0.899087
chr:13801-14100 5 0.0414819 0.0450772 0.920241 0.467624370788034 0.0269434 0.0212426 1.26837 0.384834228010228 0.0499992 0.0448902 1.11381 0.162436282538039 0.0782745 0.083867 0.933317 0.392200755880936 0.0283277 0.0377923 0.749563 0.643481276462036 0.00384133 0.0167464 0.229382 1 0.899087
chr:13801-14100 6 0.0414819 0.0522399 0.794065 0.757416326053987 0.0269434 0.0214371 1.25686 0.381900880759394 0.0499992 0.0544598 0.918094 0.310517821283476 0.0782745 0.0754061 1.03804 0.17678710259674 0.0283277 0.0554599 0.510778 1 0.00384133 0.0179795 0.213651 1 0.899087
chr:13801-14100 7 0.0414819 0.0437908 0.947274 0.40693620235224 0.0269434 0.0201862 1.33474 0.331474696304011 0.0499992 0.0389237 1.28454 0.0887770688442808 0.0782745 0.0720815 1.08592 0.140518860089203 0.0283277 0.0364006 0.778221 0.581609415238139 0.00384133 0.0172572 0.222593 1 0.899087
chr:13801-14100 8 0.0414819 0.0398788 1.0402 0.333367035693487 0.0269434 0.0182007 1.48035 0.250013904239246 0.0499992 0.0588033 0.850279 0.43316587486574 0.0782745 0.0911505 0.858739 0.526678455447003 0.0283277 0.043935 0.644764 0.778782745433827 0.00384133 0.0224008 0.171482 1 0.899087
chr:13801-14100 9 0.0414819 0.0336053 1.23439 0.247608633847546 0.0269434 0.0192825 1.3973 0.336284688029953 0.0499992 0.0407905 1.22576 0.152657021436227 0.0782745 0.0732612 1.06843 0.261060587352183 0.0283277 0.034916 0.81131 0.657998503614408 0.00384133 0.0126581 0.303468 1 0.899087
chr:13951-14250 0 0.0292267 0.0593778 0.492216 1 0.0320325 0.017585 1.82158 0.594670020174084 0.0185855 0.0618148 0.300664 1 0.0742709 0.0835054 0.889414 0.553046319956983 0.0292052 0.0484073 0.603322 1 0.0101124 0.0215547 0.469151 0.613972907944016 0.833777
chr:13951-14250 1 0.0292267 0.045086 0.648243 1 0.0320325 0.0190157 1.68453 0.578845983764389 0.0185855 0.0560973 0.331308 1 0.0742709 0.0736806 1.00801 0.347874313829922 0.0292052 0.0420363 0.694761 1 0.0101124 0.0176161 0.574043 0.509355940040262 0.833777
chr:13951-14250 2 0.0292267 0.0582859 0.501437 1 0.0320325 0.0293683 1.09072 1 0.0185855 0.059601 0.311832 1 0.0742709 0.0821716 0.903851 0.481718637968776 0.0292052 0.0462124 0.631978 1 0.0101124 0.0188892 0.535354 0.678038730796987 0.833777
chr:13951-14250 3 0.0292267 0.0526018 0.555622 1 0.0320325 0.0299296 1.07026 1 0.0185855 0.0612975 0.303202 1 0.0742709 0.0823044 0.902393 0.512723927071537 0.0292052 0.0497079 0.587536 1 0.0101124 0.0218051 0.463763 0.796790192475273 0.833777
chr:13951-14250 4 0.0292267 0.0642529 0.45487 1 0.0320325 0.0207442 1.54417 0.881720572319115 0.0185855 0.067752 0.274317 1 0.0742709 0.090683 0.819017 0.731652202346845 0.0292052 0.0462413 0.631583 1 0.0101124 0.0199926 0.505807 0.550142470399197 0.833777
chr:13951-14250 5 0.0292267 0.0394214 0.741392 1 0.0320325 0.0200074 1.60103 0.61064138973337 0.0185855 0.0447595 0.41523 1 0.0742709 0.0778063 0.954562 0.38657122916608 0.0292052 0.0428354 0.681801 1 0.0101124 0.017213 0.587486 0.598407797185212 0.833777
chr:13951-14250 6 0.0292267 0.0502571 0.581544 1 0.0320325 0.0212 1.51097 0.867014817428152 0.0185855 0.0500607 0.371259 1 0.0742709 0.0700658 1.06002 0.212196927147693 0.0292052 0.052925 0.551822 1 0.0101124 0.0237519 0.425751 0.93567309679729 0.833777
chr:13951-14250 7 0.0292267 0.0424136 0.689088 1 0.0320325 0.0156439 2.0476 0.289996415249823 0.0185855 0.0455877 0.407687 1 0.0742709 0.0803171 0.924721 0.60327677131256 0.0292052 0.0404237 0.722477 1 0.0101124 0.0180447 0.560408 0.58554852192041 0.833777
chr:13951-14250 8 0.0292267 0.0610661 0.478608 1 0.0320325 0.0183967 1.74121 0.625224901047628 0.0185855 0.0609561 0.3049 1 0.0742709 0.078703 0.943686 0.416948553414252 0.0292052 0.0439529 0.664466 1 0.0101124 0.0197144 0.512945 0.535081566907274 0.833777
chr:13951-14250 9 0.0292267 0.0406119 0.719659 1 0.0320325 0.020464 1.56531 0.705028044244494 0.0185855 0.0498182 0.373066 1 0.0742709 0.0724494 1.02514 0.319906183489992 0.0292052 0.0386863 0.754924 0.978952801046994 0.0101124 0.0195006 0.518569 0.713760316856699 0.833777
chr:14101-14400 0 0.0201608 0.0497963 0.404865 1 0.0324508 0.0216809 1.49675 0.515113426757051 0.0347515 0.0509062 0.682658 0.731911217745169 0.0579785 0.0917149 0.63216 1 0.0207008 0.0575577 0.359653 1 0.00583205 0.0207188 0.281486 1 0.836767
chr:14101-14400 1 0.0201608 0.0483017 0.417393 1 0.0324508 0.0198485 1.63492 0.387377519178758 0.0347515 0.0505647 0.687268 0.856734506481317 0.0579785 0.0754877 0.768052 1 0.0207008 0.0445084 0.465099 1 0.00583205 0.017277 0.337561 1 0.836767
chr:14101-14400 2 0.0201608 0.0355937 0.566415 1 0.0324508 0.0187073 1.73466 0.33345125558044 0.0347515 0.0484896 0.716679 0.918492528901111 0.0579785 0.075698 0.765919 1 0.0207008 0.0447089 0.463013 1 0.00583205 0.0185313 0.314713 1 0.836767
chr:14101-14400 3 0.0201608 0.0417274 0.483155 1 0.0324508 0.019371 1.67523 0.332563983761164 0.0347515 0.0459569 0.756176 0.606826561886056 0.0579785 0.0774404 0.748685 1 0.0207008 0.0501143 0.413072 1 0.00583205 0.0186249 0.313132 1 0.836767
chr:14101-14400 4 0.0201608 0.0408947 0.492993 1 0.0324508 0.0194042 1.67236 0.302996789056986 0.0347515 0.0419957 0.827501 0.502985312625187 0.0579785 0.0762497 0.760377 1 0.0207008 0.0486147 0.425814 1 0.00583205 0.0141513 0.412121 1 0.836767
chr:14101-14400 5 0.0201608 0.0300749 0.670353 1 0.0324508 0.0228344 1.42114 0.595822968557326 0.0347515 0.0446735 0.7779 0.707748736196704 0.0579785 0.0754749 0.768183 1 0.0207008 0.0373799 0.553795 1 0.00583205 0.0174716 0.333802 1 0.836767
chr:14101-14400 6 0.0201608 0.0366745 0.549723 1 0.0324508 0.0200854 1.61564 0.378346389250837 0.0347515 0.0465334 0.746808 0.70278973565392 0.0579785 0.0813729 0.712504 1 0.0207008 0.0436868 0.473846 1 0.00583205 0.0160681 0.362958 1 0.836767
chr:14101-14400 7 0.0201608 0.0500989 0.40242 1 0.0324508 0.0234453 1.38411 0.611257379100665 0.0347515 0.048143 0.721839 0.765803073567528 0.0579785 0.071091 0.815553 0.88042323667188 0.0207008 0.0460764 0.449271 1 0.00583205 0.0166975 0.349277 1 0.836767
chr:14101-14400 8 0.0201608 0.041272 0.488486 1 0.0324508 0.0185851 1.74607 0.271975143475033 0.0347515 0.0440401 0.789088 0.547131017139043 0.0579785 0.0802232 0.722715 1 0.0207008 0.0369519 0.560209 1 0.00583205 0.017084 0.341375 1 0.836767
chr:14101-14400 9 0.0201608 0.069791 0.288874 1 0.0324508 0.0174989 1.85445 0.288589480258246 0.0347515 0.0850415 0.408642 1 0.0579785 0.0843702 0.687192 1 0.0207008 0.0628075 0.329591 1 0.00583205 0.0183917 0.317102 1 0.836767
chr:14251-14550 0 0.017932 0.0501343 0.357679 1 0.0134432 0.023159 0.580474 1 0.0367137 0.055884 0.656963 0.983113227927132 0.0400861 0.0961755 0.416802 1 0.0127151 0.0400259 0.317672 1 1.34847e-16 0.0233177 5.78303e-15 1 0.93295
chr:14251-14550 1 0.017932 0.0526535 0.340566 1 0.0134432 0.0167904 0.800648 1 0.0367137 0.0611327 0.600557 1 0.0400861 0.083965 0.477414 1 0.0127151 0.0521106 0.244002 1 1.34847e-16 0.0180233 7.48182e-15 1 0.93295
chr:14251-14550 2 0.017932 0.0400505 0.447735 1 0.0134432 0.0175054 0.767946 1 0.0367137 0.0445779 0.823585 0.577670367271367 0.0400861 0.0780577 0.513544 1 0.0127151 0.0488836 0.26011 1 1.34847e-16 0.0184548 7.30688e-15 1 0.93295
chr:14251-14550 3 0.017932 0.0457581 0.391887 1 0.0134432 0.0179227 0.750066 1 0.0367137 0.0510849 0.71868 0.906890537091138 0.0400861 0.0841316 0.476469 1 0.0127151 0.0460983 0.275826 1 1.34847e-16 0.0178138 7.56981e-15 1 0.93295
chr:14251-14550 4 0.017932 0.0458472 0.391125 1 0.0134432 0.0148337 0.906261 0.928225434849827 0.0367137 0.0420106 0.873915 0.488286460374134 0.0400861 0.0843836 0.475046 1 0.0127151 0.0381832 0.333002 1 1.34847e-16 0.0163484 8.24833e-15 1 0.93295
chr:14251-14550 5 0.017932 0.0588174 0.304876 1 0.0134432 0.024798 0.542108 1 0.0367137 0.0494021 0.743161 0.555230423263709 0.0400861 0.0768698 0.52148 0.91846150994106 0.0127151 0.0581915 0.218504 1 1.34847e-16 0.0268606 5.02025e-15 1 0.93295
chr:14251-14550 6 0.017932 0.0430795 0.416254 1 0.0134432 0.0145213 0.925757 0.95389994581083 0.0367137 0.0464573 0.790268 0.771197236628906 0.0400861 0.0794147 0.504769 1 0.0127151 0.0385427 0.329896 1 1.34847e-16 0.0129364 1.04238e-14 1 0.93295
chr:14251-14550 7 0.017932 0.0256155 0.700045 0.79849456117826 0.0134432 0.0227792 0.590152 1 0.0367137 0.0522439 0.702737 0.948290499711937 0.0400861 0.0690826 0.580263 1 0.0127151 0.0274386 0.463402 1 1.34847e-16 0.0151417 8.90567e-15 1 0.93295
chr:14251-14550 8 0.017932 0.0596084 0.30083 1 0.0134432 0.0223117 0.602518 1 0.0367137 0.0712806 0.515059 1 0.0400861 0.0795362 0.503998 0.948118908109227 0.0127151 0.0634344 0.200445 1 1.34847e-16 0.021716 6.20957e-15 1 0.93295
chr:14251-14550 9 0.017932 0.0461854 0.388261 1 0.0134432 0.0215559 0.623644 1 0.0367137 0.0554856 0.66168 1 0.0400861 0.0842246 0.475943 1 0.0127151 0.0378564 0.335877 1 1.34847e-16 0.0178723 7.54503e-15 1 0.93295
chr:14401-14700 0 0.0144927 0.0530461 0.27321 1 0.0134248 0.0285253 0.470628 1 0.0500679 0.051551 0.97123 0.107570350669502 0.0347316 0.0797227 0.435655 0.97947320520669 0.00574497 0.0524714 0.109488 1 1.05466e-16 0.0207543 5.08165e-15 1 0.95143
chr:14401-14700 1 0.0144927 0.0513698 0.282125 1 0.0134248 0.026997 0.49727 1 0.0500679 0.0601689 0.832123 0.176553115112305 0.0347316 0.0817853 0.424668 1 0.00574497 0.0395678 0.145193 1 1.05466e-16 0.0218562 4.82545e-15 1 0.95143
chr:14401-14700 2 0.0144927 0.0385699 0.375752 1 0.0134248 0.0191969 0.699321 1 0.0500679 0.0484278 1.03387 0.1133136054281 0.0347316 0.0712569 0.487414 0.930877390880674 0.00574497 0.0443594 0.12951 1 1.05466e-16 0.0186519 5.65444e-15 1 0.95143
chr:14401-14700 3 0.0144927 0.0470243 0.308196 1 0.0134248 0.0148779 0.902332 1 0.0500679 0.0455389 1.09945 0.0820921865756146 0.0347316 0.086315 0.402382 1 0.00574497 0.0481938 0.119206 1 1.05466e-16 0.0212448 4.96432e-15 1 0.95143
chr:14401-14700 4 0.0144927 0.0365351 0.396679 1 0.0134248 0.0163595 0.820612 1 0.0500679 0.042765 1.17077 0.0758231824346883 0.0347316 0.0765995 0.453418 1 0.00574497 0.0443286 0.1296 1 1.05466e-16 0.016057 6.56823e-15 1 0.95143
chr:14401-14700 5 0.0144927 0.0575678 0.25175 1 0.0134248 0.0258489 0.519357 1 0.0500679 0.0468989 1.06757 0.0856194035703772 0.0347316 0.089073 0.389923 1 0.00574497 0.0503477 0.114106 1 1.05466e-16 0.0190289 5.54241e-15 1 0.95143
chr:14401-14700 6 0.0144927 0.0596436 0.242988 1 0.0134248 0.0179864 0.746386 1 0.0500679 0.0748791 0.66865 0.30643844846073 0.0347316 0.0797179 0.435681 0.94333613688748 0.00574497 0.0571845 0.100464 1 1.05466e-16 0.0175205 6.01958e-15 1 0.95143
chr:14401-14700 7 0.0144927 0.0358221 0.404574 1 0.0134248 0.0161845 0.829485 1 0.0500679 0.0381424 1.31266 0.0358987459388896 0.0347316 0.0774684 0.448332 0.994953768661263 0.00574497 0.0444679 0.129194 1 1.05466e-16 0.0178202 5.91834e-15 1 0.95143
chr:14401-14700 8 0.0144927 0.0346531 0.418222 1 0.0134248 0.0169759 0.790815 1 0.0500679 0.0349181 1.43387 0.0290962093899264 0.0347316 0.0778564 0.446098 1 0.00574497 0.0327511 0.175413 1 1.05466e-16 0.0158517 6.65329e-15 1 0.95143
chr:14401-14700 9 0.0144927 0.0396483 0.365531 1 0.0134248 0.0159913 0.839506 1 0.0500679 0.0499247 1.00287 0.105650078187884 0.0347316 0.0799922 0.434187 1 0.00574497 0.0482081 0.11917 1 1.05466e-16 0.0191661 5.50274e-15 1 0.95143
chr:14551-14850 0 0.0107602 0.032558 0.330493 1 0.0134387 0.016977 0.791583 1 0.105649 0.0524562 2.01404 0.000322899654231601 0.082148 0.0863605 0.951222 0.442749545344431 0.00949851 0.0332147 0.285973 1 1.53321e-16 0.0154718 9.90971e-15 1 0.996643
chr:14551-14850 1 0.0107602 0.0417878 0.257496 1 0.0134387 0.0207965 0.6462 1 0.105649 0.0442095 2.38974 8.18484677146403e-05 0.082148 0.0810497 1.01355 0.301670729722675 0.00949851 0.0376698 0.252152 1 1.53321e-16 0.0155002 9.89155e-15 1 0.996643
chr:14551-14850 2 0.0107602 0.0463888 0.231957 1 0.0134387 0.0235014 0.571826 1 0.105649 0.0543656 1.94331 0.000495685077867902 0.082148 0.088098 0.932462 0.299432026020086 0.00949851 0.0435831 0.21794 1 1.53321e-16 0.0189536 8.08928e-15 1 0.996643
chr:14551-14850 3 0.0107602 0.0559366 0.192364 1 0.0134387 0.0131587 1.02128 0.751827233982087 0.105649 0.0633462 1.6678 0.00210208853491156 0.082148 0.080162 1.02477 0.200807184780017 0.00949851 0.0527036 0.180225 1 1.53321e-16 0.0203703 7.52669e-15 1 0.996643
chr:14551-14850 4 0.0107602 0.0567665 0.189552 1 0.0134387 0.0158638 0.84713 0.979380413888759 0.105649 0.0573136 1.84335 0.000850438582889579 0.082148 0.0775299 1.05957 0.172145213335497 0.00949851 0.0503315 0.188719 1 1.53321e-16 0.0190663 8.04147e-15 1 0.996643
chr:14551-14850 5 0.0107602 0.0507718 0.211933 1 0.0134387 0.0254373 0.528307 1 0.105649 0.060948 1.73343 0.0013138525974753 0.082148 0.0864565 0.950166 0.306869370588484 0.00949851 0.0491588 0.193221 1 1.53321e-16 0.0215393 7.1182e-15 1 0.996643
chr:14551-14850 6 0.0107602 0.0351391 0.306217 1 0.0134387 0.0186102 0.722115 1 0.105649 0.0431838 2.4465 7.48360395521619e-05 0.082148 0.0699606 1.1742 0.170383482863788 0.00949851 0.0327893 0.289683 1 1.53321e-16 0.0162038 9.46204e-15 1 0.996643
chr:14551-14850 7 0.0107602 0.0428127 0.251332 1 0.0134387 0.0186223 0.721646 1 0.105649 0.0485552 2.17585 0.000202504809911463 0.082148 0.0757712 1.08416 0.222654825792104 0.00949851 0.0395715 0.240034 1 1.53321e-16 0.0165454 9.26668e-15 1 0.996643
chr:14551-14850 8 0.0107602 0.0455537 0.236209 1 0.0134387 0.0219595 0.611977 1 0.105649 0.0479079 2.20525 0.000160998560985059 0.082148 0.0776511 1.05791 0.185581075256163 0.00949851 0.043084 0.220465 1 1.53321e-16 0.0148747 1.03075e-14 1 0.996643
chr:14551-14850 9 0.0107602 0.0438491 0.245392 1 0.0134387 0.0268402 0.500693 1 0.105649 0.0442665 2.38666 5.49209903587533e-05 0.082148 0.0816172 1.0065 0.28402316648358 0.00949851 0.0432553 0.219592 1 1.53321e-16 0.0194445 7.88506e-15 1 0.996643
chr:14701-15000 0 0.000666253 0.0347252 0.0191864 1 0.0134427 0.0176284 0.762559 1 0.141311 0.0506973 2.78735 4.68731626679375e-06 0.139344 0.0811525 1.71706 0.00856731032314295 0.00999269 0.0414527 0.241062 1 1.905e-16 0.0145818 1.30642e-14 1 0.894983
chr:14701-15000 1 0.000666253 0.0557716 0.0119461 1 0.0134427 0.0188405 0.7135 1 0.141311 0.0699046 2.02148 0.000128162567605172 0.139344 0.0744497 1.87165 0.000951846186998395 0.00999269 0.044593 0.224087 1 1.905e-16 0.0142396 1.33782e-14 1 0.894983
chr:14701-15000 2 0.000666253 0.0528274 0.0126119 1 0.0134427 0.0254127 0.528976 1 0.141311 0.0509924 2.77122 6.47446066293078e-06 0.139344 0.0889158 1.56715 0.0214832766707774 0.00999269 0.0429195 0.232824 1 1.905e-16 0.0189895 1.00319e-14 1 0.894983
chr:14701-15000 3 0.000666253 0.042886 0.0155354 1 0.0134427 0.0244593 0.549595 1 0.141311 0.0514422 2.74699 2.45092793227375e-06 0.139344 0.0804523 1.73201 0.00398725511032705 0.00999269 0.0449078 0.222516 1 1.905e-16 0.019237 9.90279e-15 1 0.894983
chr:14701-15000 4 0.000666253 0.0483072 0.013792 1 0.0134427 0.0247612 0.542894 1 0.141311 0.0539781 2.61793 8.34681806305415e-06 0.139344 0.0762487 1.82749 0.00352650422409762 0.00999269 0.0365317 0.273535 1 1.905e-16 0.0209297 9.1019e-15 1 0.894983
chr:14701-15000 5 0.000666253 0.0416103 0.0160117 1 0.0134427 0.0182539 0.736429 1 0.141311 0.0476814 2.96365 1.2006489871208e-06 0.139344 0.0688718 2.02324 0.00153309143841873 0.00999269 0.0371183 0.269212 1 1.905e-16 0.0196968 9.67162e-15 1 0.894983
chr:14701-15000 6 0.000666253 0.03901 0.017079 1 0.0134427 0.0224781 0.598035 1 0.141311 0.0501798 2.81609 1.01609744507236e-06 0.139344 0.0801164 1.73927 0.00409300206630547 0.00999269 0.0423486 0.235963 1 1.905e-16 0.018228 1.0451e-14 1 0.894983
chr:14701-15000 7 0.000666253 0.0539801 0.0123426 1 0.0134427 0.019407 0.692673 1 0.141311 0.0511992 2.76002 2.68994048080451e-06 0.139344 0.0786088 1.77263 0.00444028720909184 0.00999269 0.0429452 0.232685 1 1.905e-16 0.0175266 1.08692e-14 1 0.894983
chr:14701-15000 8 0.000666253 0.0342946 0.0194273 1 0.0134427 0.0169253 0.794237 1 0.141311 0.0463249 3.05043 4.09578951754419e-07 0.139344 0.0725933 1.91952 0.00231393876869235 0.00999269 0.0408519 0.244608 1 1.905e-16 0.01526 1.24836e-14 1 0.894983
chr:14701-15000 9 0.000666253 0.0338066 0.0197078 1 0.0134427 0.0152732 0.88015 1 0.141311 0.0419169 3.37122 1.66359102715674e-07 0.139344 0.0750999 1.85545 0.00464075128017927 0.00999269 0.0362335 0.275786 1 1.905e-16 0.015796 1.206e-14 1 0.894983
chr:14851-15150 0 2.971e-18 0.0484895 6.1271e-17 1 0.0100313 0.0229103 0.437851 1 0.128718 0.0463509 2.77703 2.83571238290925e-06 0.0964256 0.0950932 1.01401 0.687078777098732 0.00668223 0.0430882 0.155083 1 1.4789e-16 0.0195892 7.54957e-15 1 0.99812
chr:14851-15150 1 2.971e-18 0.0497335 5.97384e-17 1 0.0100313 0.0147152 0.681696 0.948008899945421 0.128718 0.0441333 2.91657 4.25908980916656e-06 0.0964256 0.0706002 1.3658 0.197760828388472 0.00668223 0.0395301 0.169042 1 1.4789e-16 0.0161332 9.16681e-15 1 0.99812
chr:14851-15150 2 2.971e-18 0.053505 5.55275e-17 1 0.0100313 0.0206634 0.485462 1 0.128718 0.0584914 2.20063 8.99780336567346e-05 0.0964256 0.0832618 1.1581 0.369990023118726 0.00668223 0.0435023 0.153606 1 1.4789e-16 0.0172062 8.59516e-15 1 0.99812
chr:14851-15150 3 2.971e-18 0.0559576 5.30938e-17 1 0.0100313 0.0208501 0.481115 0.977463641152561 0.128718 0.0647152 1.98899 0.000247834426956639 0.0964256 0.0870037 1.10829 0.431683443271455 0.00668223 0.0490033 0.136363 1 1.4789e-16 0.016343 9.04913e-15 1 0.99812
chr:14851-15150 4 2.971e-18 0.0370671 8.01519e-17 1 0.0100313 0.021078 0.475913 1 0.128718 0.0497537 2.5871 1.50911996528169e-05 0.0964256 0.0848518 1.1364 0.475920838377554 0.00668223 0.0428263 0.156031 1 1.4789e-16 0.0177731 8.321e-15 1 0.99812
chr:14851-15150 5 2.971e-18 0.0500279 5.93869e-17 1 0.0100313 0.0161746 0.620188 0.973469980048985 0.128718 0.0487647 2.63957 1.14580078548476e-05 0.0964256 0.0734159 1.31342 0.211411217432333 0.00668223 0.0393931 0.169629 1 1.4789e-16 0.0171935 8.60151e-15 1 0.99812
chr:14851-15150 6 2.971e-18 0.0510761 5.81681e-17 1 0.0100313 0.0165808 0.604995 1 0.128718 0.0744206 1.7296 0.000956739979222965 0.0964256 0.0803609 1.19991 0.277331974413554 0.00668223 0.0435813 0.153328 1 1.4789e-16 0.0183432 8.06239e-15 1 0.99812
chr:14851-15150 7 2.971e-18 0.0506028 5.87122e-17 1 0.0100313 0.0266323 0.376659 1 0.128718 0.0561625 2.29189 2.93801619991596e-05 0.0964256 0.0886502 1.08771 0.454032282441386 0.00668223 0.0456026 0.146532 1 1.4789e-16 0.0176377 8.38488e-15 1 0.99812
chr:14851-15150 8 2.971e-18 0.0451868 6.57493e-17 1 0.0100313 0.0245238 0.409043 1 0.128718 0.0571702 2.25149 0.000104706469714722 0.0964256 0.0917462 1.051 0.624045820648755 0.00668223 0.040069 0.166768 1 1.4789e-16 0.0182908 8.08549e-15 1 0.99812
chr:14851-15150 9 2.971e-18 0.0450429 6.59593e-17 1 0.0100313 0.0142198 0.705446 0.921932293373034 0.128718 0.0506536 2.54114 7.79701330821947e-06 0.0964256 0.0814298 1.18416 0.425216851662743 0.00668223 0.04194 0.159328 1 1.4789e-16 0.0141224 1.0472e-14 1 0.99812
chr:15001-15300 0 1.35738e-16 0.0462096 2.93744e-15 1 0.0149772 0.0192413 0.778388 1 0.126599 0.0499931 2.53233 8.86969831914719e-07 0.068426 0.0774325 0.883686 1 0.0100383 0.0410227 0.244701 1 0.00870259 0.0183851 0.47335 0.985375353301646 0.899953
chr:15001-15300 1 1.35738e-16 0.0372988 3.63921e-15 1 0.0149772 0.014672 1.0208 1 0.126599 0.0382423 3.31044 6.35414509897458e-09 0.068426 0.0665532 1.02814 0.780336992397311 0.0100383 0.0392163 0.255973 1 0.00870259 0.0169323 0.513964 0.9168494903834 0.899953
chr:15001-15300 2 1.35738e-16 0.0538684 2.51981e-15 1 0.0149772 0.0219734 0.681606 1 0.126599 0.0623662 2.02993 2.51917228700771e-05 0.068426 0.0779303 0.878041 1 0.0100383 0.0460313 0.218076 1 0.00870259 0.0190726 0.456288 0.950447367945116 0.899953
chr:15001-15300 3 1.35738e-16 0.0510351 2.6597e-15 1 0.0149772 0.0181894 0.823403 1 0.126599 0.0574257 2.20457 2.1810495821617e-06 0.068426 0.0773404 0.884738 0.938494538321954 0.0100383 0.0437309 0.229547 1 0.00870259 0.018243 0.477037 0.955128932411723 0.899953
chr:15001-15300 4 1.35738e-16 0.0428791 3.1656e-15 1 0.0149772 0.0178786 0.837717 1 0.126599 0.0449274 2.81786 9.70914921794019e-08 0.068426 0.0711821 0.961281 0.891247374809685 0.0100383 0.0409018 0.245424 1 0.00870259 0.0173069 0.502839 0.95669974442423 0.899953
chr:15001-15300 5 1.35738e-16 0.0388146 3.49709e-15 1 0.0149772 0.0162532 0.921492 1 0.126599 0.042177 3.00161 6.16946637110871e-08 0.068426 0.088692 0.771501 1 0.0100383 0.0432911 0.231879 1 0.00870259 0.019707 0.441599 1 0.899953
chr:15001-15300 6 1.35738e-16 0.0440464 3.0817e-15 1 0.0149772 0.0177146 0.845472 1 0.126599 0.0469028 2.69918 4.71996003725828e-07 0.068426 0.082833 0.826072 1 0.0100383 0.0414063 0.242434 1 0.00870259 0.0134425 0.647394 0.656167955347341 0.899953
chr:15001-15300 7 1.35738e-16 0.0382503 3.54868e-15 1 0.0149772 0.0196324 0.762882 1 0.126599 0.0425138 2.97783 1.25392731420426e-07 0.068426 0.0770048 0.888594 1 0.0100383 0.0454651 0.220791 1 0.00870259 0.0198127 0.439243 1 0.899953
chr:15001-15300 8 1.35738e-16 0.0553181 2.45377e-15 1 0.0149772 0.0186431 0.803364 1 0.126599 0.0706903 1.7909 6.94699778137631e-05 0.068426 0.07572 0.903671 0.84527456289629 0.0100383 0.0479351 0.209414 1 0.00870259 0.0179621 0.484497 0.913359082587379 0.899953
chr:15001-15300 9 1.35738e-16 0.0345343 3.93053e-15 1 0.0149772 0.0133074 1.12548 0.933913839301298 0.126599 0.0361179 3.50516 6.67246691232748e-09 0.068426 0.0790685 0.865402 1 0.0100383 0.0364405 0.275471 1 0.00870259 0.0154446 0.563471 0.848806847156462 0.899953
chr:1501-1800 0 0.0945333 0.0550379 1.7176 0.0409561571468346 0.0223077 0.0265994 0.838654 1 0.0496576 0.0588157 0.844292 1 0.0981378 0.0927758 1.0578 0.594694752109255 0.0399016 0.0512006 0.779319 0.881906345489637 0.0295123 0.0202995 1.45384 0.454482737269906 0.67238
chr:1501-1800 1 0.0945333 0.0466185 2.02781 0.00801752288071456 0.0223077 0.0206122 1.08226 0.822677426594771 0.0496576 0.0430616 1.15318 0.718357398536345 0.0981378 0.0787142 1.24676 0.163644214599456 0.0399016 0.0403416 0.989093 0.301805809412165 0.0295123 0.0204285 1.44466 0.383693665839385 0.67238
chr:1501-1800 2 0.0945333 0.0551326 1.71465 0.0466839754902542 0.0223077 0.018447 1.20929 0.609593018875136 0.0496576 0.0589017 0.843059 1 0.0981378 0.0706272 1.38952 0.104888663282015 0.0399016 0.0475677 0.838838 0.573964517916412 0.0295123 0.0201527 1.46443 0.330930300135872 0.67238
chr:1501-1800 3 0.0945333 0.046245 2.04418 0.00924244326561441 0.0223077 0.0212445 1.05005 0.879114312866925 0.0496576 0.0523827 0.947977 1 0.0981378 0.0838179 1.17085 0.294970325120796 0.0399016 0.0460603 0.86629 0.581645493948189 0.0295123 0.0207794 1.42027 0.357721621359388 0.67238
chr:1501-1800 4 0.0945333 0.037162 2.54382 0.000426103862736227 0.0223077 0.0191611 1.16422 0.659851525522789 0.0496576 0.0401784 1.23593 0.467020005461547 0.0981378 0.0695255 1.41154 0.0612730814506789 0.0399016 0.0352028 1.13348 0.101058557511933 0.0295123 0.0192763 1.53101 0.251764825744055 0.67238
chr:1501-1800 5 0.0945333 0.0535209 1.76629 0.0247299453995823 0.0223077 0.0201825 1.1053 0.651108055150003 0.0496576 0.0612272 0.811038 0.780356256717443 0.0981378 0.0768924 1.2763 0.15058725680799 0.0399016 0.0402893 0.990377 0.377446537523818 0.0295123 0.0156981 1.87999 0.122136752868125 0.67238
chr:1501-1800 6 0.0945333 0.0422572 2.23709 0.00378754247996571 0.0223077 0.020883 1.06822 0.750301341040043 0.0496576 0.0464189 1.06977 0.791191235908423 0.0981378 0.0761112 1.2894 0.113810882491269 0.0399016 0.0474465 0.840981 0.539101268124516 0.0295123 0.0159507 1.85022 0.122658960940625 0.67238
chr:1501-1800 7 0.0945333 0.0486554 1.94291 0.0184344799996716 0.0223077 0.0240547 0.927374 1 0.0496576 0.04311 1.15188 0.668753203482671 0.0981378 0.076307 1.28609 0.168728063499398 0.0399016 0.0508517 0.784666 0.791917151079966 0.0295123 0.0171869 1.71714 0.195001272816684 0.67238
chr:1501-1800 8 0.0945333 0.0436343 2.16649 0.00509357557093448 0.0223077 0.022457 0.993352 0.936197501731001 0.0496576 0.0411988 1.20532 0.540723761869101 0.0981378 0.0686519 1.4295 0.0748296253068932 0.0399016 0.0445092 0.89648 0.403594001978276 0.0295123 0.0193411 1.52589 0.269848296034583 0.67238
chr:1501-1800 9 0.0945333 0.0538773 1.7546 0.0354146604768681 0.0223077 0.0190812 1.16909 0.627076602136915 0.0496576 0.0665081 0.74664 1 0.0981378 0.0906874 1.08215 0.424620442081919 0.0399016 0.0475256 0.839581 0.772201753250121 0.0295123 0.0180765 1.63263 0.259884525327464 0.67238
chr:151-450 0 0.0254886 0.0372433 0.684381 0.802670888117938 0.0135359 0.0201489 0.671793 0.81376507816337 0.0134513 0.0556497 0.241714 1 0.0629186 0.0762956 0.824669 0.905358613119512 0.0268537 0.0358257 0.749565 0.725756192204637 0.0066873 0.0147139 0.454489 1 0.91137
chr:151-450 1 0.0254886 0.0381175 0.668685 0.805220252712316 0.0135359 0.013386 1.0112 0.504044736894532 0.0134513 0.0628354 0.214072 1 0.0629186 0.0763672 0.823896 0.952328512599437 0.0268537 0.0375821 0.714534 0.797360589092787 0.0066873 0.0139983 0.477722 1 0.91137
chr:151-450 2 0.0254886 0.0428572 0.594733 1 0.0135359 0.0200911 0.673726 0.760142777123881 0.0134513 0.0408758 0.329077 1 0.0629186 0.0851979 0.738499 1 0.0268537 0.0394077 0.681433 0.735051264789874 0.0066873 0.0183484 0.364462 1 0.91137
chr:151-450 3 0.0254886 0.0544966 0.46771 1 0.0135359 0.0265079 0.510636 0.927131135079516 0.0134513 0.0607693 0.22135 1 0.0629186 0.0783229 0.803323 0.8886148509944 0.0268537 0.0525165 0.511338 1 0.0066873 0.0226758 0.294909 1 0.91137
chr:151-450 4 0.0254886 0.0433286 0.588263 0.938401822129494 0.0135359 0.0296042 0.457229 0.989060300912099 0.0134513 0.0472286 0.284813 1 0.0629186 0.0843459 0.745959 1 0.0268537 0.0421758 0.636709 0.703640866463279 0.0066873 0.0209517 0.319177 1 0.91137
chr:151-450 5 0.0254886 0.0500064 0.509707 1 0.0135359 0.0264485 0.511783 0.967227911773083 0.0134513 0.0601291 0.223707 1 0.0629186 0.0760905 0.826892 0.858216537105632 0.0268537 0.041961 0.639968 0.85275287596845 0.0066873 0.020373 0.328243 1 0.91137
chr:151-450 6 0.0254886 0.0473911 0.537835 1 0.0135359 0.0304561 0.44444 1 0.0134513 0.0505696 0.265996 1 0.0629186 0.0923553 0.681267 1 0.0268537 0.0487083 0.551317 0.961270551617723 0.0066873 0.0203983 0.327836 1 0.91137
chr:151-450 7 0.0254886 0.0501696 0.508049 1 0.0135359 0.0266694 0.507544 0.928890186516994 0.0134513 0.0534242 0.251783 1 0.0629186 0.0870616 0.722691 1 0.0268537 0.0548384 0.489688 1 0.0066873 0.0214762 0.311382 1 0.91137
chr:151-450 8 0.0254886 0.0448432 0.568394 0.914600127587495 0.0135359 0.0160898 0.841272 0.636129479487398 0.0134513 0.0424536 0.316847 1 0.0629186 0.0693631 0.90709 0.828591275277228 0.0268537 0.0361061 0.743744 0.808243058577779 0.0066873 0.0146525 0.456393 1 0.91137
chr:151-450 9 0.0254886 0.0433142 0.588458 0.980786252544799 0.0135359 0.0155993 0.867725 0.614452458258999 0.0134513 0.0421721 0.318962 1 0.0629186 0.0673288 0.934498 0.627153962976186 0.0268537 0.0464032 0.578704 1 0.0066873 0.018602 0.359494 1 0.91137
chr:15151-15450 0 0.00347383 0.0518787 0.0669606 1 0.00834393 0.023277 0.358462 1 0.108271 0.0551837 1.96201 7.30680005381901e-05 0.0616474 0.0878364 0.701843 1 0.0200508 0.0444782 0.450801 1 0.0153317 0.0197179 0.777552 0.907352421784827 0.889703
chr:15151-15450 1 0.00347383 0.0541825 0.0641135 1 0.00834393 0.0198025 0.421357 1 0.108271 0.0526087 2.05804 4.23854001561086e-05 0.0616474 0.0911004 0.676697 1 0.0200508 0.0399746 0.501589 1 0.0153317 0.0172077 0.890979 0.741420570372158 0.889703
chr:15151-15450 2 0.00347383 0.037443 0.0927765 1 0.00834393 0.0192217 0.434089 1 0.108271 0.0470708 2.30017 9.33700542293803e-06 0.0616474 0.0707608 0.871208 1 0.0200508 0.042607 0.470599 1 0.0153317 0.0211383 0.725304 1 0.889703
chr:15151-15450 3 0.00347383 0.0603873 0.0575258 1 0.00834393 0.0264965 0.314907 1 0.108271 0.0654337 1.65467 0.000325663844145563 0.0616474 0.0868128 0.710119 1 0.0200508 0.0549879 0.36464 1 0.0153317 0.018494 0.829009 0.828883128254319 0.889703
chr:15151-15450 4 0.00347383 0.0593003 0.0585803 1 0.00834393 0.0210025 0.397283 1 0.108271 0.0661761 1.6361 0.000490798112853685 0.0616474 0.0767109 0.803633 1 0.0200508 0.0477985 0.419486 1 0.0153317 0.016471 0.93083 0.711995452337 0.889703
chr:15151-15450 5 0.00347383 0.0460034 0.0755125 1 0.00834393 0.0288914 0.288803 1 0.108271 0.0500839 2.16179 2.88522825016013e-05 0.0616474 0.0972546 0.633876 1 0.0200508 0.039993 0.501358 1 0.0153317 0.0165648 0.925559 0.790375336670568 0.889703
chr:15151-15450 6 0.00347383 0.0475598 0.0730413 1 0.00834393 0.0267313 0.312141 1 0.108271 0.048013 2.25504 8.87107985092506e-06 0.0616474 0.0729908 0.844591 0.97143782423854 0.0200508 0.0529034 0.379008 1 0.0153317 0.0236769 0.647538 1 0.889703
chr:15151-15450 7 0.00347383 0.0377874 0.0919309 1 0.00834393 0.0187434 0.445166 1 0.108271 0.0498542 2.17175 2.28615477495531e-05 0.0616474 0.0758988 0.812232 1 0.0200508 0.0429729 0.466592 1 0.0153317 0.018685 0.820535 0.936576181963442 0.889703
chr:15151-15450 8 0.00347383 0.0442022 0.0785895 1 0.00834393 0.0154095 0.54148 1 0.108271 0.0531328 2.03774 3.63601298728478e-05 0.0616474 0.0915702 0.673226 1 0.0200508 0.0409627 0.489489 1 0.0153317 0.0187522 0.817595 0.776297079413529 0.889703
chr:15151-15450 9 0.00347383 0.0531634 0.0653425 1 0.00834393 0.0277099 0.301117 1 0.108271 0.0606817 1.78424 0.000136889845635313 0.0616474 0.0838754 0.734988 1 0.0200508 0.0379202 0.528763 1 0.0153317 0.019593 0.782509 0.973686673033081 0.889703
chr:15301-15600 0 0.00777986 0.0321821 0.241745 1 0.0083982 0.0238566 0.352028 1 0.0733573 0.0477855 1.53514 0.018580253787162 0.0722328 0.0752264 0.960205 0.244729927033297 0.0192058 0.0407968 0.470767 1 0.0084279 0.0192501 0.437811 1 0.944467
chr:15301-15600 1 0.00777986 0.0632709 0.122961 1 0.0083982 0.024695 0.340077 1 0.0733573 0.0616299 1.19029 0.0509147329019597 0.0722328 0.0882892 0.818139 0.284928716220373 0.0192058 0.0625697 0.30695 1 0.0084279 0.0231386 0.364236 1 0.944467
chr:15301-15600 2 0.00777986 0.0388022 0.2005 1 0.0083982 0.0179756 0.4672 0.96933306952047 0.0733573 0.0359544 2.04029 0.00235413909668647 0.0722328 0.0734 0.984098 0.230640998294929 0.0192058 0.0364684 0.526642 1 0.0084279 0.0195501 0.431092 1 0.944467
chr:15301-15600 3 0.00777986 0.0563636 0.13803 1 0.0083982 0.0160277 0.52398 0.967305619495843 0.0733573 0.0626014 1.17182 0.0606275455468016 0.0722328 0.0873214 0.827206 0.300962613031886 0.0192058 0.0532792 0.360475 1 0.0084279 0.0145143 0.580662 0.982777377216963 0.944467
chr:15301-15600 4 0.00777986 0.0354896 0.219215 1 0.0083982 0.0211696 0.39671 0.98156377334465 0.0733573 0.0542991 1.35099 0.039470913120988 0.0722328 0.0707373 1.02114 0.187736723147726 0.0192058 0.0406657 0.472285 1 0.0084279 0.0130981 0.643444 1 0.944467
chr:15301-15600 5 0.00777986 0.0385279 0.201928 1 0.0083982 0.0183977 0.456481 0.98965852371154 0.0733573 0.0502112 1.46097 0.0234374453291127 0.0722328 0.0982943 0.734863 0.733113516492886 0.0192058 0.0325978 0.589175 1 0.0084279 0.0157065 0.536587 1 0.944467
chr:15301-15600 6 0.00777986 0.047131 0.165069 1 0.0083982 0.0201676 0.41642 1 0.0733573 0.0514545 1.42567 0.0225815612767301 0.0722328 0.0869402 0.830833 0.336993884106255 0.0192058 0.0397562 0.483089 1 0.0084279 0.0189832 0.443966 1 0.944467
chr:15301-15600 7 0.00777986 0.0436618 0.178185 1 0.0083982 0.0247127 0.339833 0.985418939312639 0.0733573 0.055369 1.32488 0.0306499237137409 0.0722328 0.0851028 0.848771 0.280711913667352 0.0192058 0.0478407 0.401453 1 0.0084279 0.0200787 0.419743 1 0.944467
chr:15301-15600 8 0.00777986 0.0509674 0.152644 1 0.0083982 0.0209587 0.400702 1 0.0733573 0.0651224 1.12645 0.0652853355474459 0.0722328 0.0963653 0.749573 0.432930859983447 0.0192058 0.0458038 0.419306 1 0.0084279 0.0191907 0.439166 1 0.944467
chr:15301-15600 9 0.00777986 0.04775 0.162929 1 0.0083982 0.0203513 0.412662 1 0.0733573 0.0543947 1.34861 0.0321608905859198 0.0722328 0.0979618 0.737357 0.430770202760687 0.0192058 0.0405954 0.473103 1 0.0084279 0.017379 0.484947 1 0.944467
chr:15451-15750 0 0.00682799 0.0573434 0.119072 1 0.010637 0.0191682 0.55493 0.969436939395016 0.0423699 0.0652095 0.64975 1 0.0791861 0.0859899 0.920877 0.424624801492832 0.00990267 0.0510042 0.194154 1 0.00964277 0.016243 0.593657 1 0.998877
chr:15451-15750 1 0.00682799 0.0508992 0.134147 1 0.010637 0.0227555 0.467447 1 0.0423699 0.0480814 0.881212 0.695143048233801 0.0791861 0.0840594 0.942026 0.425237239078756 0.00990267 0.0449915 0.220101 1 0.00964277 0.0190296 0.506725 0.969582954281748 0.998877
chr:15451-15750 2 0.00682799 0.0362012 0.188612 1 0.010637 0.0157245 0.67646 0.827686649440901 0.0423699 0.0574048 0.73809 1 0.0791861 0.0814668 0.972005 0.580294987334496 0.00990267 0.0369963 0.267666 1 0.00964277 0.00953989 1.01078 0.762024464162588 0.998877
chr:15451-15750 3 0.00682799 0.0478251 0.14277 1 0.010637 0.0189283 0.561963 0.993420549867013 0.0423699 0.0481097 0.880693 0.727150624714614 0.0791861 0.0782994 1.01132 0.337662515206429 0.00990267 0.0433001 0.228699 1 0.00964277 0.0202497 0.476193 1 0.998877
chr:15451-15750 4 0.00682799 0.0369 0.18504 1 0.010637 0.0189753 0.560571 0.938970638186263 0.0423699 0.0529773 0.799775 1 0.0791861 0.0762397 1.03865 0.380830278970436 0.00990267 0.0368618 0.268643 1 0.00964277 0.0136491 0.706477 1 0.998877
chr:15451-15750 5 0.00682799 0.0516717 0.132142 1 0.010637 0.0203475 0.522767 1 0.0423699 0.0492452 0.860386 0.627681464592422 0.0791861 0.0723463 1.09454 0.178460733262211 0.00990267 0.0527345 0.187784 1 0.00964277 0.0238926 0.403588 1 0.998877
chr:15451-15750 6 0.00682799 0.046622 0.146454 1 0.010637 0.0231613 0.459257 1 0.0423699 0.0588713 0.719704 1 0.0791861 0.0834299 0.949133 0.414805196770623 0.00990267 0.0376915 0.26273 1 0.00964277 0.0182041 0.529703 1 0.998877
chr:15451-15750 7 0.00682799 0.0455703 0.149834 1 0.010637 0.026631 0.399422 1 0.0423699 0.0583497 0.726137 1 0.0791861 0.0882738 0.897051 0.491839294367089 0.00990267 0.0385321 0.256998 1 0.00964277 0.0180677 0.533702 0.96927091652923 0.998877
chr:15451-15750 8 0.00682799 0.0514052 0.132827 1 0.010637 0.0247554 0.429684 1 0.0423699 0.0655919 0.645962 1 0.0791861 0.100892 0.78486 0.737522653332628 0.00990267 0.053903 0.183713 1 0.00964277 0.0234042 0.41201 0.974076383367165 0.998877
chr:15451-15750 9 0.00682799 0.0474243 0.143977 1 0.010637 0.0142918 0.744273 0.787525314918487 0.0423699 0.0469769 0.901931 0.766126186711988 0.0791861 0.0878808 0.901063 0.604291299143852 0.00990267 0.0479469 0.206534 1 0.00964277 0.0156879 0.614663 1 0.998877
chr:15601-15900 0 0.00291213 0.0327044 0.089044 1 0.0135481 0.0186911 0.724842 0.879957432978946 0.0354438 0.0368909 0.960774 0.354998244216671 0.0729589 0.0826087 0.883187 0.312010985629335 0.00704017 0.0343428 0.204997 1 0.00341535 0.0170175 0.200696 1 0.99947
chr:15601-15900 1 0.00291213 0.046215 0.0630127 1 0.0135481 0.0320358 0.422905 1 0.0354438 0.0548793 0.64585 0.614410604587114 0.0729589 0.0960935 0.759249 0.292877628520292 0.00704017 0.0416922 0.168861 1 0.00341535 0.0242185 0.141022 1 0.99947
chr:15601-15900 2 0.00291213 0.0425706 0.0684071 1 0.0135481 0.0190296 0.711949 0.776545346233552 0.0354438 0.0427233 0.829613 0.391052115844707 0.0729589 0.0706714 1.03237 0.12979539052977 0.00704017 0.0437128 0.161055 1 0.00341535 0.0202334 0.168798 1 0.99947
chr:15601-15900 3 0.00291213 0.0439871 0.0662042 1 0.0135481 0.0213384 0.634916 0.886127376759459 0.0354438 0.0362165 0.978664 0.291442882501599 0.0729589 0.0758335 0.962093 0.151176435683627 0.00704017 0.0441325 0.159523 1 0.00341535 0.0180925 0.188772 1 0.99947
chr:15601-15900 4 0.00291213 0.041471 0.0702209 1 0.0135481 0.0314466 0.430829 1 0.0354438 0.0411429 0.86148 0.375124731122472 0.0729589 0.0819046 0.890779 0.229780756834536 0.00704017 0.0363309 0.193779 1 0.00341535 0.0209399 0.163102 1 0.99947
chr:15601-15900 5 0.00291213 0.052182 0.0558072 1 0.0135481 0.0161 0.841497 0.678008756798542 0.0354438 0.056313 0.629407 0.656587031132386 0.0729589 0.0727074 1.00346 0.149873489845567 0.00704017 0.0409393 0.171966 1 0.00341535 0.0175692 0.194394 1 0.99947
chr:15601-15900 6 0.00291213 0.0498069 0.0584684 1 0.0135481 0.0240068 0.564344 0.905099096322554 0.0354438 0.0598731 0.591982 0.688004604147502 0.0729589 0.0906943 0.804449 0.240526764846346 0.00704017 0.0572182 0.123041 1 0.00341535 0.0208119 0.164106 1 0.99947
chr:15601-15900 7 0.00291213 0.0585391 0.0497468 1 0.0135481 0.0207268 0.653651 0.78692390158981 0.0354438 0.0654192 0.541795 0.727484375264861 0.0729589 0.0870039 0.83857 0.211501598639636 0.00704017 0.0598159 0.117697 1 0.00341535 0.0179016 0.190785 1 0.99947
chr:15601-15900 8 0.00291213 0.0427087 0.0681859 1 0.0135481 0.0191792 0.706395 0.874207691103683 0.0354438 0.0390556 0.907522 0.352865378796011 0.0729589 0.0798501 0.913698 0.24618187343035 0.00704017 0.0398858 0.176508 1 0.00341535 0.0142797 0.239175 1 0.99947
chr:15601-15900 9 0.00291213 0.0459465 0.0633809 1 0.0135481 0.0256986 0.527192 1 0.0354438 0.0611662 0.579467 0.716369372775091 0.0729589 0.0851484 0.856844 0.219524324872766 0.00704017 0.0436736 0.1612 1 0.00341535 0.0226155 0.151018 1 0.99947
chr:15751-16050 0 0.0149546 0.0344543 0.434042 1 0.021264 0.015562 1.36641 0.266186874367243 0.0496107 0.0455042 1.09024 0.221213149489737 0.0964559 0.076189 1.26601 0.0361899859245429 0.0154543 0.0387363 0.398962 1 0.013651 0.0188041 0.725959 1 0.997487
chr:15751-16050 1 0.0149546 0.0349628 0.427729 1 0.021264 0.0206107 1.0317 0.501100943304681 0.0496107 0.0494024 1.00422 0.315593787841723 0.0964559 0.0786695 1.22609 0.0416260664735629 0.0154543 0.0378265 0.408557 1 0.013651 0.0167181 0.81654 1 0.997487
chr:15751-16050 2 0.0149546 0.05312 0.281525 1 0.021264 0.0199775 1.0644 0.337763962187648 0.0496107 0.0636063 0.779965 0.44961747470161 0.0964559 0.0950495 1.0148 0.0838952141717 0.0154543 0.0580597 0.266179 1 0.013651 0.0171205 0.797348 1 0.997487
chr:15751-16050 3 0.0149546 0.044115 0.338991 1 0.021264 0.0181464 1.1718 0.331460853986269 0.0496107 0.0481515 1.0303 0.238771225959165 0.0964559 0.0755709 1.27636 0.0388995707499602 0.0154543 0.0420341 0.367661 1 0.013651 0.0159691 0.854838 1 0.997487
chr:15751-16050 4 0.0149546 0.0412115 0.362874 1 0.021264 0.024016 0.88541 0.68586711691041 0.0496107 0.0455855 1.0883 0.21311123166781 0.0964559 0.0730752 1.31995 0.0303912757889249 0.0154543 0.0424723 0.363868 1 0.013651 0.0159558 0.855551 1 0.997487
chr:15751-16050 5 0.0149546 0.051734 0.289067 1 0.021264 0.0249487 0.852309 0.623156487024872 0.0496107 0.0474586 1.04535 0.201369759406744 0.0964559 0.0848093 1.13733 0.0646436894382627 0.0154543 0.0431668 0.358014 1 0.013651 0.0239984 0.56883 1 0.997487
chr:15751-16050 6 0.0149546 0.0496699 0.30108 1 0.021264 0.0249775 0.851326 0.611158068798045 0.0496107 0.0617425 0.80351 0.44392886715624 0.0964559 0.0849676 1.13521 0.0428811337481008 0.0154543 0.051791 0.298397 1 0.013651 0.0194192 0.702964 1 0.997487
chr:15751-16050 7 0.0149546 0.0449211 0.332908 1 0.021264 0.0159892 1.3299 0.246152022185784 0.0496107 0.055498 0.893919 0.465016136131148 0.0964559 0.0775632 1.24358 0.0356449566016044 0.0154543 0.0434219 0.35591 1 0.013651 0.0163205 0.836433 1 0.997487
chr:15751-16050 8 0.0149546 0.0498096 0.300235 1 0.021264 0.0138772 1.5323 0.167140207863931 0.0496107 0.0507567 0.977422 0.249374586290979 0.0964559 0.0901046 1.07049 0.0854750431288633 0.0154543 0.044252 0.349234 1 0.013651 0.0168275 0.811232 1 0.997487
chr:15751-16050 9 0.0149546 0.0491177 0.304465 1 0.021264 0.0240722 0.883343 0.517996783007961 0.0496107 0.0650146 0.76307 0.509385121016741 0.0964559 0.101699 0.948445 0.101137368077943 0.0154543 0.04174 0.370252 1 0.013651 0.0152632 0.894373 1 0.997487
chr:15901-16200 0 0.0212548 0.0430667 0.493532 0.963120147050489 0.0159016 0.0177151 0.89763 1 0.0458838 0.0559593 0.819949 1 0.0795568 0.0916794 0.867772 0.31811907088404 0.0267325 0.039304 0.680147 1 0.0193306 0.0159258 1.21379 0.424487512360025 0.934643
chr:15901-16200 1 0.0212548 0.0504928 0.420947 1 0.0159016 0.0193875 0.820199 1 0.0458838 0.0528888 0.867552 0.905512001966477 0.0795568 0.0778736 1.02161 0.153328749399218 0.0267325 0.0442218 0.60451 1 0.0193306 0.023994 0.805643 0.996091195470872 0.934643
chr:15901-16200 2 0.0212548 0.0523275 0.406188 1 0.0159016 0.0241957 0.657208 1 0.0458838 0.0522584 0.878018 0.854312222452779 0.0795568 0.0930042 0.855411 0.333353604471517 0.0267325 0.0417613 0.640126 1 0.0193306 0.0176545 1.09494 0.650619486891624 0.934643
chr:15901-16200 3 0.0212548 0.0477907 0.444748 1 0.0159016 0.0239006 0.665322 1 0.0458838 0.0501108 0.915647 0.805776660228466 0.0795568 0.078027 1.01961 0.188450236776749 0.0267325 0.0388853 0.687471 1 0.0193306 0.0117439 1.64601 0.248841512833254 0.934643
chr:15901-16200 4 0.0212548 0.0497292 0.427411 1 0.0159016 0.0157488 1.0097 1 0.0458838 0.0629541 0.728845 1 0.0795568 0.094286 0.843782 0.359477435410148 0.0267325 0.0433211 0.617078 1 0.0193306 0.0133338 1.44974 0.292147171165621 0.934643
chr:15901-16200 5 0.0212548 0.0396986 0.535404 1 0.0159016 0.0175204 0.907605 1 0.0458838 0.0529417 0.866685 1 0.0795568 0.0677697 1.17393 0.104641379676314 0.0267325 0.0496663 0.538242 1 0.0193306 0.018247 1.05939 0.607920642107178 0.934643
chr:15901-16200 6 0.0212548 0.047179 0.450514 1 0.0159016 0.0271375 0.585964 1 0.0458838 0.0453657 1.01142 0.609724711035165 0.0795568 0.0845096 0.941394 0.248890628224279 0.0267325 0.0388584 0.687946 1 0.0193306 0.022936 0.842806 0.970345264216625 0.934643
chr:15901-16200 7 0.0212548 0.0448648 0.473752 1 0.0159016 0.018345 0.866808 1 0.0458838 0.0505112 0.908389 0.791473693100406 0.0795568 0.0808276 0.984278 0.200972099380369 0.0267325 0.0471466 0.567008 1 0.0193306 0.0180552 1.07064 0.578416258033004 0.934643
chr:15901-16200 8 0.0212548 0.0478946 0.443783 1 0.0159016 0.0214567 0.741102 1 0.0458838 0.0538466 0.852121 0.907864587602833 0.0795568 0.0907845 0.876326 0.306217506397364 0.0267325 0.0406823 0.657104 1 0.0193306 0.0134219 1.44023 0.310886939885166 0.934643
chr:15901-16200 9 0.0212548 0.0496233 0.428323 1 0.0159016 0.0174093 0.913397 1 0.0458838 0.051754 0.886575 0.953379304998576 0.0795568 0.0756595 1.05151 0.145559237009554 0.0267325 0.0481 0.555769 1 0.0193306 0.0196647 0.98301 0.739602866067645 0.934643
chr:16051-16350 0 0.0263416 0.0563166 0.467741 1 0.0170386 0.019577 0.870338 1 0.0291889 0.0570939 0.511244 1 0.0574525 0.0785899 0.731042 0.43865052887 0.0180426 0.0469621 0.384195 1 0.00330849 0.0177321 0.186582 1 0.995897
chr:16051-16350 1 0.0263416 0.0679668 0.387566 1 0.0170386 0.0204402 0.833583 0.975308158677157 0.0291889 0.0732709 0.39837 1 0.0574525 0.0947712 0.606223 0.559251418789898 0.0180426 0.0512629 0.351962 1 0.00330849 0.0204228 0.162 1 0.995897
chr:16051-16350 2 0.0263416 0.0395462 0.666097 1 0.0170386 0.0199975 0.852037 1 0.0291889 0.0630728 0.462781 1 0.0574525 0.0811289 0.708163 0.433186841022474 0.0180426 0.033734 0.534849 1 0.00330849 0.0134348 0.246263 1 0.995897
chr:16051-16350 3 0.0263416 0.068831 0.3827 1 0.0170386 0.0204375 0.833693 0.9849042164183 0.0291889 0.0723123 0.403651 1 0.0574525 0.0908696 0.632252 0.569297108252072 0.0180426 0.057019 0.316431 1 0.00330849 0.0184726 0.179103 1 0.995897
chr:16051-16350 4 0.0263416 0.07149 0.368466 1 0.0170386 0.0203657 0.836632 1 0.0291889 0.0677806 0.430638 1 0.0574525 0.0869958 0.660405 0.515036075383461 0.0180426 0.0523933 0.344368 1 0.00330849 0.0201447 0.164236 1 0.995897
chr:16051-16350 5 0.0263416 0.0450589 0.584604 1 0.0170386 0.0256816 0.663456 1 0.0291889 0.0535018 0.545569 1 0.0574525 0.093586 0.613901 0.619530499851656 0.0180426 0.0461294 0.39113 1 0.00330849 0.0173722 0.190447 1 0.995897
chr:16051-16350 6 0.0263416 0.0414049 0.636195 1 0.0170386 0.0166594 1.02276 0.838798501789463 0.0291889 0.0517194 0.56437 1 0.0574525 0.0818031 0.702327 0.490736055728018 0.0180426 0.0443692 0.406647 1 0.00330849 0.0144502 0.228958 1 0.995897
chr:16051-16350 7 0.0263416 0.0334434 0.787647 1 0.0170386 0.0146346 1.16427 0.757926745586692 0.0291889 0.0396638 0.735908 1 0.0574525 0.0754137 0.761831 0.48229031706093 0.0180426 0.032485 0.555413 1 0.00330849 0.0160315 0.206374 1 0.995897
chr:16051-16350 8 0.0263416 0.0429709 0.61301 1 0.0170386 0.0159239 1.07 0.808274983607921 0.0291889 0.0512294 0.569769 1 0.0574525 0.0848508 0.6771 0.451293143175043 0.0180426 0.0383227 0.470807 1 0.00330849 0.018794 0.17604 1 0.995897
chr:16051-16350 9 0.0263416 0.0512197 0.514286 1 0.0170386 0.0182366 0.934308 0.979911902705961 0.0291889 0.0560688 0.520591 1 0.0574525 0.0760743 0.755216 0.362105447526299 0.0180426 0.0428656 0.420911 1 0.00330849 0.0162608 0.203464 1 0.995897
chr:16201-16500 0 0.0296712 0.0438791 0.676203 1 0.0135336 0.0229566 0.58953 1 0.0255791 0.0457027 0.559685 1 0.0643764 0.0927654 0.69397 0.159746936035075 0.0182904 0.0455672 0.401394 1 1.62535e-16 0.0220527 7.3703e-15 1 0.906953
chr:16201-16500 1 0.0296712 0.050074 0.592547 1 0.0135336 0.0180044 0.751683 1 0.0255791 0.0552178 0.46324 1 0.0643764 0.0857734 0.75054 0.132501956885451 0.0182904 0.0462148 0.395769 1 1.62535e-16 0.0135764 1.19719e-14 1 0.906953
chr:16201-16500 2 0.0296712 0.0459687 0.645465 1 0.0135336 0.0219534 0.616469 1 0.0255791 0.0536208 0.477037 1 0.0643764 0.0683146 0.942352 0.0977422434881672 0.0182904 0.043726 0.418296 1 1.62535e-16 0.0211258 7.69367e-15 1 0.906953
chr:16201-16500 3 0.0296712 0.0304865 0.973257 0.675552113022566 0.0135336 0.0191306 0.707432 1 0.0255791 0.044459 0.575341 1 0.0643764 0.0757434 0.849928 0.132683445315459 0.0182904 0.0376607 0.485663 1 1.62535e-16 0.0182895 8.88679e-15 1 0.906953
chr:16201-16500 4 0.0296712 0.0347398 0.854098 0.9198299701632 0.0135336 0.0182246 0.742601 1 0.0255791 0.0508938 0.502598 1 0.0643764 0.0770332 0.835697 0.099461564928554 0.0182904 0.0353541 0.517349 1 1.62535e-16 0.0160539 1.01243e-14 1 0.906953
chr:16201-16500 5 0.0296712 0.0370707 0.800395 0.906876987580391 0.0135336 0.018517 0.730874 1 0.0255791 0.0560726 0.456178 1 0.0643764 0.0883028 0.729041 0.184129854360556 0.0182904 0.0369535 0.494957 1 1.62535e-16 0.0190897 8.51428e-15 1 0.906953
chr:16201-16500 6 0.0296712 0.0338364 0.876902 0.837098362136533 0.0135336 0.017481 0.774189 1 0.0255791 0.043715 0.585133 1 0.0643764 0.0712458 0.903582 0.0992844609471684 0.0182904 0.0382069 0.47872 1 1.62535e-16 0.0163371 9.94883e-15 1 0.906953
chr:16201-16500 7 0.0296712 0.043265 0.685801 1 0.0135336 0.0197453 0.685409 1 0.0255791 0.0480396 0.532459 1 0.0643764 0.0835309 0.77069 0.140687439570021 0.0182904 0.0412879 0.442997 1 1.62535e-16 0.0141689 1.14713e-14 1 0.906953
chr:16201-16500 8 0.0296712 0.0477897 0.62087 1 0.0135336 0.0252795 0.535359 1 0.0255791 0.0590228 0.433377 1 0.0643764 0.0805143 0.799565 0.139615307333077 0.0182904 0.0416088 0.43958 1 1.62535e-16 0.0230853 7.04063e-15 1 0.906953
chr:16201-16500 9 0.0296712 0.0557086 0.532614 1 0.0135336 0.0220965 0.612477 1 0.0255791 0.055446 0.461334 1 0.0643764 0.0884703 0.727661 0.142058342280988 0.0182904 0.0473486 0.386292 1 1.62535e-16 0.0184211 8.82331e-15 1 0.906953
chr:16351-16650 0 0.0181525 0.0447682 0.405478 1 0.0119813 0.0169956 0.704965 1 0.0391728 0.0673025 0.582041 1 0.0700578 0.0774279 0.904813 0.215362984381219 0.0297447 0.0473872 0.627695 1 0.00505285 0.0161709 0.312466 1 0.872483
chr:16351-16650 1 0.0181525 0.0515589 0.352073 1 0.0119813 0.0169629 0.706324 1 0.0391728 0.0569525 0.687815 1 0.0700578 0.088401 0.7925 0.327581745967874 0.0297447 0.0441342 0.67396 1 0.00505285 0.0223044 0.226541 1 0.872483
chr:16351-16650 2 0.0181525 0.0663981 0.273389 1 0.0119813 0.0218956 0.547201 1 0.0391728 0.0731115 0.535795 1 0.0700578 0.0779129 0.899181 0.156812727818062 0.0297447 0.0440442 0.675338 1 0.00505285 0.0219022 0.230701 1 0.872483
chr:16351-16650 3 0.0181525 0.0389691 0.465818 1 0.0119813 0.0175527 0.68259 1 0.0391728 0.0537501 0.728795 1 0.0700578 0.0841533 0.832502 0.396027159532009 0.0297447 0.0434266 0.684942 1 0.00505285 0.01732 0.291735 1 0.872483
chr:16351-16650 4 0.0181525 0.0490171 0.37033 1 0.0119813 0.0163762 0.731629 1 0.0391728 0.0708629 0.552797 1 0.0700578 0.0953021 0.735113 0.454957319043739 0.0297447 0.0431206 0.689803 1 0.00505285 0.0162653 0.310652 1 0.872483
chr:16351-16650 5 0.0181525 0.0489928 0.370514 1 0.0119813 0.0148941 0.804433 1 0.0391728 0.0560248 0.699205 1 0.0700578 0.0753244 0.930081 0.178289818331571 0.0297447 0.0484095 0.614439 1 0.00505285 0.0200787 0.251652 1 0.872483
chr:16351-16650 6 0.0181525 0.057016 0.318376 1 0.0119813 0.0178779 0.670174 1 0.0391728 0.0587181 0.667133 1 0.0700578 0.0916131 0.764714 0.328920815705791 0.0297447 0.0450244 0.660635 1 0.00505285 0.0222006 0.2276 1 0.872483
chr:16351-16650 7 0.0181525 0.0420813 0.431367 1 0.0119813 0.0162261 0.738397 1 0.0391728 0.0529357 0.740007 1 0.0700578 0.0822108 0.852173 0.24066986612524 0.0297447 0.0457795 0.649738 1 0.00505285 0.0177045 0.285399 1 0.872483
chr:16351-16650 8 0.0181525 0.055919 0.324621 1 0.0119813 0.02082 0.575471 1 0.0391728 0.0725938 0.539616 0.998871621018033 0.0700578 0.0929189 0.753967 0.340480307204791 0.0297447 0.0501489 0.593128 1 0.00505285 0.0213822 0.236311 1 0.872483
chr:16351-16650 9 0.0181525 0.0437436 0.414975 1 0.0119813 0.0159109 0.753025 1 0.0391728 0.0615487 0.636452 1 0.0700578 0.0791897 0.884683 0.227912790114898 0.0297447 0.0439767 0.676374 1 0.00505285 0.0185191 0.272845 1 0.872483
chr:16501-16800 0 0.0193396 0.0422251 0.458012 1 0.0134324 0.0226004 0.594343 1 0.0647403 0.0554612 1.16731 0.401007192013279 0.0875287 0.0685304 1.27722 0.0980560463228135 0.0251415 0.0431797 0.582253 1 0.0068963 0.0161973 0.425768 1 0.835177
chr:16501-16800 1 0.0193396 0.0495637 0.390197 1 0.0134324 0.0237012 0.566739 1 0.0647403 0.054756 1.18234 0.260138455420983 0.0875287 0.0772642 1.13285 0.169053339210713 0.0251415 0.0529163 0.475118 1 0.0068963 0.0186757 0.369266 1 0.835177
chr:16501-16800 2 0.0193396 0.0456484 0.423664 1 0.0134324 0.0199958 0.671761 1 0.0647403 0.0565376 1.14508 0.379661400751971 0.0875287 0.0809012 1.08192 0.230963167155516 0.0251415 0.0413258 0.608373 1 0.0068963 0.0174601 0.394975 1 0.835177
chr:16501-16800 3 0.0193396 0.0511476 0.378114 1 0.0134324 0.0203263 0.660838 1 0.0647403 0.0539629 1.19972 0.269537742527836 0.0875287 0.0815082 1.07386 0.186349611455612 0.0251415 0.0509392 0.493559 1 0.0068963 0.020184 0.341672 1 0.835177
chr:16501-16800 4 0.0193396 0.0487593 0.396634 1 0.0134324 0.0192515 0.697733 1 0.0647403 0.0563638 1.14861 0.371380548804971 0.0875287 0.0713406 1.22691 0.118183221571624 0.0251415 0.0424635 0.592073 1 0.0068963 0.0166899 0.413202 1 0.835177
chr:16501-16800 5 0.0193396 0.0351297 0.55052 1 0.0134324 0.0121819 1.10265 0.906917642187323 0.0647403 0.0436261 1.48398 0.0586791862042496 0.0875287 0.0732208 1.19541 0.137969560067792 0.0251415 0.0332845 0.755352 1 0.0068963 0.0112009 0.615692 0.998871621018033 0.835177
chr:16501-16800 6 0.0193396 0.0507933 0.380751 1 0.0134324 0.0198049 0.678236 1 0.0647403 0.0659503 0.981653 0.67724119325211 0.0875287 0.0793474 1.10311 0.15665645718138 0.0251415 0.0481259 0.522411 1 0.0068963 0.0181198 0.380595 1 0.835177
chr:16501-16800 7 0.0193396 0.0513154 0.376877 1 0.0134324 0.024709 0.543624 1 0.0647403 0.0694612 0.932035 0.81072801322658 0.0875287 0.0740184 1.18253 0.089936925668321 0.0251415 0.0473933 0.530486 1 0.0068963 0.0229212 0.30087 1 0.835177
chr:16501-16800 8 0.0193396 0.0455507 0.424573 1 0.0134324 0.0148601 0.903924 1 0.0647403 0.0404668 1.59984 0.0400838460932534 0.0875287 0.0796798 1.09851 0.25132703878834 0.0251415 0.0355815 0.706589 1 0.0068963 0.0178771 0.385762 1 0.835177
chr:16501-16800 9 0.0193396 0.0575003 0.336339 1 0.0134324 0.0282447 0.475572 1 0.0647403 0.0557831 1.16057 0.295062798641294 0.0875287 0.0777788 1.12535 0.174374685682931 0.0251415 0.0459124 0.547597 1 0.0068963 0.0243633 0.283061 1 0.835177
chr:1651-1950 0 0.112728 0.0434059 2.59707 1.27717622977475e-05 0.0354637 0.0223411 1.58737 0.183578976519382 0.0650415 0.0493318 1.31845 0.353429370359545 0.103583 0.0796999 1.29966 0.156680630344456 0.0735116 0.0437159 1.68158 0.0030369958435652 0.0273037 0.0200641 1.36082 0.359957934087239 0.60685
chr:1651-1950 1 0.112728 0.0512883 2.19793 0.000190288766568791 0.0354637 0.0185438 1.91243 0.0631106501948082 0.0650415 0.0549423 1.18381 0.503675270258661 0.103583 0.0800397 1.29415 0.2049250143145 0.0735116 0.044611 1.64784 0.00691042171573619 0.0273037 0.0173807 1.57092 0.189945535597959 0.60685
chr:1651-1950 2 0.112728 0.0515661 2.18609 0.00028672885630121 0.0354637 0.0187793 1.88845 0.0777377060165296 0.0650415 0.0483085 1.34638 0.347618406054122 0.103583 0.0883646 1.17222 0.328546604141926 0.0735116 0.0524113 1.40259 0.0363349334984565 0.0273037 0.0171648 1.59068 0.156312707211411 0.60685
chr:1651-1950 3 0.112728 0.0603005 1.86944 0.00185155807911863 0.0354637 0.0175336 2.02261 0.0713819870034448 0.0650415 0.0637685 1.01996 0.96184930217565 0.103583 0.0761633 1.36001 0.143806829268778 0.0735116 0.0514596 1.42853 0.0345196714519577 0.0273037 0.0221022 1.23534 0.483620563844172 0.60685
chr:1651-1950 4 0.112728 0.0413958 2.72317 1.95738594133132e-06 0.0354637 0.0205863 1.72268 0.112912808206075 0.0650415 0.0558668 1.16422 0.597592682442887 0.103583 0.0858513 1.20654 0.246819285650451 0.0735116 0.0348906 2.10692 0.000230524686380518 0.0273037 0.0167182 1.63317 0.17353168575112 0.60685
chr:1651-1950 5 0.112728 0.0350357 3.21752 1.04597915218108e-07 0.0354637 0.0210363 1.68583 0.115766891117759 0.0650415 0.0496478 1.31006 0.30536249716238 0.103583 0.075142 1.3785 0.135154452422236 0.0735116 0.0349627 2.10257 0.000113036314358328 0.0273037 0.0156589 1.74365 0.145901885780025 0.60685
chr:1651-1950 6 0.112728 0.0468482 2.40624 8.2226122464335e-05 0.0354637 0.0193669 1.83115 0.0834093765430328 0.0650415 0.0530367 1.22635 0.52157590099468 0.103583 0.0722852 1.43298 0.0908799023676043 0.0735116 0.0542556 1.35491 0.0301481600775794 0.0273037 0.0182956 1.49236 0.256367750820697 0.60685
chr:1651-1950 7 0.112728 0.0428366 2.63158 8.89735399456359e-06 0.0354637 0.021912 1.61846 0.157898255273305 0.0650415 0.0505985 1.28544 0.419742525907028 0.103583 0.0820812 1.26196 0.178029853800352 0.0735116 0.0427609 1.71913 0.00242867810412828 0.0273037 0.0176924 1.54324 0.22238379297224 0.60685
chr:1651-1950 8 0.112728 0.0508376 2.21741 8.57824868714108e-05 0.0354637 0.017422 2.03557 0.0477818555929547 0.0650415 0.0417318 1.55856 0.161154214578325 0.103583 0.0822907 1.25874 0.181925263931792 0.0735116 0.0395761 1.85747 0.00183514501046333 0.0273037 0.0179318 1.52264 0.200163918450197 0.60685
chr:1651-1950 9 0.112728 0.036373 3.09922 5.99741904472317e-07 0.0354637 0.0172543 2.05535 0.0450597985948302 0.0650415 0.0384708 1.69067 0.0680782652185625 0.103583 0.0766103 1.35208 0.0970015083913964 0.0735116 0.0427073 1.72129 0.00117649139124176 0.0273037 0.0171623 1.59091 0.165629524845072 0.60685
chr:16651-16950 0 0.0198772 0.0329689 0.602908 1 0.00979691 0.0174095 0.562734 1 0.0635433 0.0447514 1.41992 0.0665852345523927 0.106366 0.0810679 1.31206 0.0154076322536907 0.0209044 0.0316675 0.660122 1 0.00709072 0.0183665 0.386068 1 0.900483
chr:16651-16950 1 0.0198772 0.0554177 0.35868 1 0.00979691 0.0275751 0.355281 1 0.0635433 0.0685979 0.926316 0.395138736157717 0.106366 0.0885511 1.20118 0.0260614082871939 0.0209044 0.0432986 0.482796 1 0.00709072 0.0192073 0.369168 1 0.900483
chr:16651-16950 2 0.0198772 0.0558993 0.355589 1 0.00979691 0.0240653 0.407097 1 0.0635433 0.0642648 0.988773 0.32405200381427 0.106366 0.0804116 1.32277 0.0137164198100105 0.0209044 0.0540038 0.387091 1 0.00709072 0.0203121 0.349088 1 0.900483
chr:16651-16950 3 0.0198772 0.0396029 0.501913 1 0.00979691 0.0235992 0.415137 1 0.0635433 0.0524288 1.21199 0.146485329050148 0.106366 0.0754011 1.41067 0.0110881048197045 0.0209044 0.0415477 0.503142 1 0.00709072 0.0217323 0.326276 1 0.900483
chr:16651-16950 4 0.0198772 0.0483562 0.411058 1 0.00979691 0.0243686 0.40203 1 0.0635433 0.0609696 1.04221 0.300135505325715 0.106366 0.0922095 1.15353 0.0255343156291209 0.0209044 0.040952 0.510461 1 0.00709072 0.0180174 0.393548 1 0.900483
chr:16651-16950 5 0.0198772 0.0509273 0.390305 1 0.00979691 0.0171654 0.570736 1 0.0635433 0.0536347 1.18474 0.13969551173814 0.106366 0.0848709 1.25327 0.0215766547889115 0.0209044 0.0473357 0.44162 1 0.00709072 0.0163701 0.433151 1 0.900483
chr:16651-16950 6 0.0198772 0.0393378 0.505295 1 0.00979691 0.022062 0.444063 1 0.0635433 0.0517522 1.22784 0.122757130711574 0.106366 0.0871221 1.22088 0.0180728891381292 0.0209044 0.0382445 0.546599 1 0.00709072 0.0195439 0.36281 1 0.900483
chr:16651-16950 7 0.0198772 0.0648547 0.306488 1 0.00979691 0.0235585 0.415855 1 0.0635433 0.0686911 0.925059 0.323011415345186 0.106366 0.079351 1.34045 0.0169384116441874 0.0209044 0.0637036 0.328151 1 0.00709072 0.0245853 0.288413 1 0.900483
chr:16651-16950 8 0.0198772 0.0441151 0.450576 1 0.00979691 0.0199645 0.490717 1 0.0635433 0.0637579 0.996634 0.390482173468644 0.106366 0.0853311 1.24651 0.0138113824205727 0.0209044 0.04039 0.517564 1 0.00709072 0.0171118 0.414376 1 0.900483
chr:16651-16950 9 0.0198772 0.0456845 0.435097 1 0.00979691 0.0188296 0.520293 1 0.0635433 0.050867 1.2492 0.113215845855546 0.106366 0.0809466 1.31403 0.0162723961947788 0.0209044 0.0427638 0.488834 1 0.00709072 0.0162699 0.435818 1 0.900483
chr:16801-17100 0 0.0358334 0.060031 0.596915 1 0.0129656 0.0217889 0.595055 1 0.0467243 0.0509926 0.916296 0.290157160126947 0.123981 0.0930781 1.33201 0.0152162785517352 0.0152792 0.0493492 0.309614 1 0.00394919 0.022422 0.17613 1 0.995787
chr:16801-17100 1 0.0358334 0.043699 0.820005 1 0.0129656 0.0227509 0.569894 1 0.0467243 0.0517087 0.903606 0.507421854828262 0.123981 0.0805945 1.53833 0.00377124475873525 0.0152792 0.0419598 0.364139 1 0.00394919 0.0183747 0.214925 1 0.995787
chr:16801-17100 2 0.0358334 0.0523372 0.684664 1 0.0129656 0.0180414 0.718658 1 0.0467243 0.0506489 0.922514 0.325620206307066 0.123981 0.0756075 1.6398 0.00272993075373285 0.0152792 0.0489505 0.312136 1 0.00394919 0.0202971 0.194569 1 0.995787
chr:16801-17100 3 0.0358334 0.046091 0.777449 1 0.0129656 0.0230176 0.563291 1 0.0467243 0.0648358 0.720656 0.757874908437443 0.123981 0.0880241 1.40849 0.00722417346835802 0.0152792 0.0529169 0.28874 1 0.00394919 0.0205233 0.192425 1 0.995787
chr:16801-17100 4 0.0358334 0.0455719 0.786305 1 0.0129656 0.0193179 0.67117 1 0.0467243 0.0395175 1.18237 0.172844710078054 0.123981 0.0804643 1.54082 0.0044402137128754 0.0152792 0.0439095 0.34797 1 0.00394919 0.0183835 0.214823 1 0.995787
chr:16801-17100 5 0.0358334 0.0569928 0.628736 1 0.0129656 0.0307578 0.421539 1 0.0467243 0.0641272 0.728619 0.505421657616588 0.123981 0.0941155 1.31733 0.0152083832766292 0.0152792 0.0479947 0.318352 1 0.00394919 0.0179996 0.219404 1 0.995787
chr:16801-17100 6 0.0358334 0.0370022 0.968413 1 0.0129656 0.0209014 0.620322 1 0.0467243 0.0535774 0.87209 0.535299203313706 0.123981 0.072085 1.71993 0.00190369274962443 0.0152792 0.0416513 0.366836 1 0.00394919 0.0159371 0.247799 1 0.995787
chr:16801-17100 7 0.0358334 0.0460919 0.777434 1 0.0129656 0.031492 0.411711 1 0.0467243 0.0469919 0.994305 0.283396387201153 0.123981 0.0851119 1.45668 0.00674844251012408 0.0152792 0.041338 0.369616 1 0.00394919 0.0234701 0.168265 1 0.995787
chr:16801-17100 8 0.0358334 0.0467008 0.767297 1 0.0129656 0.0170795 0.759132 1 0.0467243 0.0496166 0.941707 0.367355622683683 0.123981 0.0802368 1.54519 0.00434136753085834 0.0152792 0.0434683 0.351502 1 0.00394919 0.0193592 0.203996 1 0.995787
chr:16801-17100 9 0.0358334 0.043977 0.814821 1 0.0129656 0.0303371 0.427384 1 0.0467243 0.0562755 0.830278 0.472234770577508 0.123981 0.0848076 1.46191 0.00542318788953766 0.0152792 0.0526469 0.29022 1 0.00394919 0.0221962 0.177922 1 0.995787
chr:16951-17250 0 0.0434771 0.0432513 1.00522 0.851708858452533 0.00913587 0.0264236 0.345747 1 0.0521279 0.0463899 1.12369 0.712134794800848 0.14332 0.0745438 1.92263 4.47889365643439e-05 0.0325926 0.0413172 0.788839 1 0.00434528 0.0196457 0.221182 1 0.84895
chr:16951-17250 1 0.0434771 0.0621994 0.698995 1 0.00913587 0.0255655 0.357352 1 0.0521279 0.0634887 0.821058 1 0.14332 0.0920377 1.55719 0.000264109841370819 0.0325926 0.0494828 0.658665 1 0.00434528 0.0210222 0.2067 1 0.84895
chr:16951-17250 2 0.0434771 0.0419223 1.03709 0.838667935635645 0.00913587 0.015919 0.573897 1 0.0521279 0.0510312 1.02149 1 0.14332 0.0780966 1.83516 0.000195720442120129 0.0325926 0.0380005 0.857689 0.86106391930567 0.00434528 0.0156858 0.27702 1 0.84895
chr:16951-17250 3 0.0434771 0.061509 0.706841 1 0.00913587 0.021274 0.429438 1 0.0521279 0.0691542 0.753792 1 0.14332 0.0738937 1.93954 5.47560210479858e-05 0.0325926 0.0488078 0.667774 1 0.00434528 0.0213678 0.203356 1 0.84895
chr:16951-17250 4 0.0434771 0.0336406 1.2924 0.432957046312389 0.00913587 0.0151509 0.602992 1 0.0521279 0.0515241 1.01172 1 0.14332 0.0877764 1.63279 0.000438939514327497 0.0325926 0.0320415 1.0172 0.581757490974479 0.00434528 0.011818 0.367683 1 0.84895
chr:16951-17250 5 0.0434771 0.0583838 0.744677 1 0.00913587 0.0172444 0.529788 1 0.0521279 0.0576762 0.903803 1 0.14332 0.0806348 1.7774 0.000168538725622613 0.0325926 0.0508547 0.640897 1 0.00434528 0.0153244 0.283553 1 0.84895
chr:16951-17250 6 0.0434771 0.0492675 0.88247 1 0.00913587 0.0305885 0.29867 1 0.0521279 0.0628374 0.829568 1 0.14332 0.0843914 1.69828 0.000221217285840236 0.0325926 0.0489412 0.665954 1 0.00434528 0.0217559 0.199729 1 0.84895
chr:16951-17250 7 0.0434771 0.0537913 0.808255 1 0.00913587 0.0190164 0.480421 1 0.0521279 0.0571585 0.911989 1 0.14332 0.0751447 1.90725 5.32861722120082e-05 0.0325926 0.0467161 0.697674 1 0.00434528 0.0198335 0.219088 1 0.84895
chr:16951-17250 8 0.0434771 0.0514271 0.845412 1 0.00913587 0.0185162 0.493399 1 0.0521279 0.0532817 0.978345 1 0.14332 0.0937232 1.52918 0.000408353340013101 0.0325926 0.046286 0.704157 1 0.00434528 0.0151465 0.286883 1 0.84895
chr:16951-17250 9 0.0434771 0.0506884 0.857733 1 0.00913587 0.020782 0.439605 1 0.0521279 0.0500712 1.04108 0.869774352693998 0.14332 0.0892072 1.6066 0.000334964558657003 0.0325926 0.0532095 0.612533 1 0.00434528 0.0177148 0.245291 1 0.84895
chr:17101-17400 0 0.024028 0.0382963 0.627424 1 0.00690528 0.0162804 0.424147 1 0.0303015 0.0429645 0.705268 1 0.16732 0.0705281 2.37239 3.50057614717514e-06 0.0344557 0.0458827 0.750952 1 0.0100803 0.0193831 0.520056 1 0.814327
chr:17101-17400 1 0.024028 0.0441519 0.544212 1 0.00690528 0.0178705 0.386407 1 0.0303015 0.055966 0.541427 1 0.16732 0.0739083 2.26389 1.26871803322048e-05 0.0344557 0.0444229 0.775629 1 0.0100803 0.0194334 0.51871 1 0.814327
chr:17101-17400 2 0.024028 0.0656113 0.366217 1 0.00690528 0.0276388 0.24984 1 0.0303015 0.0702737 0.431193 1 0.16732 0.0840302 1.99119 7.08195259143674e-05 0.0344557 0.0489196 0.704333 1 0.0100803 0.0249772 0.40358 1 0.814327
chr:17101-17400 3 0.024028 0.0578443 0.415391 1 0.00690528 0.0265866 0.259728 1 0.0303015 0.0680154 0.445509 1 0.16732 0.09674 1.72958 0.000188624574892216 0.0344557 0.0451663 0.762863 1 0.0100803 0.0173086 0.582387 1 0.814327
chr:17101-17400 4 0.024028 0.0446473 0.538174 1 0.00690528 0.0257123 0.268559 1 0.0303015 0.0485801 0.623743 1 0.16732 0.0808812 2.06871 2.58222568462196e-05 0.0344557 0.0513129 0.671482 1 0.0100803 0.024257 0.415563 1 0.814327
chr:17101-17400 5 0.024028 0.0461065 0.521141 1 0.00690528 0.0184114 0.375055 1 0.0303015 0.0497122 0.609539 1 0.16732 0.0821381 2.03706 2.18470479013133e-05 0.0344557 0.0399638 0.862173 1 0.0100803 0.0197861 0.509464 1 0.814327
chr:17101-17400 6 0.024028 0.04481 0.53622 1 0.00690528 0.0202637 0.340771 1 0.0303015 0.049251 0.615246 1 0.16732 0.080375 2.08174 2.89740996820553e-05 0.0344557 0.0492101 0.700175 1 0.0100803 0.0225929 0.446171 1 0.814327
chr:17101-17400 7 0.024028 0.0425391 0.564845 1 0.00690528 0.0179617 0.384445 1 0.0303015 0.0506235 0.598566 1 0.16732 0.0784758 2.13212 1.14527516678065e-05 0.0344557 0.0479883 0.718002 1 0.0100803 0.02336 0.43152 1 0.814327
chr:17101-17400 8 0.024028 0.0414673 0.579445 1 0.00690528 0.0190911 0.361702 1 0.0303015 0.0437958 0.691881 1 0.16732 0.0619462 2.70105 1.70009561428763e-07 0.0344557 0.0405535 0.849636 1 0.0100803 0.0179872 0.560415 1 0.814327
chr:17101-17400 9 0.024028 0.0377314 0.636817 1 0.00690528 0.0157888 0.437353 1 0.0303015 0.0465161 0.65142 1 0.16732 0.08265 2.02444 4.24619556181893e-05 0.0344557 0.039924 0.863032 1 0.0100803 0.0133285 0.756297 1 0.814327
chr:17251-17550 0 0.0382238 0.0435339 0.878024 1 0.00640078 0.0182202 0.351301 1 0.0120156 0.0511875 0.234737 1 0.200225 0.0851738 2.35078 5.79258219501888e-07 0.0261837 0.0407169 0.643067 1 0.0173536 0.0176042 0.985765 0.899437096876741 0.844383
chr:17251-17550 1 0.0382238 0.0531085 0.71973 1 0.00640078 0.0200891 0.31862 1 0.0120156 0.0591219 0.203234 1 0.200225 0.0919519 2.1775 4.05970996375515e-06 0.0261837 0.05177 0.50577 1 0.0173536 0.0203402 0.853168 1 0.844383
chr:17251-17550 2 0.0382238 0.0574869 0.664913 1 0.00640078 0.023035 0.277872 1 0.0120156 0.0623899 0.192589 1 0.200225 0.0771311 2.5959 9.80807536299366e-08 0.0261837 0.0411488 0.636317 1 0.0173536 0.0211049 0.822255 1 0.844383
chr:17251-17550 3 0.0382238 0.0458353 0.833938 1 0.00640078 0.0175714 0.364273 1 0.0120156 0.0468873 0.256266 1 0.200225 0.0856334 2.33816 8.70165165367531e-07 0.0261837 0.048596 0.538804 1 0.0173536 0.0189625 0.915154 0.993420549867013 0.844383
chr:17251-17550 4 0.0382238 0.052899 0.722581 1 0.00640078 0.0175698 0.364306 1 0.0120156 0.0556476 0.215923 1 0.200225 0.0736113 2.72003 5.93496497502954e-08 0.0261837 0.0425078 0.615974 1 0.0173536 0.0167635 1.0352 0.85717873946655 0.844383
chr:17251-17550 5 0.0382238 0.0399367 0.95711 1 0.00640078 0.0254777 0.251231 1 0.0120156 0.0527817 0.227647 1 0.200225 0.0814701 2.45765 5.13174360561308e-07 0.0261837 0.0559379 0.468085 1 0.0173536 0.0213428 0.813089 1 0.844383
chr:17251-17550 6 0.0382238 0.0572286 0.667914 1 0.00640078 0.0204531 0.312949 1 0.0120156 0.0634282 0.189436 1 0.200225 0.0854151 2.34414 5.23202574931325e-07 0.0261837 0.0552773 0.473679 1 0.0173536 0.0182589 0.950419 0.978772177581941 0.844383
chr:17251-17550 7 0.0382238 0.0360223 1.06111 1 0.00640078 0.0205399 0.311627 1 0.0120156 0.0400358 0.300121 1 0.200225 0.0673587 2.97252 1.57055394245376e-08 0.0261837 0.0419358 0.624376 1 0.0173536 0.0161115 1.07709 0.82974374932539 0.844383
chr:17251-17550 8 0.0382238 0.0393494 0.971395 1 0.00640078 0.0222826 0.287255 1 0.0120156 0.0542466 0.2215 1 0.200225 0.0852309 2.34921 1.04816316570666e-06 0.0261837 0.0457447 0.572388 1 0.0173536 0.0188121 0.92247 1 0.844383
chr:17251-17550 9 0.0382238 0.0477153 0.801081 1 0.00640078 0.0224635 0.284941 1 0.0120156 0.0501308 0.239685 1 0.200225 0.084933 2.35745 9.9388070906592e-07 0.0261837 0.053154 0.492601 1 0.0173536 0.0202143 0.858481 1 0.844383
chr:17401-17700 0 0.0616028 0.056978 1.08117 0.911000571185388 0.0051811 0.0178691 0.289947 1 0.0450126 0.0564058 0.798014 1 0.183132 0.0941809 1.94447 9.9573791327856e-06 0.0400535 0.0441954 0.906282 0.47441249994118 0.0192772 0.0201595 0.956234 0.917505787593662 0.82822
chr:17401-17700 1 0.0616028 0.0488329 1.2615 0.559029135656495 0.0051811 0.0191834 0.270082 1 0.0450126 0.0462821 0.97257 1 0.183132 0.0807269 2.26854 1.32323331769602e-06 0.0400535 0.04156 0.963751 0.327009065681981 0.0192772 0.0197403 0.97654 0.907502357867463 0.82822
chr:17401-17700 2 0.0616028 0.055643 1.10711 0.846871750765872 0.0051811 0.0192013 0.269831 1 0.0450126 0.0649923 0.692584 1 0.183132 0.0859893 2.12971 3.07570490809539e-06 0.0400535 0.044415 0.901801 0.489730652401532 0.0192772 0.0190886 1.00988 0.849995398269565 0.82822
chr:17401-17700 3 0.0616028 0.0712286 0.86486 1 0.0051811 0.0191761 0.270185 1 0.0450126 0.074467 0.604464 1 0.183132 0.08396 2.18118 1.68625076113482e-06 0.0400535 0.0514458 0.778557 0.833392885956062 0.0192772 0.0236653 0.814577 1 0.82822
chr:17401-17700 4 0.0616028 0.0394573 1.56125 0.23640269877232 0.0051811 0.0206504 0.250896 1 0.0450126 0.0506461 0.888767 1 0.183132 0.0864086 2.11937 3.37294309393776e-06 0.0400535 0.0410478 0.975777 0.231356870139707 0.0192772 0.0215628 0.894003 1 0.82822
chr:17401-17700 5 0.0616028 0.0536003 1.1493 0.780097720287436 0.0051811 0.0212685 0.243604 1 0.0450126 0.0567361 0.793368 1 0.183132 0.0787796 2.32461 1.22819543180164e-06 0.0400535 0.0432063 0.927029 0.421704582659948 0.0192772 0.0144535 1.33374 0.513149242188268 0.82822
chr:17401-17700 6 0.0616028 0.036027 1.70991 0.128079234193434 0.0051811 0.0221679 0.233721 1 0.0450126 0.0474053 0.949527 1 0.183132 0.0752502 2.43364 1.22484236420028e-06 0.0400535 0.0351352 1.13998 0.110901896049936 0.0192772 0.0167144 1.15333 0.720301509498945 0.82822
chr:17401-17700 7 0.0616028 0.0383111 1.60796 0.195305445798222 0.0051811 0.025912 0.19995 1 0.0450126 0.0542468 0.829774 1 0.183132 0.0916338 1.99852 6.26395962510795e-06 0.0400535 0.0403479 0.992703 0.217099961827861 0.0192772 0.0178258 1.08142 0.779187271588482 0.82822
chr:17401-17700 8 0.0616028 0.0556072 1.10782 0.752108220907517 0.0051811 0.0190349 0.27219 1 0.0450126 0.0628917 0.715716 1 0.183132 0.0804239 2.27708 2.60249599071116e-06 0.0400535 0.0393559 1.01773 0.258590734520247 0.0192772 0.0213859 0.901398 0.959757495020815 0.82822
chr:17401-17700 9 0.0616028 0.046917 1.31302 0.595585217966778 0.0051811 0.0179638 0.288419 1 0.0450126 0.0412633 1.09086 0.985772434020127 0.183132 0.0735196 2.49093 3.96769089028304e-07 0.0400535 0.0463905 0.863399 0.554019176540047 0.0192772 0.0206202 0.93487 1 0.82822
chr:17551-17850 0 0.060245 0.0423714 1.42183 0.027886864515243 0.0115937 0.0202063 0.573767 1 0.0475551 0.0513496 0.926105 0.845266540257243 0.124455 0.0830167 1.49916 0.000198306965017991 0.0358627 0.0366176 0.979384 0.388249937607026 0.0161297 0.0168346 0.958128 0.532866589169696 0.83451
chr:17551-17850 1 0.060245 0.0410894 1.46619 0.027615312567682 0.0115937 0.0156139 0.742524 1 0.0475551 0.0487676 0.975137 0.846204137588766 0.124455 0.0923324 1.3479 0.000960588275116359 0.0358627 0.0379001 0.946243 0.494471336018733 0.0161297 0.015428 1.04548 0.471595981007605 0.83451
chr:17551-17850 2 0.060245 0.0591127 1.01915 0.220032385806653 0.0115937 0.0162703 0.712568 1 0.0475551 0.0619515 0.767618 1 0.124455 0.0882573 1.41014 0.000342108821472453 0.0358627 0.0493102 0.727288 1 0.0161297 0.0195777 0.823881 0.626219771891351 0.83451
chr:17551-17850 3 0.060245 0.0455263 1.3233 0.0556502053519881 0.0115937 0.025845 0.448586 1 0.0475551 0.0580565 0.819118 1 0.124455 0.0804587 1.54682 0.000144859209671222 0.0358627 0.0456038 0.786397 0.825418656872474 0.0161297 0.0185616 0.868982 0.674339389529859 0.83451
chr:17551-17850 4 0.060245 0.0713644 0.844188 0.491906207188757 0.0115937 0.022778 0.508987 1 0.0475551 0.0862003 0.551681 1 0.124455 0.082345 1.51139 0.000176765193282247 0.0358627 0.0509838 0.703414 1 0.0161297 0.0216 0.746745 0.714683335808199 0.83451
chr:17551-17850 5 0.060245 0.0426122 1.4138 0.0405011481548456 0.0115937 0.0196983 0.588563 1 0.0475551 0.0562225 0.845838 1 0.124455 0.0784974 1.58547 0.000179552612381562 0.0358627 0.0396701 0.904023 0.669774509730842 0.0161297 0.0128975 1.25061 0.401247677368142 0.83451
chr:17551-17850 6 0.060245 0.0658378 0.915052 0.399554714098296 0.0115937 0.0255213 0.454275 1 0.0475551 0.0785589 0.605343 1 0.124455 0.089464 1.39112 0.00045506927972383 0.0358627 0.0562088 0.638026 1 0.0161297 0.0192855 0.836364 0.666504644328036 0.83451
chr:17551-17850 7 0.060245 0.0521195 1.1559 0.109078891534262 0.0115937 0.0235052 0.49324 1 0.0475551 0.0611225 0.778029 1 0.124455 0.0850448 1.46341 0.000215210859292436 0.0358627 0.0472934 0.758302 0.882572291477436 0.0161297 0.0178795 0.902134 0.587884606243928 0.83451
chr:17551-17850 8 0.060245 0.045811 1.31508 0.0497431435020976 0.0115937 0.024275 0.477598 1 0.0475551 0.0597067 0.796478 1 0.124455 0.0754838 1.64876 6.35594608016099e-05 0.0358627 0.0437453 0.819807 0.698893022546826 0.0161297 0.0175802 0.917492 0.569785223907346 0.83451
chr:17551-17850 9 0.060245 0.0547995 1.09937 0.170018972396265 0.0115937 0.0217114 0.533991 1 0.0475551 0.0650073 0.731535 1 0.124455 0.0862926 1.44224 0.000382860117225103 0.0358627 0.0537229 0.66755 1 0.0161297 0.0197037 0.818613 0.634999383798899 0.83451
chr:17701-18000 0 0.041513 0.0388357 1.06894 0.44230622634161 0.0115246 0.0283286 0.406819 1 0.0275631 0.0443512 0.621474 1 0.0771132 0.0781717 0.986459 0.077754316370231 0.0318184 0.042047 0.756734 0.618179910975552 0.0121065 0.0183821 0.658603 1 0.876957
chr:17701-18000 1 0.041513 0.0450224 0.922052 0.7444661341351 0.0115246 0.020425 0.56424 1 0.0275631 0.0528336 0.521696 1 0.0771132 0.0716822 1.07576 0.0357548222712766 0.0318184 0.0498819 0.637875 0.897674043232003 0.0121065 0.0197223 0.613848 1 0.876957
chr:17701-18000 2 0.041513 0.0407714 1.01819 0.589932303944529 0.0115246 0.019582 0.58853 1 0.0275631 0.0414707 0.66464 1 0.0771132 0.0754464 1.02209 0.05008944801618 0.0318184 0.0455633 0.698334 0.873606950649277 0.0121065 0.0165115 0.733216 0.898601330597149 0.876957
chr:17701-18000 3 0.041513 0.0477331 0.86969 0.883840312151348 0.0115246 0.0187101 0.615956 1 0.0275631 0.0424609 0.649141 1 0.0771132 0.0766649 1.00585 0.0832781885314381 0.0318184 0.0450424 0.70641 0.750909943375004 0.0121065 0.0161128 0.751359 0.833415148090068 0.876957
chr:17701-18000 4 0.041513 0.037316 1.11247 0.352783395388236 0.0115246 0.0274272 0.420189 1 0.0275631 0.0467782 0.58923 1 0.0771132 0.0811271 0.950523 0.12214409737638 0.0318184 0.0360248 0.883236 0.406911645448617 0.0121065 0.022615 0.535331 1 0.876957
chr:17701-18000 5 0.041513 0.0399717 1.03856 0.488180536095098 0.0115246 0.0195833 0.588491 1 0.0275631 0.0488093 0.56471 1 0.0771132 0.0797308 0.96717 0.0911386272567705 0.0318184 0.0431652 0.737131 0.591238673430006 0.0121065 0.02117 0.571871 1 0.876957
chr:17701-18000 6 0.041513 0.0508522 0.816346 1 0.0115246 0.02064 0.558362 1 0.0275631 0.0599078 0.460092 1 0.0771132 0.0800737 0.963028 0.0678793055785017 0.0318184 0.044223 0.719499 0.705281279121528 0.0121065 0.0160157 0.755915 0.860079852758128 0.876957
chr:17701-18000 7 0.041513 0.044133 0.940634 0.589337548073403 0.0115246 0.0226703 0.508357 1 0.0275631 0.0521806 0.528225 1 0.0771132 0.0893221 0.863316 0.210246228583541 0.0318184 0.0390256 0.815321 0.438727630931532 0.0121065 0.0177769 0.681024 0.881297072028208 0.876957
chr:17701-18000 8 0.041513 0.0483294 0.85896 0.880838274848336 0.0115246 0.0235747 0.488855 1 0.0275631 0.0573224 0.480843 1 0.0771132 0.0823248 0.936695 0.114215195397898 0.0318184 0.0501711 0.634198 0.91729917180001 0.0121065 0.0184316 0.656834 0.952635926685809 0.876957
chr:17701-18000 9 0.041513 0.0508517 0.816354 0.934221413622916 0.0115246 0.0231219 0.498428 1 0.0275631 0.0472588 0.583237 1 0.0771132 0.0797208 0.967291 0.082013676313588 0.0318184 0.0562069 0.566094 1 0.0121065 0.0238678 0.507232 1 0.876957
chr:17851-18150 0 0.0289817 0.0356383 0.813218 0.863634218542431 0.0157713 0.0162999 0.96757 0.816973787844903 0.0435006 0.037491 1.16029 0.227671755467273 0.0648813 0.0726546 0.89301 0.500691696350462 0.0441323 0.0341296 1.29308 0.216946712586593 0.00786688 0.0165017 0.476731 1 0.8651
chr:17851-18150 1 0.0289817 0.0474327 0.611007 1 0.0157713 0.0174568 0.903447 0.885873988342638 0.0435006 0.0493139 0.882116 0.506408986075667 0.0648813 0.0838809 0.773493 0.576581396162643 0.0441323 0.0352842 1.25077 0.247835841886467 0.00786688 0.0151428 0.519513 1 0.8651
chr:17851-18150 2 0.0289817 0.0464795 0.623537 1 0.0157713 0.0162475 0.970691 0.831706424218121 0.0435006 0.0470303 0.924948 0.492363087584204 0.0648813 0.0730329 0.888385 0.41598367188938 0.0441323 0.0461051 0.957211 0.480647419421072 0.00786688 0.016042 0.490393 1 0.8651
chr:17851-18150 3 0.0289817 0.0491132 0.5901 1 0.0157713 0.0196453 0.802803 1 0.0435006 0.0600054 0.724945 1 0.0648813 0.0789394 0.821913 0.416613610117518 0.0441323 0.0414466 1.0648 0.395009346374324 0.00786688 0.0135115 0.582236 1 0.8651
chr:17851-18150 4 0.0289817 0.0496151 0.584131 1 0.0157713 0.0247585 0.637005 0.978593079521502 0.0435006 0.0491503 0.885053 0.424448299130996 0.0648813 0.0868786 0.746804 0.494066575639344 0.0441323 0.0409722 1.07713 0.354155433045144 0.00786688 0.0205238 0.383305 1 0.8651
chr:17851-18150 5 0.0289817 0.0509903 0.568377 1 0.0157713 0.0199861 0.789113 0.973278841492471 0.0435006 0.053373 0.81503 0.623314832288818 0.0648813 0.0852889 0.760724 0.651481042816078 0.0441323 0.0510483 0.86452 0.599376040112813 0.00786688 0.0159598 0.492918 1 0.8651
chr:17851-18150 6 0.0289817 0.0454938 0.637047 1 0.0157713 0.0153605 1.02674 0.816016546489586 0.0435006 0.0401144 1.08441 0.236268684412561 0.0648813 0.0927794 0.699307 0.87713962783126 0.0441323 0.0464068 0.950988 0.488835705783679 0.00786688 0.0194801 0.403842 1 0.8651
chr:17851-18150 7 0.0289817 0.0470022 0.616603 1 0.0157713 0.020108 0.78433 1 0.0435006 0.0496025 0.876984 0.588668795616824 0.0648813 0.0834012 0.777942 0.571363755944233 0.0441323 0.0365383 1.20784 0.269988781410464 0.00786688 0.0203712 0.386177 1 0.8651
chr:17851-18150 8 0.0289817 0.0433587 0.668417 1 0.0157713 0.0202386 0.779268 0.968494276558693 0.0435006 0.0560842 0.77563 0.686489538089339 0.0648813 0.0838845 0.77346 0.554088223796164 0.0441323 0.0432539 1.02031 0.356875604868776 0.00786688 0.0175578 0.448056 1 0.8651
chr:17851-18150 9 0.0289817 0.0398239 0.727746 0.944467225550871 0.0157713 0.0217924 0.723706 0.965268622565413 0.0435006 0.0562066 0.773941 0.728913048261821 0.0648813 0.0850924 0.762481 0.604904451787187 0.0441323 0.0486552 0.907042 0.48495328896546 0.00786688 0.0182144 0.431904 1 0.8651
chr:18001-18300 0 0.0277372 0.0577803 0.480046 1 0.0296464 0.0196477 1.5089 0.0999407942162187 0.0567785 0.0591693 0.959594 0.318537985250859 0.0627261 0.0795444 0.788567 0.564243426909804 0.0488928 0.0472163 1.03551 0.374213238837671 0.014949 0.0173473 0.861748 1 0.874033
chr:18001-18300 1 0.0277372 0.0442009 0.627526 1 0.0296464 0.031654 0.936577 0.489452336456393 0.0567785 0.0546729 1.03851 0.242628643819663 0.0627261 0.0866843 0.723615 0.837398813605794 0.0488928 0.0401852 1.21669 0.189036346001399 0.014949 0.0174136 0.858467 1 0.874033
chr:18001-18300 2 0.0277372 0.0386561 0.717537 0.844845964353276 0.0296464 0.0224782 1.3189 0.196164533737891 0.0567785 0.0447018 1.27016 0.131179027594416 0.0627261 0.0874275 0.717464 0.974347748377831 0.0488928 0.0380348 1.28548 0.152024162956742 0.014949 0.0213413 0.700473 1 0.874033
chr:18001-18300 3 0.0277372 0.0555548 0.499276 1 0.0296464 0.0308663 0.960478 0.376620502165764 0.0567785 0.0574307 0.988644 0.24847636738236 0.0627261 0.0932496 0.672669 0.759654415655446 0.0488928 0.046475 1.05202 0.303352070920118 0.014949 0.023925 0.624828 1 0.874033
chr:18001-18300 4 0.0277372 0.0547156 0.506934 1 0.0296464 0.0221133 1.34066 0.163282299097569 0.0567785 0.0572225 0.992241 0.305149917940473 0.0627261 0.0741565 0.845861 0.526539243036355 0.0488928 0.0422276 1.15784 0.272773930082665 0.014949 0.0187842 0.795828 1 0.874033
chr:18001-18300 5 0.0277372 0.0437765 0.633609 1 0.0296464 0.0201044 1.47462 0.121727330497259 0.0567785 0.0542433 1.04674 0.25364301230567 0.0627261 0.08633 0.726585 0.947341649390012 0.0488928 0.041883 1.16737 0.254083939761163 0.014949 0.0166167 0.899637 1 0.874033
chr:18001-18300 6 0.0277372 0.0505591 0.548609 1 0.0296464 0.0252967 1.17195 0.220101399092656 0.0567785 0.0647981 0.876237 0.365343362426506 0.0627261 0.0715982 0.876085 0.416709671124951 0.0488928 0.0376407 1.29893 0.177699665999547 0.014949 0.0131468 1.13708 1 0.874033
chr:18001-18300 7 0.0277372 0.0470056 0.590083 1 0.0296464 0.0260347 1.13873 0.265392051457337 0.0567785 0.0545675 1.04052 0.221332321372766 0.0627261 0.0916903 0.684108 0.914113291612804 0.0488928 0.0423597 1.15423 0.226555310669396 0.014949 0.0208885 0.715657 1 0.874033
chr:18001-18300 8 0.0277372 0.0393086 0.705627 1 0.0296464 0.016733 1.77173 0.0653688321189089 0.0567785 0.0454892 1.24818 0.15900893582556 0.0627261 0.0675214 0.928981 0.467934203839769 0.0488928 0.0405154 1.20677 0.23699265251783 0.014949 0.0153524 0.973724 1 0.874033
chr:18001-18300 9 0.0277372 0.0489398 0.566762 1 0.0296464 0.0207335 1.42988 0.139570691070263 0.0567785 0.0529581 1.07214 0.217433452439793 0.0627261 0.079483 0.789176 0.769093459793326 0.0488928 0.0450995 1.08411 0.355678531196999 0.014949 0.0189026 0.790844 1 0.874033
chr:1801-2100 0 0.0848878 0.0712312 1.19172 0.10331165444797 0.0398306 0.0194742 2.0453 0.047620125489357 0.0656715 0.0855943 0.767242 1 0.131809 0.0902312 1.46079 0.0479663642528255 0.111243 0.0539068 2.06362 0.00203259866142724 0.0266927 0.0191643 1.39283 0.239609148172152 0.48791
chr:1801-2100 1 0.0848878 0.0512948 1.6549 0.000769169244667745 0.0398306 0.022223 1.79231 0.0935017380195029 0.0656715 0.0637853 1.02957 0.590311541573703 0.131809 0.0759681 1.73506 0.00455694101436832 0.111243 0.0378072 2.94238 4.85472987465929e-06 0.0266927 0.0195206 1.36741 0.292255916893377 0.48791
chr:1801-2100 2 0.0848878 0.0505783 1.67834 0.00117831223896425 0.0398306 0.0196915 2.02273 0.0476848615739329 0.0656715 0.050078 1.31138 0.109031731144078 0.131809 0.0802638 1.6422 0.00572437830729966 0.111243 0.0429969 2.58723 2.75370379264617e-05 0.0266927 0.0201663 1.32363 0.306917093368751 0.48791
chr:1801-2100 3 0.0848878 0.0707108 1.20049 0.0655694030210464 0.0398306 0.0204748 1.94535 0.0534292534530072 0.0656715 0.0734771 0.893768 0.833905715220048 0.131809 0.0875697 1.50519 0.0463724349143578 0.111243 0.052143 2.13342 0.00187243007215998 0.0266927 0.0186212 1.43346 0.24084145079661 0.48791
chr:1801-2100 4 0.0848878 0.0368346 2.30457 1.37824608429371e-05 0.0398306 0.0192837 2.06551 0.0282523553417077 0.0656715 0.0446924 1.46941 0.0685689283022616 0.131809 0.0708124 1.86138 0.00173799718356626 0.111243 0.0389859 2.85342 1.04895520092185e-06 0.0266927 0.0138029 1.93385 0.0714521364107884 0.48791
chr:1801-2100 5 0.0848878 0.0450328 1.88502 0.000346300452991222 0.0398306 0.0245253 1.62406 0.103154803290365 0.0656715 0.0646985 1.01504 0.546066075497334 0.131809 0.0800845 1.64587 0.00773489071494915 0.111243 0.0453243 2.45438 2.7626443361628e-05 0.0266927 0.0131281 2.03325 0.0710255877555711 0.48791
chr:1801-2100 6 0.0848878 0.0452654 1.87534 0.000310941178928381 0.0398306 0.015476 2.5737 0.00654954454548473 0.0656715 0.0329917 1.99055 0.00214978261987431 0.131809 0.0796029 1.65583 0.0120408780797194 0.111243 0.0447876 2.48379 2.66822371645103e-05 0.0266927 0.0153065 1.74388 0.0850883510250696 0.48791
chr:1801-2100 7 0.0848878 0.0297421 2.85413 2.8316358569036e-07 0.0398306 0.0146367 2.72128 0.00503491752507446 0.0656715 0.0460203 1.42701 0.0425965493168809 0.131809 0.0709875 1.85679 0.000974783973123228 0.111243 0.0352384 3.15687 3.56226743658539e-08 0.0266927 0.015786 1.69091 0.0789819134557492 0.48791
chr:1801-2100 8 0.0848878 0.0542505 1.56474 0.00228559245647209 0.0398306 0.0216589 1.83899 0.0788926389878861 0.0656715 0.0531792 1.23491 0.156547214307653 0.131809 0.0826884 1.59404 0.0181157192564086 0.111243 0.0429887 2.58773 2.92267883860164e-05 0.0266927 0.0226711 1.17739 0.458365095539055 0.48791
chr:1801-2100 9 0.0848878 0.0508206 1.67034 0.000836809012360717 0.0398306 0.0299548 1.32969 0.389628205838194 0.0656715 0.0554647 1.18402 0.29437410308583 0.131809 0.0943886 1.39645 0.0391805969123723 0.111243 0.0386646 2.87713 5.07535357363587e-06 0.0266927 0.0221685 1.20408 0.536741781424878 0.48791
chr:18151-18450 0 0.0198718 0.0579464 0.342934 1 0.021786 0.0195651 1.11351 0.369038950081592 0.0652206 0.0582068 1.1205 0.376804320797198 0.0813056 0.0851984 0.954309 0.612253786981079 0.0465012 0.0436172 1.06612 1 0.0228089 0.0229813 0.992498 1 0.849177
chr:18151-18450 1 0.0198718 0.0379284 0.523929 1 0.021786 0.0149219 1.46 0.166431261653642 0.0652206 0.042365 1.53949 0.0799141911895666 0.0813056 0.0853677 0.952416 0.694643879731091 0.0465012 0.0389282 1.19454 0.815726416049552 0.0228089 0.0163628 1.39395 0.617657290827539 0.849177
chr:18151-18450 2 0.0198718 0.0367106 0.54131 1 0.021786 0.0174021 1.25192 0.292881554976849 0.0652206 0.0409279 1.59355 0.0698488804616224 0.0813056 0.0810777 1.00281 0.614944005403926 0.0465012 0.0370697 1.25443 0.722888388706855 0.0228089 0.0193008 1.18176 0.939366779969279 0.849177
chr:18151-18450 3 0.0198718 0.0524349 0.37898 1 0.021786 0.019938 1.09269 0.406474077996389 0.0652206 0.0490286 1.33026 0.217553827923796 0.0813056 0.0903833 0.899564 0.848868508900267 0.0465012 0.0477931 0.972969 1 0.0228089 0.0195039 1.16945 1 0.849177
chr:18151-18450 4 0.0198718 0.0619868 0.320581 1 0.021786 0.0246692 0.883126 0.513711361418278 0.0652206 0.091062 0.716222 1 0.0813056 0.0796462 1.02083 0.310852075198215 0.0465012 0.0529609 0.878029 1 0.0228089 0.022761 1.0021 1 0.849177
chr:18151-18450 5 0.0198718 0.0510199 0.389491 1 0.021786 0.0184769 1.17909 0.318859708534462 0.0652206 0.0445937 1.46255 0.121419515498861 0.0813056 0.0731727 1.11115 0.310448675077281 0.0465012 0.050349 0.923577 1 0.0228089 0.0198468 1.14925 1 0.849177
chr:18151-18450 6 0.0198718 0.0361914 0.549075 1 0.021786 0.0213683 1.01955 0.487054850703405 0.0652206 0.0515411 1.26541 0.274285567560329 0.0813056 0.086791 0.936798 0.712413720614626 0.0465012 0.0505768 0.919418 1 0.0228089 0.0186743 1.22141 0.922452620803142 0.849177
chr:18151-18450 7 0.0198718 0.0556359 0.357176 1 0.021786 0.0210731 1.03383 0.419579041517816 0.0652206 0.0576374 1.13157 0.386063058210902 0.0813056 0.0703975 1.15495 0.217766947999426 0.0465012 0.0412331 1.12776 1 0.0228089 0.0189247 1.20524 0.951352681607927 0.849177
chr:18151-18450 8 0.0198718 0.0526135 0.377694 1 0.021786 0.0229385 0.949757 0.571312120913269 0.0652206 0.0542374 1.2025 0.34226098760365 0.0813056 0.0735715 1.10512 0.344727766507003 0.0465012 0.043733 1.0633 1 0.0228089 0.0186272 1.22449 0.950166254588289 0.849177
chr:18151-18450 9 0.0198718 0.0459141 0.432804 1 0.021786 0.0185058 1.17725 0.305171995172628 0.0652206 0.0603447 1.0808 0.589122969929304 0.0813056 0.08158 0.996636 0.563501332475602 0.0465012 0.0436133 1.06622 1 0.0228089 0.0158681 1.43741 0.61299680867503 0.849177
chr:18301-18600 0 0.0405603 0.0497365 0.815504 1 0.0109224 0.0233121 0.468529 1 0.0594062 0.0486847 1.22022 0.28600125095438 0.0681726 0.0946249 0.720451 1 0.0438894 0.0488319 0.898785 1 0.0301063 0.0236824 1.27125 0.398542975789053 0.807857
chr:18301-18600 1 0.0405603 0.0446921 0.90755 1 0.0109224 0.0274065 0.398533 1 0.0594062 0.0688426 0.862928 1 0.0681726 0.0826033 0.825301 0.542827713346136 0.0438894 0.0408216 1.07515 1 0.0301063 0.0189859 1.58572 0.214649363691084 0.807857
chr:18301-18600 2 0.0405603 0.060587 0.669455 1 0.0109224 0.0176997 0.617095 1 0.0594062 0.0738305 0.80463 1 0.0681726 0.0854397 0.797903 0.651904065809949 0.0438894 0.0534489 0.821147 0.998871623070542 0.0301063 0.0147504 2.04105 0.0549342040002576 0.807857
chr:18301-18600 3 0.0405603 0.059392 0.682925 1 0.0109224 0.0202899 0.538317 1 0.0594062 0.0714856 0.831023 1 0.0681726 0.0936911 0.727632 0.79787544607645 0.0438894 0.0532954 0.823512 1 0.0301063 0.0183814 1.63787 0.140858261582446 0.807857
chr:18301-18600 4 0.0405603 0.0515337 0.787064 1 0.0109224 0.021756 0.502041 1 0.0594062 0.0479663 1.2385 0.254675142548165 0.0681726 0.0784584 0.868901 0.428807175154917 0.0438894 0.0496218 0.884478 1 0.0301063 0.0190638 1.57924 0.209599276571427 0.807857
chr:18301-18600 5 0.0405603 0.0668315 0.606904 1 0.0109224 0.0250304 0.436365 1 0.0594062 0.055261 1.07501 0.437872275370817 0.0681726 0.0852223 0.799939 0.614285080772159 0.0438894 0.0477425 0.919294 1 0.0301063 0.0218528 1.37769 0.292418697052664 0.807857
chr:18301-18600 6 0.0405603 0.0431923 0.939063 1 0.0109224 0.0289682 0.377048 1 0.0594062 0.0486817 1.2203 0.295054430460511 0.0681726 0.0653196 1.04368 0.229373842919648 0.0438894 0.0341544 1.28503 0.576098851534071 0.0301063 0.021506 1.3999 0.364908395964972 0.807857
chr:18301-18600 7 0.0405603 0.0543614 0.746123 1 0.0109224 0.0141289 0.773054 0.854903105204607 0.0594062 0.0641804 0.925613 0.747438578671705 0.0681726 0.080784 0.843887 0.526229087148777 0.0438894 0.0460825 0.952409 1 0.0301063 0.0188803 1.59459 0.150270385566382 0.807857
chr:18301-18600 8 0.0405603 0.0393736 1.03014 1 0.0109224 0.0189976 0.574936 1 0.0594062 0.0512084 1.16009 0.386468632335748 0.0681726 0.0876001 0.778225 0.761403741710292 0.0438894 0.0451158 0.972817 1 0.0301063 0.0130266 2.31114 0.0395540015016137 0.807857
chr:18301-18600 9 0.0405603 0.0465284 0.871732 1 0.0109224 0.0171529 0.636767 1 0.0594062 0.066754 0.889927 1 0.0681726 0.073581 0.926497 0.345434495002927 0.0438894 0.0401829 1.09224 1 0.0301063 0.0148426 2.02837 0.0648607511414881 0.807857
chr:18451-18750 0 0.0311096 0.0397013 0.783591 1 0.00835537 0.0187088 0.446601 1 0.0682911 0.046196 1.47829 0.0111159623960697 0.04923 0.0627482 0.784564 0.673378103530784 0.0309653 0.0336458 0.920332 1 0.0327573 0.0176381 1.85719 0.138419139105146 0.825057
chr:18451-18750 1 0.0311096 0.0612066 0.508272 1 0.00835537 0.0182516 0.457788 1 0.0682911 0.0719417 0.949256 0.194721540939212 0.04923 0.0713862 0.689629 0.644671796865523 0.0309653 0.0524226 0.590686 1 0.0327573 0.0246774 1.32742 0.372748900345519 0.825057
chr:18451-18750 2 0.0311096 0.040938 0.75992 1 0.00835537 0.0146073 0.572 1 0.0682911 0.0506601 1.34803 0.0336403551321138 0.04923 0.0930742 0.528933 1 0.0309653 0.037519 0.825323 1 0.0327573 0.01414 2.31664 0.0442557887203019 0.825057
chr:18451-18750 3 0.0311096 0.0599649 0.518797 1 0.00835537 0.0221242 0.377657 1 0.0682911 0.0661626 1.03217 0.0898095379144869 0.04923 0.0852891 0.577213 1 0.0309653 0.0573923 0.539538 1 0.0327573 0.0279957 1.17008 0.577167634905285 0.825057
chr:18451-18750 4 0.0311096 0.0380701 0.817166 1 0.00835537 0.0217751 0.383712 1 0.0682911 0.0493197 1.38466 0.0119492478261997 0.04923 0.0754964 0.652084 1 0.0309653 0.0394165 0.785592 1 0.0327573 0.0159326 2.05599 0.0901642754298082 0.825057
chr:18451-18750 5 0.0311096 0.045152 0.688997 1 0.00835537 0.0203984 0.409609 1 0.0682911 0.0523343 1.3049 0.0246409230473709 0.04923 0.0899516 0.547294 1 0.0309653 0.0420361 0.736636 1 0.0327573 0.0153466 2.1345 0.0687763277287767 0.825057
chr:18451-18750 6 0.0311096 0.0643403 0.483517 1 0.00835537 0.0211643 0.394786 1 0.0682911 0.0674392 1.01263 0.137435503856574 0.04923 0.0869 0.566513 1 0.0309653 0.0564557 0.548488 1 0.0327573 0.0205108 1.59708 0.208055149776826 0.825057
chr:18451-18750 7 0.0311096 0.0512156 0.607424 1 0.00835537 0.0145846 0.57289 1 0.0682911 0.0498525 1.36986 0.0174056348918593 0.04923 0.0781539 0.629911 1 0.0309653 0.0402943 0.768478 1 0.0327573 0.017468 1.87527 0.102918850310276 0.825057
chr:18451-18750 8 0.0311096 0.041048 0.757883 1 0.00835537 0.0209518 0.39879 1 0.0682911 0.0463442 1.47356 0.0124703119983519 0.04923 0.0805357 0.611282 1 0.0309653 0.0402982 0.768404 1 0.0327573 0.0139752 2.34396 0.0517013043532959 0.825057
chr:18451-18750 9 0.0311096 0.0415689 0.748386 1 0.00835537 0.0181687 0.459877 1 0.0682911 0.0524695 1.30154 0.0228815392245423 0.04923 0.0792481 0.621214 1 0.0309653 0.0408592 0.757854 1 0.0327573 0.0126533 2.58883 0.029241484842108 0.825057
chr:18601-18900 0 0.0357538 0.0473889 0.754476 1 0.0167862 0.0174846 0.960056 1 0.0642262 0.0562578 1.14164 0.0883029533091202 0.0517883 0.0821158 0.630674 0.949533213973982 0.0228867 0.0408906 0.559706 1 0.0175926 0.0145133 1.21217 0.911028950821149 0.828703
chr:18601-18900 1 0.0357538 0.044196 0.808983 1 0.0167862 0.0220342 0.761825 1 0.0642262 0.053381 1.20317 0.0797762616040356 0.0517883 0.083382 0.621097 1 0.0228867 0.0409744 0.558561 1 0.0175926 0.0185581 0.947974 1 0.828703
chr:18601-18900 2 0.0357538 0.0462612 0.772868 1 0.0167862 0.0196695 0.853413 1 0.0642262 0.0453904 1.41497 0.0180283933159968 0.0517883 0.0814435 0.63588 1 0.0228867 0.0427286 0.53563 1 0.0175926 0.0152776 1.15153 1 0.828703
chr:18601-18900 3 0.0357538 0.0436871 0.818406 1 0.0167862 0.0185872 0.903105 1 0.0642262 0.0473293 1.35701 0.0210018357046365 0.0517883 0.0857071 0.604247 1 0.0228867 0.0456938 0.500871 1 0.0175926 0.0196336 0.896046 1 0.828703
chr:18601-18900 4 0.0357538 0.0489885 0.729841 1 0.0167862 0.0227013 0.739438 1 0.0642262 0.0550163 1.1674 0.0779147931382593 0.0517883 0.0854743 0.605893 0.967539860963109 0.0228867 0.0480121 0.476686 1 0.0175926 0.0179385 0.980717 1 0.828703
chr:18601-18900 5 0.0357538 0.0461309 0.775051 1 0.0167862 0.0222606 0.754077 1 0.0642262 0.0458715 1.40013 0.020061004482405 0.0517883 0.0781859 0.662374 0.938247607026134 0.0228867 0.0441392 0.518512 1 0.0175926 0.0185357 0.94912 1 0.828703
chr:18601-18900 6 0.0357538 0.0517676 0.69066 1 0.0167862 0.0196347 0.854925 1 0.0642262 0.0450694 1.42505 0.0128538670130756 0.0517883 0.0783857 0.660686 0.712806378385127 0.0228867 0.0489672 0.467388 1 0.0175926 0.017356 1.01363 1 0.828703
chr:18601-18900 7 0.0357538 0.0543025 0.658419 1 0.0167862 0.0290105 0.578625 1 0.0642262 0.0596051 1.07753 0.118207783678722 0.0517883 0.0659302 0.785502 0.373306657146467 0.0228867 0.0469774 0.487185 1 0.0175926 0.0231373 0.760357 1 0.828703
chr:18601-18900 8 0.0357538 0.0670924 0.532904 1 0.0167862 0.0231777 0.724239 1 0.0642262 0.0710562 0.903879 0.336520515581636 0.0517883 0.0886098 0.584453 0.849718015254333 0.0228867 0.0585047 0.391194 1 0.0175926 0.0225411 0.780468 1 0.828703
chr:18601-18900 9 0.0357538 0.0401189 0.891196 1 0.0167862 0.0149721 1.12117 0.817131611110881 0.0642262 0.0397372 1.61627 0.0053960695051315 0.0517883 0.0807763 0.641132 1 0.0228867 0.0436961 0.52377 1 0.0175926 0.0188447 0.933557 1 0.828703
chr:18751-19050 0 0.0582975 0.053304 1.09368 0.366609661800332 0.0190842 0.0179369 1.06396 1 0.0328307 0.0657489 0.499335 1 0.0551683 0.0877486 0.628709 0.851177188586454 0.0435639 0.0589608 0.738862 0.963102913675039 0.0081994 0.020881 0.392673 1 0.850923
chr:18751-19050 1 0.0582975 0.0504344 1.15591 0.311721912929511 0.0190842 0.0218712 0.872572 1 0.0328307 0.0539376 0.608679 1 0.0551683 0.088038 0.626642 1 0.0435639 0.0427233 1.01968 0.465214397263346 0.0081994 0.0173485 0.472629 1 0.850923
chr:18751-19050 2 0.0582975 0.0523196 1.11426 0.313418269207895 0.0190842 0.0199772 0.955299 1 0.0328307 0.0472344 0.695059 1 0.0551683 0.0833739 0.661697 0.839129256864364 0.0435639 0.0492588 0.884388 0.624144007943863 0.0081994 0.0206792 0.396505 1 0.850923
chr:18751-19050 3 0.0582975 0.0647544 0.900286 0.580053602215264 0.0190842 0.0325693 0.585957 1 0.0328307 0.0628016 0.522769 1 0.0551683 0.0862478 0.639649 0.67306480232932 0.0435639 0.0452423 0.962902 0.464284492907454 0.0081994 0.0212779 0.385348 1 0.850923
chr:18751-19050 4 0.0582975 0.0395749 1.47309 0.0720208350127728 0.0190842 0.0182155 1.04769 1 0.0328307 0.0486157 0.675311 1 0.0551683 0.0835327 0.66044 1 0.0435639 0.035926 1.2126 0.196973160544871 0.0081994 0.015124 0.542145 1 0.850923
chr:18751-19050 5 0.0582975 0.0451459 1.29131 0.191518450148804 0.0190842 0.0256091 0.745212 1 0.0328307 0.0472695 0.694543 1 0.0551683 0.0830929 0.663935 1 0.0435639 0.0450304 0.967433 0.525676560745324 0.0081994 0.0167642 0.489102 1 0.850923
chr:18751-19050 6 0.0582975 0.0441934 1.31914 0.12270795640155 0.0190842 0.0230673 0.827327 1 0.0328307 0.0527481 0.622405 1 0.0551683 0.0801973 0.687907 0.75609537649421 0.0435639 0.042699 1.02026 0.356576667886073 0.0081994 0.0182788 0.448574 1 0.850923
chr:18751-19050 7 0.0582975 0.0536 1.08764 0.392813831559928 0.0190842 0.016642 1.14675 1 0.0328307 0.0761241 0.431279 1 0.0551683 0.0796164 0.692926 0.741700113244905 0.0435639 0.0517646 0.841577 0.767620029884476 0.0081994 0.0177316 0.462417 1 0.850923
chr:18751-19050 8 0.0582975 0.0371647 1.56863 0.06323118485915 0.0190842 0.0201982 0.944847 1 0.0328307 0.0486699 0.674559 1 0.0551683 0.0759482 0.726394 0.86150912524188 0.0435639 0.0383808 1.13504 0.274678189487318 0.0081994 0.0159037 0.515566 1 0.850923
chr:18751-19050 9 0.0582975 0.0571518 1.02005 0.450375767796059 0.0190842 0.0178433 1.06954 1 0.0328307 0.062158 0.528181 1 0.0551683 0.0838264 0.658126 0.779091532548304 0.0435639 0.0482116 0.903598 0.595234177643579 0.0081994 0.0168786 0.485787 1 0.850923
chr:18901-19200 0 0.0561137 0.0417792 1.3431 0.41604920983448 0.00861854 0.0204586 0.421267 1 0.0693136 0.050166 1.38168 0.0194113152306125 0.110836 0.0720244 1.53887 0.0144851895549029 0.0404602 0.0336015 1.20412 0.169469024519118 0.0048538 0.0153421 0.316371 1 0.825473
chr:18901-19200 1 0.0561137 0.0378617 1.48207 0.326628686238801 0.00861854 0.0176598 0.488032 1 0.0693136 0.0552139 1.25537 0.0474922304403107 0.110836 0.0793734 1.39639 0.0348723608300033 0.0404602 0.0436663 0.926577 0.444659056023889 0.0048538 0.01609 0.301666 1 0.825473
chr:18901-19200 2 0.0561137 0.0502403 1.11691 1 0.00861854 0.0185634 0.464276 1 0.0693136 0.0485379 1.42803 0.00978088585284298 0.110836 0.0880685 1.25852 0.0610043895193214 0.0404602 0.0478596 0.845394 0.621831342434103 0.0048538 0.01799 0.269805 1 0.825473
chr:18901-19200 3 0.0561137 0.0426715 1.31502 0.488281027432156 0.00861854 0.019333 0.445794 1 0.0693136 0.0446334 1.55295 0.00617386781876061 0.110836 0.0805553 1.3759 0.0336442099436427 0.0404602 0.0411484 0.983275 0.403199320055865 0.0048538 0.0169167 0.286924 1 0.825473
chr:18901-19200 4 0.0561137 0.0345358 1.6248 0.102121453074358 0.00861854 0.0131568 0.655064 1 0.0693136 0.0415732 1.66727 0.00474396522418019 0.110836 0.0703726 1.57499 0.0184858613044555 0.0404602 0.0273324 1.4803 0.0637279719539343 0.0048538 0.0138303 0.350954 1 0.825473
chr:18901-19200 5 0.0561137 0.0481575 1.16521 0.791316397214472 0.00861854 0.0198825 0.433474 1 0.0693136 0.0474885 1.45959 0.0117236088485202 0.110836 0.0747935 1.48189 0.0136912999623869 0.0404602 0.0425964 0.94985 0.461422440850692 0.0048538 0.0195335 0.248486 1 0.825473
chr:18901-19200 6 0.0561137 0.0519515 1.08012 1 0.00861854 0.020181 0.427062 1 0.0693136 0.0532832 1.30085 0.0324440939531934 0.110836 0.0884167 1.25356 0.0466532545388632 0.0404602 0.0471474 0.858164 0.568364919480861 0.0048538 0.0170165 0.285241 1 0.825473
chr:18901-19200 7 0.0561137 0.051493 1.08973 1 0.00861854 0.0243153 0.354449 1 0.0693136 0.0551275 1.25733 0.0319323714510397 0.110836 0.0787091 1.40817 0.0225390448768699 0.0404602 0.0458464 0.882516 0.539019517088755 0.0048538 0.0219434 0.221196 1 0.825473
chr:18901-19200 8 0.0561137 0.0531947 1.05487 1 0.00861854 0.0243097 0.354531 1 0.0693136 0.0545466 1.27072 0.0203627611586901 0.110836 0.0763884 1.45095 0.0135714154980008 0.0404602 0.0507083 0.797901 0.590202587775854 0.0048538 0.0237005 0.204797 1 0.825473
chr:18901-19200 9 0.0561137 0.0367809 1.52562 0.344782892300018 0.00861854 0.0288014 0.29924 1 0.0693136 0.0415929 1.66648 0.00181399527996029 0.110836 0.0665113 1.66642 0.00543929299896573 0.0404602 0.0483222 0.8373 0.584314056738931 0.0048538 0.0203831 0.238129 1 0.825473
chr:19051-19350 0 0.0482061 0.0595839 0.809046 1 0.00335742 0.0212853 0.157734 1 0.119395 0.0816611 1.46208 0.00803538895631495 0.126654 0.088118 1.43732 0.0426550219814578 0.0408004 0.0411832 0.990705 0.688136616346886 1.57541e-16 0.016906 9.31864e-15 1 0.79989
chr:19051-19350 1 0.0482061 0.0578405 0.833432 1 0.00335742 0.0217855 0.154113 1 0.119395 0.0589114 2.02669 9.18862143796106e-05 0.126654 0.0913511 1.38645 0.0612799628644948 0.0408004 0.042522 0.959513 0.820144795164124 1.57541e-16 0.0198999 7.91667e-15 1 0.79989
chr:19051-19350 2 0.0482061 0.0456018 1.05711 0.697119309133372 0.00335742 0.0198453 0.16918 1 0.119395 0.041999 2.84281 2.23200054327855e-07 0.126654 0.0740517 1.71035 0.0113036897364063 0.0408004 0.0325892 1.25196 0.325381986011592 1.57541e-16 0.0198179 7.94943e-15 1 0.79989
chr:19051-19350 3 0.0482061 0.0474214 1.01655 0.942458398961013 0.00335742 0.0245256 0.136895 1 0.119395 0.0567834 2.10264 4.86238578589759e-05 0.126654 0.0818575 1.54725 0.0273790170629438 0.0408004 0.0438749 0.929926 0.841488402179966 1.57541e-16 0.0159794 9.85901e-15 1 0.79989
chr:19051-19350 4 0.0482061 0.0431044 1.11836 0.680683004705675 0.00335742 0.0135069 0.248571 1 0.119395 0.0526916 2.26592 2.67099451942698e-05 0.126654 0.0777438 1.62912 0.0161214770212982 0.0408004 0.0381635 1.06909 0.584899802067415 1.57541e-16 0.0171016 9.21206e-15 1 0.79989
chr:19051-19350 5 0.0482061 0.0521433 0.924493 1 0.00335742 0.0184232 0.182239 1 0.119395 0.0589804 2.02432 0.000179434254907518 0.126654 0.0703304 1.80084 0.00434252654887834 0.0408004 0.0349645 1.16691 0.510535201499767 1.57541e-16 0.0150625 1.04592e-14 1 0.79989
chr:19051-19350 6 0.0482061 0.0346557 1.391 0.240671232747774 0.00335742 0.0160906 0.208657 1 0.119395 0.0465725 2.56364 2.94011685542106e-06 0.126654 0.0829736 1.52644 0.0320824821281493 0.0408004 0.0333097 1.22488 0.283588508055478 1.57541e-16 0.0147692 1.06669e-14 1 0.79989
chr:19051-19350 7 0.0482061 0.0389506 1.23762 0.49953132061829 0.00335742 0.0199364 0.168407 1 0.119395 0.0622367 1.9184 0.000171242650204739 0.126654 0.078585 1.61168 0.0214434665728864 0.0408004 0.0424513 0.961111 0.700808653159531 1.57541e-16 0.0148945 1.05771e-14 1 0.79989
chr:19051-19350 8 0.0482061 0.0514842 0.936328 1 0.00335742 0.0195603 0.171645 1 0.119395 0.0553654 2.15649 3.79485139889724e-05 0.126654 0.0788682 1.60589 0.0186797128966346 0.0408004 0.0445891 0.915031 0.948253681937856 1.57541e-16 0.0158631 9.93129e-15 1 0.79989
chr:19051-19350 9 0.0482061 0.0395918 1.21758 0.448968753101512 0.00335742 0.0204422 0.16424 1 0.119395 0.0461179 2.58891 2.58150231857712e-06 0.126654 0.0766028 1.65339 0.01402136023666 0.0408004 0.0381082 1.07065 0.485043726062661 1.57541e-16 0.019144 8.22926e-15 1 0.79989
chr:19201-19500 0 0.0625767 0.0402601 1.55431 0.0357111684838309 0.00673966 0.0154857 0.435218 1 0.0897467 0.0439435 2.04232 0.00239077958350276 0.0896081 0.0813083 1.10208 0.150431291797692 0.0570432 0.0378376 1.50758 0.0856839429038876 1.58212e-16 0.0140056 1.12963e-14 1 0.79405
chr:19201-19500 1 0.0625767 0.0476972 1.31196 0.107517525075891 0.00673966 0.0182277 0.369748 1 0.0897467 0.0432722 2.074 0.00262768395287238 0.0896081 0.0791472 1.13217 0.136611491773257 0.0570432 0.0416589 1.36929 0.177510521465806 1.58212e-16 0.0198463 7.97186e-15 1 0.79405
chr:19201-19500 2 0.0625767 0.0492265 1.2712 0.146211429476087 0.00673966 0.019181 0.351372 1 0.0897467 0.0576345 1.55717 0.0412590339407655 0.0896081 0.0814442 1.10024 0.122019463396945 0.0570432 0.0469939 1.21384 0.331532637318345 1.58212e-16 0.0169575 9.32991e-15 1 0.79405
chr:19201-19500 3 0.0625767 0.0396796 1.57705 0.0189139072324594 0.00673966 0.0188645 0.357267 1 0.0897467 0.0413889 2.16838 0.00136616450490157 0.0896081 0.0825431 1.08559 0.145595362635819 0.0570432 0.0391676 1.45639 0.0738246605798266 1.58212e-16 0.020878 7.57793e-15 1 0.79405
chr:19201-19500 4 0.0625767 0.045266 1.38242 0.0761879236057025 0.00673966 0.0275185 0.244914 1 0.0897467 0.0487503 1.84095 0.00585124127973335 0.0896081 0.0778484 1.15106 0.0722881514490462 0.0570432 0.0403171 1.41486 0.150826494714179 1.58212e-16 0.0190355 8.31142e-15 1 0.79405
chr:19201-19500 5 0.0625767 0.0360049 1.73801 0.0168439394851746 0.00673966 0.0257819 0.261411 1 0.0897467 0.0457859 1.96014 0.00377342390169733 0.0896081 0.070749 1.26656 0.0424862861019751 0.0570432 0.0414068 1.37763 0.118835801359824 1.58212e-16 0.0207019 7.64239e-15 1 0.79405
chr:19201-19500 6 0.0625767 0.0484224 1.29231 0.0881427557679214 0.00673966 0.0213053 0.316337 1 0.0897467 0.0501167 1.79075 0.0123836397313698 0.0896081 0.0908521 0.986307 0.193437590520969 0.0570432 0.0392747 1.45242 0.125521629377174 1.58212e-16 0.0175619 9.00882e-15 1 0.79405
chr:19201-19500 7 0.0625767 0.0385933 1.62144 0.0167018128167734 0.00673966 0.0234281 0.287674 1 0.0897467 0.0477093 1.88112 0.00552428573569175 0.0896081 0.0863654 1.03755 0.157378307629926 0.0570432 0.0372065 1.53315 0.0591277254057004 1.58212e-16 0.0195297 8.1011e-15 1 0.79405
chr:19201-19500 8 0.0625767 0.0424082 1.47558 0.0351079336913326 0.00673966 0.0250584 0.268958 1 0.0897467 0.0581285 1.54394 0.0417644139448867 0.0896081 0.0833746 1.07476 0.114892818100824 0.0570432 0.0387359 1.47262 0.0901540805938541 1.58212e-16 0.0180442 8.76803e-15 1 0.79405
chr:19201-19500 9 0.0625767 0.0719855 0.869296 0.714585364758154 0.00673966 0.026045 0.25877 1 0.0897467 0.0708745 1.26628 0.155484929133664 0.0896081 0.0878862 1.01959 0.143573377745481 0.0570432 0.055572 1.02647 0.752526769936564 1.58212e-16 0.0240067 6.59033e-15 1 0.79405
chr:19351-19650 0 0.0472228 0.0464601 1.01642 0.246994116595803 0.0106664 0.0202458 0.526845 1 0.0493532 0.0530063 0.931082 0.652511823267956 0.0722383 0.0769106 0.93925 0.266682478740737 0.0634646 0.0432083 1.46881 0.335247797666613 0.00973079 0.0176986 0.549806 1 0.832013
chr:19351-19650 1 0.0472228 0.0447241 1.05587 0.174804510254903 0.0106664 0.0259705 0.410712 1 0.0493532 0.0479598 1.02905 0.41405961106122 0.0722383 0.0818358 0.882722 0.345855891190182 0.0634646 0.0382293 1.6601 0.149748194089049 0.00973079 0.0212317 0.458314 1 0.832013
chr:19351-19650 2 0.0472228 0.0387305 1.21927 0.0908098695404161 0.0106664 0.0265112 0.402336 1 0.0493532 0.0431757 1.14308 0.308347671225886 0.0722383 0.0845237 0.854651 0.565686175798908 0.0634646 0.0369665 1.71681 0.0988101509766148 0.00973079 0.0202835 0.479739 1 0.832013
chr:19351-19650 3 0.0472228 0.0479112 0.985632 0.317022733925591 0.0106664 0.0176314 0.604966 1 0.0493532 0.0454844 1.08506 0.415640728338023 0.0722383 0.0775769 0.931183 0.35463742582867 0.0634646 0.0429514 1.47759 0.284019390506365 0.00973079 0.0172951 0.562633 1 0.832013
chr:19351-19650 4 0.0472228 0.0330541 1.42865 0.0329943558871179 0.0106664 0.0170408 0.625933 1 0.0493532 0.0543561 0.907961 0.730088923070719 0.0722383 0.0813376 0.888129 0.422641687956664 0.0634646 0.0366207 1.73303 0.0623216289988369 0.00973079 0.0151962 0.640344 1 0.832013
chr:19351-19650 5 0.0472228 0.0677491 0.697025 0.600549447502515 0.0106664 0.0207185 0.514825 1 0.0493532 0.0839536 0.587863 1 0.0722383 0.0926151 0.779984 0.292169351096997 0.0634646 0.0523945 1.21128 0.99361699160713 0.00973079 0.0193346 0.503284 1 0.832013
chr:19351-19650 6 0.0472228 0.042097 1.12176 0.148294023882822 0.0106664 0.0202977 0.525498 1 0.0493532 0.0474536 1.04003 0.502797854672078 0.0722383 0.0814538 0.886862 0.445343441250613 0.0634646 0.0421135 1.50699 0.242661770565288 0.00973079 0.014586 0.667132 1 0.832013
chr:19351-19650 7 0.0472228 0.0433372 1.08966 0.167079496327104 0.0106664 0.0204986 0.520348 1 0.0493532 0.0582892 0.846695 0.734393166832812 0.0722383 0.0954554 0.756775 0.639110026692025 0.0634646 0.0473703 1.33976 0.43594001773354 0.00973079 0.0205593 0.473304 1 0.832013
chr:19351-19650 8 0.0472228 0.0384291 1.22883 0.0880136457169113 0.0106664 0.019128 0.557633 1 0.0493532 0.039356 1.25402 0.219197690713511 0.0722383 0.0752162 0.960409 0.323582298276685 0.0634646 0.037063 1.71234 0.100378588824492 0.00973079 0.0161059 0.604175 1 0.832013
chr:19351-19650 9 0.0472228 0.052409 0.901044 0.353466827206428 0.0106664 0.0200131 0.532971 1 0.0493532 0.0635915 0.776097 0.937148516471936 0.0722383 0.103345 0.699001 0.827686649440901 0.0634646 0.0484717 1.30931 0.60655234156526 0.00973079 0.0153543 0.63375 1 0.832013
chr:19501-19800 0 0.045962 0.030977 1.48375 0.0389855285097671 0.0101174 0.0227129 0.445447 1 0.0293556 0.0444023 0.661128 1 0.0863942 0.0734223 1.17668 0.243572493014337 0.0521494 0.0372614 1.39956 0.185056421008994 0.0208523 0.0180924 1.15254 1 0.874437
chr:19501-19800 1 0.045962 0.0396026 1.16058 0.103220342617349 0.0101174 0.0186856 0.541454 1 0.0293556 0.0534959 0.548745 1 0.0863942 0.0691307 1.24972 0.138179350815034 0.0521494 0.0374868 1.39114 0.232108773476517 0.0208523 0.0177229 1.17657 1 0.874437
chr:19501-19800 2 0.045962 0.0449342 1.02287 0.158676498895159 0.0101174 0.0212152 0.476894 1 0.0293556 0.0516047 0.568855 1 0.0863942 0.0731637 1.18083 0.0979514051957818 0.0521494 0.0448674 1.1623 0.538003825345343 0.0208523 0.0212165 0.982834 1 0.874437
chr:19501-19800 3 0.045962 0.0582367 0.789227 0.376300799646149 0.0101174 0.0186239 0.543248 1 0.0293556 0.0547401 0.536272 1 0.0863942 0.0784157 1.10175 0.206387980299277 0.0521494 0.0447033 1.16657 0.632574275955556 0.0208523 0.02011 1.03691 1 0.874437
chr:19501-19800 4 0.045962 0.047628 0.965021 0.196298185908705 0.0101174 0.0208173 0.486009 1 0.0293556 0.0526498 0.557563 1 0.0863942 0.0802559 1.07648 0.295317071922018 0.0521494 0.0442962 1.17729 0.497965337361665 0.0208523 0.0217592 0.958321 1 0.874437
chr:19501-19800 5 0.045962 0.0463807 0.990973 0.157552654488471 0.0101174 0.0261931 0.386262 1 0.0293556 0.0505393 0.580847 1 0.0863942 0.0848306 1.01843 0.345036516384653 0.0521494 0.042161 1.23691 0.429530725343629 0.0208523 0.022 0.947832 1 0.874437
chr:19501-19800 6 0.045962 0.0619442 0.74199 0.495546929475291 0.0101174 0.0257182 0.393395 1 0.0293556 0.0712037 0.412276 1 0.0863942 0.0743915 1.16135 0.12493298892506 0.0521494 0.0561078 0.92945 1 0.0208523 0.0202837 1.02803 1 0.874437
chr:19501-19800 7 0.045962 0.0404216 1.13707 0.0971543651039231 0.0101174 0.0273978 0.369278 1 0.0293556 0.0558123 0.52597 1 0.0863942 0.0815586 1.05929 0.30190875803972 0.0521494 0.0399947 1.30391 0.340776485355308 0.0208523 0.0187572 1.1117 1 0.874437
chr:19501-19800 8 0.045962 0.0536069 0.85739 0.352557100081104 0.0101174 0.0216761 0.466754 1 0.0293556 0.0460709 0.637183 1 0.0863942 0.0759953 1.13684 0.218864018223985 0.0521494 0.0549692 0.948702 1 0.0208523 0.0177989 1.17155 1 0.874437
chr:19501-19800 9 0.045962 0.0335004 1.37198 0.0611664138848065 0.0101174 0.0195242 0.518198 1 0.0293556 0.0496632 0.591094 1 0.0863942 0.0700349 1.23359 0.144827499165554 0.0521494 0.0392641 1.32817 0.273031663311292 0.0208523 0.0176642 1.18048 1 0.874437
chr:1951-2250 0 0.139027 0.0373006 3.72721 3.22972304456215e-09 0.022305 0.0237405 0.939534 0.725358693366078 0.0470533 0.0468523 1.00429 0.449615888742505 0.126315 0.0736777 1.71443 0.0123945360402635 0.0768555 0.0444106 1.73057 2.51080950524063e-05 0.0370702 0.0175661 2.11033 0.0612890653531331 0.436847
chr:1951-2250 1 0.139027 0.0351298 3.95752 1.59357527174109e-10 0.022305 0.0172271 1.29476 0.269522422970999 0.0470533 0.0486901 0.966383 0.416359489526043 0.126315 0.0856333 1.47507 0.0335642582247361 0.0768555 0.03495 2.19901 7.95089769578539e-07 0.0370702 0.0146245 2.5348 0.0158867469857056 0.436847
chr:1951-2250 2 0.139027 0.0350687 3.96442 2.80497403082336e-10 0.022305 0.0211552 1.05435 0.571140470186539 0.0470533 0.0452412 1.04005 0.295918394895252 0.126315 0.0701655 1.80024 0.00320611166791329 0.0768555 0.0370244 2.07581 1.50708484447648e-06 0.0370702 0.0186786 1.98463 0.0780062298835922 0.436847
chr:1951-2250 3 0.139027 0.0513486 2.70751 9.44571968863883e-07 0.022305 0.0189713 1.17572 0.45718482129284 0.0470533 0.0491989 0.956389 0.509247023218404 0.126315 0.0731799 1.72609 0.006029021292832 0.0768555 0.0423952 1.81283 8.5422289929693e-05 0.0370702 0.0210396 1.76193 0.119463547481876 0.436847
chr:1951-2250 4 0.139027 0.0381165 3.64742 1.70399505616814e-09 0.022305 0.0250366 0.890896 0.829957812653459 0.0470533 0.0499554 0.941906 0.613538669821658 0.126315 0.0929002 1.35968 0.0819653559438985 0.0768555 0.0381787 2.01305 3.7702566555442e-06 0.0370702 0.0174482 2.12459 0.0638753587984102 0.436847
chr:1951-2250 5 0.139027 0.044614 3.11622 3.59524002790934e-08 0.022305 0.0203687 1.09506 0.506120232735757 0.0470533 0.0463025 1.01622 0.420463273133567 0.126315 0.0808669 1.56201 0.0163805220649266 0.0768555 0.0394919 1.94611 1.54807491160591e-05 0.0370702 0.0187156 1.98071 0.0702588706669612 0.436847
chr:1951-2250 6 0.139027 0.0394907 3.5205 1.03935401396527e-08 0.022305 0.0195167 1.14287 0.408468467967074 0.0470533 0.0448897 1.0482 0.330588804969468 0.126315 0.0843788 1.497 0.0291853326352829 0.0768555 0.0460249 1.66987 7.66192421107759e-05 0.0370702 0.0149806 2.47455 0.0203299911600979 0.436847
chr:1951-2250 7 0.139027 0.0643545 2.16033 0.000133199658099104 0.022305 0.0214425 1.04022 0.593311736326919 0.0470533 0.0650967 0.722822 1 0.126315 0.0739955 1.70706 0.0107281211597603 0.0768555 0.0527085 1.45812 0.00356081892166582 0.0370702 0.0204649 1.8114 0.126078384411881 0.436847
chr:1951-2250 8 0.139027 0.0477563 2.91118 9.74951360754872e-08 0.022305 0.020058 1.11203 0.4760571622562 0.0470533 0.0504864 0.932 0.530662894278997 0.126315 0.0719361 1.75593 0.00309294582216502 0.0768555 0.0373787 2.05613 9.56139172414439e-06 0.0370702 0.018539 1.99958 0.0669773684024976 0.436847
chr:1951-2250 9 0.139027 0.0392889 3.53858 5.25266485862375e-09 0.022305 0.0210525 1.05949 0.57821454336891 0.0470533 0.0392191 1.19975 0.171915298470347 0.126315 0.0620273 2.03644 0.000591856883666697 0.0768555 0.0437271 1.75762 3.00078496838774e-05 0.0370702 0.0206431 1.79577 0.108657450991136 0.436847
chr:19651-19950 0 0.0556469 0.0391388 1.42178 0.0601288147690489 0.010961 0.0182324 0.601183 1 0.0280072 0.0471177 0.594409 1 0.0732642 0.0761638 0.961929 0.730732632820554 0.0386643 0.0422787 0.91451 0.607892011748906 0.0127327 0.0179924 0.707671 1 0.871637
chr:19651-19950 1 0.0556469 0.0445703 1.24852 0.108671048908152 0.010961 0.0193851 0.565434 1 0.0280072 0.0523942 0.534548 1 0.0732642 0.0751249 0.975232 0.631323699808734 0.0386643 0.0496134 0.779312 0.922968294545752 0.0127327 0.0166989 0.762487 1 0.871637
chr:19651-19950 2 0.0556469 0.0550346 1.01113 0.192026106032401 0.010961 0.0194701 0.562966 1 0.0280072 0.0454518 0.616196 1 0.0732642 0.0916683 0.799232 1 0.0386643 0.0471999 0.819161 0.793386190731558 0.0127327 0.0180493 0.70544 1 0.871637
chr:19651-19950 3 0.0556469 0.0570979 0.974588 0.234608363290316 0.010961 0.0220556 0.496971 1 0.0280072 0.0602778 0.464635 1 0.0732642 0.0809861 0.904652 0.670530680014086 0.0386643 0.0537107 0.719862 1 0.0127327 0.0155869 0.816885 1 0.871637
chr:19651-19950 4 0.0556469 0.0304022 1.83036 0.0213469835038386 0.010961 0.0230375 0.475789 1 0.0280072 0.0470849 0.594823 1 0.0732642 0.0754325 0.971255 0.709273185451474 0.0386643 0.0434123 0.89063 0.591387909611622 0.0127327 0.0176256 0.722398 1 0.871637
chr:19651-19950 5 0.0556469 0.0401301 1.38666 0.0635095697851814 0.010961 0.0235682 0.465076 1 0.0280072 0.0479902 0.583602 1 0.0732642 0.0901331 0.812845 1 0.0386643 0.0456385 0.847186 0.67215989707611 0.0127327 0.0202558 0.628595 1 0.871637
chr:19651-19950 6 0.0556469 0.0620971 0.896127 0.251415314189379 0.010961 0.0212924 0.514785 1 0.0280072 0.0651275 0.430036 1 0.0732642 0.097057 0.754857 0.976227093998391 0.0386643 0.0506765 0.762963 0.869252040691125 0.0127327 0.019065 0.667857 1 0.871637
chr:19651-19950 7 0.0556469 0.0433488 1.2837 0.0788716946525574 0.010961 0.0219512 0.499335 1 0.0280072 0.0475462 0.589052 1 0.0732642 0.0831608 0.880994 0.890177439301237 0.0386643 0.0387887 0.996793 0.504557218845594 0.0127327 0.0174946 0.727807 1 0.871637
chr:19651-19950 8 0.0556469 0.0425856 1.30671 0.0848830150886004 0.010961 0.0151345 0.724239 1 0.0280072 0.0594946 0.470752 1 0.0732642 0.0800127 0.915657 0.859001220253854 0.0386643 0.0405237 0.954116 0.620696393977268 0.0127327 0.0144848 0.879039 1 0.871637
chr:19651-19950 9 0.0556469 0.0380876 1.46102 0.0473070573575971 0.010961 0.0175598 0.62421 1 0.0280072 0.0498763 0.561533 1 0.0732642 0.0852836 0.859066 0.96543377610903 0.0386643 0.0401685 0.962553 0.467320767071048 0.0127327 0.0155037 0.821268 1 0.871637
chr:19801-20100 0 0.0416797 0.0423788 0.983504 0.547096746574433 0.0207311 0.0199521 1.03904 0.540686984260604 0.0499788 0.0482499 1.03583 0.53167245153992 0.0615695 0.084075 0.732316 0.554844277661221 0.032298 0.040996 0.787833 1 0.0135708 0.0148889 0.911471 1 0.832297
chr:19801-20100 1 0.0416797 0.0498401 0.836268 0.839348874396595 0.0207311 0.0229183 0.904565 0.656098172944551 0.0499788 0.0487796 1.02458 0.55989618696342 0.0615695 0.0818931 0.751828 0.468570943312756 0.032298 0.047447 0.680717 1 0.0135708 0.0168006 0.807757 1 0.832297
chr:19801-20100 2 0.0416797 0.0532793 0.782287 1 0.0207311 0.0170499 1.21591 0.423859303095671 0.0499788 0.0671499 0.744287 1 0.0615695 0.0751553 0.81923 0.212985514426887 0.032298 0.0487353 0.662723 1 0.0135708 0.0211313 0.642213 1 0.832297
chr:19801-20100 3 0.0416797 0.0357967 1.16434 0.397733481313224 0.0207311 0.0147511 1.40539 0.380298735224283 0.0499788 0.0446507 1.11933 0.405874055489938 0.0615695 0.0795029 0.774431 0.464323701068208 0.032298 0.0357142 0.904346 1 0.0135708 0.016732 0.811069 1 0.832297
chr:19801-20100 4 0.0416797 0.0447203 0.932009 0.826936636849371 0.0207311 0.0185969 1.11476 0.543749798248779 0.0499788 0.0493471 1.0128 0.460134283066339 0.0615695 0.0861697 0.714514 0.488329021908446 0.032298 0.0384901 0.839125 1 0.0135708 0.0136298 0.995671 0.876387238851962 0.832297
chr:19801-20100 5 0.0416797 0.0790938 0.526965 1 0.0207311 0.0301106 0.688498 0.813751901352992 0.0499788 0.0959601 0.520829 1 0.0615695 0.0971403 0.63382 0.543976122864689 0.032298 0.058627 0.550907 1 0.0135708 0.021874 0.620408 1 0.832297
chr:19801-20100 6 0.0416797 0.0432628 0.963407 0.518295395998521 0.0207311 0.0238518 0.869163 0.706782482622553 0.0499788 0.0626971 0.797147 1 0.0615695 0.0790394 0.778972 0.402336484601515 0.032298 0.0427181 0.756073 1 0.0135708 0.0195862 0.692876 1 0.832297
chr:19801-20100 7 0.0416797 0.0509546 0.817977 0.909001681636108 0.0207311 0.0192761 1.07548 0.525488505692492 0.0499788 0.0578782 0.863517 0.891623830707503 0.0615695 0.0761003 0.809057 0.309992906254669 0.032298 0.0466969 0.691652 1 0.0135708 0.0193513 0.701286 1 0.832297
chr:19801-20100 8 0.0416797 0.0499095 0.835106 1 0.0207311 0.0198108 1.04645 0.554002200197502 0.0499788 0.0573105 0.872071 0.768513731927981 0.0615695 0.0792128 0.777267 0.361460668221807 0.032298 0.0497941 0.648631 1 0.0135708 0.0176228 0.770071 1 0.832297
chr:19801-20100 9 0.0416797 0.0434679 0.958862 0.671014263801611 0.0207311 0.0191403 1.08311 0.524912754623382 0.0499788 0.0529562 0.943776 0.69490370027577 0.0615695 0.0914408 0.673326 1 0.032298 0.0420073 0.768866 1 0.0135708 0.014219 0.954413 1 0.832297
chr:19951-20250 0 0.0498587 0.0444868 1.12075 0.510376067347264 0.0400298 0.02258 1.7728 0.0722151817060263 0.0503809 0.0491787 1.02445 0.982666873872523 0.0677074 0.0830382 0.815377 0.555346366104141 0.0193026 0.0364638 0.529363 1 0.0236054 0.0183366 1.28734 0.38541451549756 0.833233
chr:19951-20250 1 0.0498587 0.0378164 1.31844 0.42630306749127 0.0400298 0.0165819 2.41407 0.0137114820927849 0.0503809 0.0497785 1.0121 1 0.0677074 0.0830593 0.815169 0.581894435053723 0.0193026 0.0395964 0.487484 1 0.0236054 0.0181102 1.30343 0.306562414332214 0.833233
chr:19951-20250 2 0.0498587 0.0534611 0.932616 1 0.0400298 0.0238733 1.67676 0.0649207642887051 0.0503809 0.0566256 0.889719 1 0.0677074 0.0862746 0.784789 0.542981375431249 0.0193026 0.0456301 0.423023 1 0.0236054 0.0151777 1.55527 0.268108686652591 0.833233
chr:19951-20250 3 0.0498587 0.0435297 1.14539 0.650937672214754 0.0400298 0.0227856 1.7568 0.0753768872074674 0.0503809 0.0460385 1.09432 0.839333452309834 0.0677074 0.0828925 0.81681 0.478292531526568 0.0193026 0.0534877 0.360879 1 0.0236054 0.0197636 1.19439 0.502591503343486 0.833233
chr:19951-20250 4 0.0498587 0.0459783 1.0844 0.89026332790255 0.0400298 0.0180835 2.21361 0.0175360131920319 0.0503809 0.0488827 1.03065 0.963536198255948 0.0677074 0.0812483 0.833339 0.402770253993044 0.0193026 0.0472949 0.408133 1 0.0236054 0.0140986 1.67431 0.140538046950427 0.833233
chr:19951-20250 5 0.0498587 0.0500616 0.995947 0.927357376670752 0.0400298 0.0178982 2.23653 0.0281177046756991 0.0503809 0.0498877 1.00989 1 0.0677074 0.0803804 0.842337 0.466918137062883 0.0193026 0.0427309 0.451725 1 0.0236054 0.0207788 1.13603 0.489869909266244 0.833233
chr:19951-20250 6 0.0498587 0.0404173 1.2336 0.529111323856313 0.0400298 0.0182736 2.19058 0.0168610460416477 0.0503809 0.0505263 0.997122 1 0.0677074 0.0763017 0.887364 0.460288099837605 0.0193026 0.0373847 0.516324 1 0.0236054 0.0147635 1.5989 0.171909555122069 0.833233
chr:19951-20250 7 0.0498587 0.0474467 1.05084 0.721371919562805 0.0400298 0.023118 1.73154 0.0896105314729418 0.0503809 0.04957 1.01636 0.970474232885599 0.0677074 0.0875098 0.773712 0.522795954530072 0.0193026 0.0548528 0.351898 1 0.0236054 0.0227021 1.03979 0.734007192237784 0.833233
chr:19951-20250 8 0.0498587 0.0394434 1.26406 0.48426294629375 0.0400298 0.0220346 1.81668 0.0638453576335078 0.0503809 0.0452913 1.11237 0.808134556341301 0.0677074 0.0780994 0.866939 0.444969441732268 0.0193026 0.0442661 0.436058 1 0.0236054 0.0176681 1.33605 0.320238541037122 0.833233
chr:19951-20250 9 0.0498587 0.050415 0.988966 0.872164354840847 0.0400298 0.0263176 1.52103 0.126502139116055 0.0503809 0.0588911 0.855493 1 0.0677074 0.0899231 0.752948 0.719000901968118 0.0193026 0.0488017 0.395531 1 0.0236054 0.0222615 1.06037 0.814868899079036 0.833233
chr:20101-20400 0 0.0453428 0.0615847 0.736267 1 0.0344893 0.0202761 1.70098 0.115503901124955 0.0455656 0.076325 0.596994 1 0.0403527 0.0780104 0.517273 1 0.0455188 0.043363 1.04972 0.338179638060722 0.0178972 0.0201507 0.888168 0.555019115952829 0.848203
chr:20101-20400 1 0.0453428 0.0440008 1.0305 0.915477627511417 0.0344893 0.0184846 1.86584 0.117156242349813 0.0455656 0.049238 0.925415 1 0.0403527 0.0709218 0.568975 1 0.0455188 0.0502396 0.906034 0.576396835133134 0.0178972 0.0225323 0.794291 0.685903474089378 0.848203
chr:20101-20400 2 0.0453428 0.0627792 0.722258 1 0.0344893 0.0221098 1.55991 0.167109070586667 0.0455656 0.0767751 0.593495 1 0.0403527 0.0705326 0.572114 1 0.0455188 0.055438 0.821076 0.702678934533726 0.0178972 0.0219251 0.816288 0.613610996513027 0.848203
chr:20101-20400 3 0.0453428 0.0418767 1.08277 0.787442545335655 0.0344893 0.018584 1.85586 0.0943996341937603 0.0455656 0.0594396 0.766587 1 0.0403527 0.0816104 0.494455 1 0.0455188 0.0407125 1.11805 0.229064640773001 0.0178972 0.0184171 0.971771 0.520434579802983 0.848203
chr:20101-20400 4 0.0453428 0.0538303 0.842329 1 0.0344893 0.0209392 1.64712 0.130895487385161 0.0455656 0.073623 0.618904 1 0.0403527 0.0879228 0.458956 1 0.0455188 0.0516456 0.881368 0.613123150081011 0.0178972 0.0189606 0.943915 0.502505962202787 0.848203
chr:20101-20400 5 0.0453428 0.0345616 1.31194 0.456243726218615 0.0344893 0.0124862 2.76219 0.0202195599508871 0.0455656 0.0356637 1.27765 0.493449418412113 0.0403527 0.067905 0.594252 1 0.0455188 0.0416036 1.09411 0.21958947667342 0.0178972 0.0172712 1.03625 0.293055258921529 0.848203
chr:20101-20400 6 0.0453428 0.0359083 1.26274 0.48276979078044 0.0344893 0.0166382 2.0729 0.0717597457450042 0.0455656 0.0435661 1.0459 1 0.0403527 0.0692455 0.582748 1 0.0455188 0.0365774 1.24445 0.177021447885391 0.0178972 0.0150046 1.19278 0.302696200471064 0.848203
chr:20101-20400 7 0.0453428 0.0420787 1.07757 0.713715580207165 0.0344893 0.0212245 1.62498 0.166918166500219 0.0455656 0.0519068 0.877835 1 0.0403527 0.0840649 0.480018 1 0.0455188 0.0409942 1.11037 0.243001637647559 0.0178972 0.0154146 1.16106 0.272344919013191 0.848203
chr:20101-20400 8 0.0453428 0.0452432 1.0022 1 0.0344893 0.0204735 1.68458 0.13002667709948 0.0455656 0.0585333 0.778456 1 0.0403527 0.0748723 0.538954 1 0.0455188 0.0518802 0.877383 0.669571296619033 0.0178972 0.0141866 1.26156 0.244952164925249 0.848203
chr:20101-20400 9 0.0453428 0.0459989 0.985737 0.90857962439325 0.0344893 0.0185968 1.85458 0.0864307430864211 0.0455656 0.0587053 0.776175 1 0.0403527 0.0772112 0.522628 1 0.0455188 0.0389339 1.16913 0.191752136834021 0.0178972 0.0179473 0.997208 0.432706504429717 0.848203
chr:20251-20550 0 0.0749722 0.0419414 1.78755 0.0110088385157713 0.0126366 0.0175187 0.721321 1 0.0668608 0.0616284 1.0849 0.583169875038202 0.0359489 0.0858319 0.418829 1 0.042007 0.0480643 0.873975 0.429924282936502 0.0228212 0.0175968 1.29689 0.679800938788428 0.823147
chr:20251-20550 1 0.0749722 0.0367227 2.04158 0.00527972186484549 0.0126366 0.0212888 0.59358 1 0.0668608 0.0386196 1.73127 0.0329288992663317 0.0359489 0.0765621 0.469539 1 0.042007 0.0482908 0.869876 0.445936277425829 0.0228212 0.0181517 1.25725 0.81688989874978 0.823147
chr:20251-20550 2 0.0749722 0.0375709 1.99549 0.00460126498906077 0.0126366 0.026607 0.474935 1 0.0668608 0.0451947 1.47939 0.104378042683059 0.0359489 0.0805501 0.446292 1 0.042007 0.044113 0.952259 0.307106689531087 0.0228212 0.0212727 1.07279 1 0.823147
chr:20251-20550 3 0.0749722 0.0393012 1.90763 0.00709568653903692 0.0126366 0.0199006 0.634986 1 0.0668608 0.0451954 1.47937 0.122011815029291 0.0359489 0.0689057 0.521712 1 0.042007 0.0408607 1.02805 0.283907818103098 0.0228212 0.0147118 1.55122 0.442527413407759 0.823147
chr:20251-20550 4 0.0749722 0.0511834 1.46478 0.0371788969990512 0.0126366 0.0219091 0.576774 1 0.0668608 0.0503552 1.32778 0.218486547965908 0.0359489 0.0781731 0.459863 1 0.042007 0.043578 0.96395 0.347688372533234 0.0228212 0.0183139 1.24611 0.828422170489804 0.823147
chr:20251-20550 5 0.0749722 0.0479661 1.56302 0.0342122357992253 0.0126366 0.0244965 0.515853 1 0.0668608 0.0463418 1.44278 0.121564764949963 0.0359489 0.071624 0.501911 1 0.042007 0.0537858 0.781005 0.721210315372397 0.0228212 0.0190108 1.20043 1 0.823147
chr:20251-20550 6 0.0749722 0.0486154 1.54215 0.0367924780522767 0.0126366 0.0177171 0.713243 1 0.0668608 0.0421252 1.58719 0.0626543621362846 0.0359489 0.0809949 0.443842 1 0.042007 0.0445002 0.943973 0.434701977033076 0.0228212 0.0180624 1.26346 0.769369596907787 0.823147
chr:20251-20550 7 0.0749722 0.0392496 1.91014 0.00500482024590776 0.0126366 0.0199454 0.63356 1 0.0668608 0.049866 1.34081 0.191289515184085 0.0359489 0.0854602 0.420651 1 0.042007 0.0428276 0.980839 0.240824012099804 0.0228212 0.0180463 1.26459 0.899901694781543 0.823147
chr:20251-20550 8 0.0749722 0.0333694 2.24674 0.00150372297244861 0.0126366 0.0174548 0.723961 1 0.0668608 0.0396322 1.68703 0.0425636703173047 0.0359489 0.0679969 0.528684 1 0.042007 0.0394458 1.06493 0.179937038277611 0.0228212 0.0167886 1.35933 0.634194139288888 0.823147
chr:20251-20550 9 0.0749722 0.0527718 1.42069 0.0453805162491044 0.0126366 0.0206041 0.613305 1 0.0668608 0.0621643 1.07555 0.645204320519129 0.0359489 0.0857827 0.419069 1 0.042007 0.045035 0.932763 0.39727856741309 0.0228212 0.0216756 1.05285 1 0.823147
chr:20401-20700 0 0.0830678 0.0463969 1.79037 0.00784667596853905 0.0084102 0.0221072 0.380428 1 0.0657969 0.0566559 1.16134 0.318356140011049 0.0545231 0.0767771 0.710148 1 0.015675 0.0435371 0.360038 1 0.0269697 0.0204861 1.31649 0.347195734263875 0.85281
chr:20401-20700 1 0.0830678 0.0324293 2.5615 0.00036185321639437 0.0084102 0.0160141 0.525175 1 0.0657969 0.0388538 1.69345 0.038601529462405 0.0545231 0.0845938 0.644528 1 0.015675 0.0356824 0.439292 1 0.0269697 0.0164977 1.63476 0.19517684306353 0.85281
chr:20401-20700 2 0.0830678 0.0752265 1.10424 0.135162673817492 0.0084102 0.0264332 0.318168 1 0.0657969 0.0807225 0.8151 1 0.0545231 0.0787496 0.69236 0.519407326059976 0.015675 0.0586918 0.267073 1 0.0269697 0.0212529 1.26899 0.310190142490365 0.85281
chr:20401-20700 3 0.0830678 0.041318 2.01045 0.00424276729487572 0.0084102 0.018182 0.462556 1 0.0657969 0.0613886 1.07181 0.396824404847004 0.0545231 0.07709 0.707266 1 0.015675 0.0449244 0.34892 1 0.0269697 0.0145826 1.84944 0.11143383262918 0.85281
chr:20401-20700 4 0.0830678 0.0407304 2.03945 0.00299825168593093 0.0084102 0.0271967 0.309236 1 0.0657969 0.0576292 1.14173 0.362560112009047 0.0545231 0.0778074 0.700744 0.552087919559871 0.015675 0.0430567 0.364055 1 0.0269697 0.0244641 1.10242 0.584634435639232 0.85281
chr:20401-20700 5 0.0830678 0.044396 1.87106 0.0071375092520205 0.0084102 0.0210685 0.399184 1 0.0657969 0.0633917 1.03794 0.484108467647395 0.0545231 0.068301 0.798277 0.301263696322314 0.015675 0.0497283 0.315213 0.998871621018033 0.0269697 0.0211925 1.27261 0.334789658277591 0.85281
chr:20401-20700 6 0.0830678 0.0438448 1.89459 0.00621318568197582 0.0084102 0.017236 0.487944 1 0.0657969 0.055726 1.18072 0.271636536245341 0.0545231 0.0736093 0.740709 0.422117649134577 0.015675 0.0427502 0.366665 1 0.0269697 0.0156484 1.72348 0.141124019630948 0.85281
chr:20401-20700 7 0.0830678 0.0404343 2.05439 0.00290052715077882 0.0084102 0.0185239 0.454019 1 0.0657969 0.045933 1.43245 0.103527490712251 0.0545231 0.0760412 0.717021 1 0.015675 0.0411501 0.380923 1 0.0269697 0.0164212 1.64237 0.177713031782999 0.85281
chr:20401-20700 8 0.0830678 0.0451863 1.83834 0.00759408154947006 0.0084102 0.017211 0.488653 1 0.0657969 0.054934 1.19774 0.267406649118364 0.0545231 0.0716947 0.76049 0.424908307305445 0.015675 0.0452354 0.346521 1 0.0269697 0.0187875 1.43551 0.252897517980484 0.85281
chr:20401-20700 9 0.0830678 0.0404521 2.05349 0.00347095963944932 0.0084102 0.024605 0.341809 1 0.0657969 0.0445301 1.47758 0.0831482496672462 0.0545231 0.0871125 0.625893 1 0.015675 0.0464488 0.337468 1 0.0269697 0.0201821 1.33632 0.350575760911806 0.85281
chr:20551-20850 0 0.0477364 0.0446109 1.07006 0.591230956418186 0.0208092 0.024229 0.858855 0.659082520705208 0.0502964 0.0511996 0.982359 0.920630652750019 0.0756622 0.0773422 0.978278 0.0711003052154364 0.0186452 0.0394792 0.472279 1 0.0206139 0.0162019 1.27231 0.208701646193591 0.87851
chr:20551-20850 1 0.0477364 0.0448929 1.06334 0.638815996392744 0.0208092 0.0175275 1.18723 0.272860870980459 0.0502964 0.0499671 1.00659 0.868989307886643 0.0756622 0.0757388 0.998989 0.0613121610492535 0.0186452 0.0445939 0.418111 1 0.0206139 0.0151479 1.36084 0.148575444075884 0.87851
chr:20551-20850 2 0.0477364 0.0392014 1.21772 0.354976873378232 0.0208092 0.0178901 1.16317 0.284938405237862 0.0502964 0.0558191 0.901061 1 0.0756622 0.0845531 0.894848 0.104114645073196 0.0186452 0.0419846 0.444096 1 0.0206139 0.0159408 1.29315 0.16267567224867 0.87851
chr:20551-20850 3 0.0477364 0.0653735 0.73021 1 0.0208092 0.0235768 0.882613 0.505109899197237 0.0502964 0.0748622 0.671853 1 0.0756622 0.0788395 0.959699 0.0674602069419208 0.0186452 0.0430671 0.432934 1 0.0206139 0.0183596 1.12279 0.252562381146333 0.87851
chr:20551-20850 4 0.0477364 0.0566033 0.84335 0.952368497051015 0.0208092 0.0252412 0.824414 0.597471732241509 0.0502964 0.0612934 0.820584 1 0.0756622 0.0791225 0.956267 0.0654347432711946 0.0186452 0.046704 0.399221 1 0.0206139 0.0192199 1.07253 0.299982941902135 0.87851
chr:20551-20850 5 0.0477364 0.0390162 1.2235 0.364266031227617 0.0208092 0.0160017 1.30044 0.227503468914156 0.0502964 0.0460188 1.09295 0.75009884869834 0.0756622 0.0763717 0.99071 0.0766440841542759 0.0186452 0.0359805 0.518203 1 0.0206139 0.0166356 1.23914 0.198505762659167 0.87851
chr:20551-20850 6 0.0477364 0.0341962 1.39596 0.234346524699828 0.0208092 0.0218508 0.952331 0.552996690182604 0.0502964 0.04908 1.02478 0.855195191686068 0.0756622 0.0755764 1.00114 0.0669922586630088 0.0186452 0.0407295 0.457781 1 0.0206139 0.0193565 1.06496 0.338886808320299 0.87851
chr:20551-20850 7 0.0477364 0.0430594 1.10862 0.577791889277158 0.0208092 0.0165844 1.25475 0.266238704172362 0.0502964 0.0509017 0.988108 0.853256596418212 0.0756622 0.08194 0.923385 0.08870846180491 0.0186452 0.0429551 0.434063 1 0.0206139 0.0175369 1.17546 0.205041453603025 0.87851
chr:20551-20850 8 0.0477364 0.0423556 1.12704 0.482616984418717 0.0208092 0.017371 1.19793 0.277019531117622 0.0502964 0.0509387 0.987391 1 0.0756622 0.0798782 0.94722 0.102816800422146 0.0186452 0.0376655 0.495021 1 0.0206139 0.0163723 1.25907 0.196390116895357 0.87851
chr:20551-20850 9 0.0477364 0.0478406 0.997822 0.72404278397686 0.0208092 0.0209035 0.995489 0.427263627096684 0.0502964 0.0565534 0.889361 1 0.0756622 0.076433 0.989915 0.063375582900062 0.0186452 0.0500492 0.372537 1 0.0206139 0.0191893 1.07424 0.298039449311433 0.87851
chr:20701-21000 0 0.0599342 0.0414606 1.44557 0.204959684202093 0.0163101 0.0217451 0.750059 0.861041473559879 0.0565139 0.048912 1.15542 0.800958266655998 0.0587977 0.0747981 0.786085 0.484966718459995 0.0261294 0.0385602 0.677626 1 0.0213836 0.0176685 1.21027 0.359638839364272 0.858327
chr:20701-21000 1 0.0599342 0.0468845 1.27834 0.494019482174079 0.0163101 0.0239482 0.681057 0.943459441698358 0.0565139 0.0524425 1.07764 0.982666873872523 0.0587977 0.0670579 0.87682 0.388725185166608 0.0261294 0.0483071 0.540902 1 0.0213836 0.0170359 1.25521 0.340437796611692 0.858327
chr:20701-21000 2 0.0599342 0.0633018 0.946801 1 0.0163101 0.0237114 0.687859 0.977690654020673 0.0565139 0.0687385 0.822158 1 0.0587977 0.0879789 0.668316 0.66271860598799 0.0261294 0.0516048 0.506337 1 0.0213836 0.021459 0.996486 0.454529515170045 0.858327
chr:20701-21000 3 0.0599342 0.0526373 1.13863 0.613296788052744 0.0163101 0.030998 0.526166 0.981947473844635 0.0565139 0.0521879 1.08289 0.859125068390381 0.0587977 0.0853821 0.688642 0.738291463971514 0.0261294 0.0379595 0.688349 1 0.0213836 0.0213318 1.00243 0.532489745672138 0.858327
chr:20701-21000 4 0.0599342 0.067921 0.88241 1 0.0163101 0.0247004 0.660317 0.973398141877339 0.0565139 0.0692623 0.81594 1 0.0587977 0.0855669 0.687155 0.583794666665319 0.0261294 0.0430974 0.606287 1 0.0213836 0.0207624 1.02992 0.433517261647263 0.858327
chr:20701-21000 5 0.0599342 0.0425383 1.40895 0.254252316860778 0.0163101 0.0245467 0.664452 1 0.0565139 0.0541846 1.04299 0.985683241783004 0.0587977 0.0801677 0.733434 0.648795561518019 0.0261294 0.0395996 0.65984 1 0.0213836 0.0208648 1.02486 0.514829904097317 0.858327
chr:20701-21000 6 0.0599342 0.0508452 1.17876 0.534878937933033 0.0163101 0.018572 0.878209 0.735503692080829 0.0565139 0.0477149 1.18441 0.65316267988258 0.0587977 0.0878607 0.669215 0.808370793207223 0.0261294 0.0443854 0.588694 1 0.0213836 0.0194434 1.09979 0.420229257159096 0.858327
chr:20701-21000 7 0.0599342 0.0340894 1.75815 0.0583878397525677 0.0163101 0.0252771 0.645252 1 0.0565139 0.0402014 1.40577 0.416841101912178 0.0587977 0.0901688 0.652085 1 0.0261294 0.0318687 0.819908 0.717046706967275 0.0213836 0.0168983 1.26543 0.356495199233782 0.858327
chr:20701-21000 8 0.0599342 0.0406938 1.47281 0.180834322533437 0.0163101 0.0176958 0.921693 0.676691563499094 0.0565139 0.0401759 1.40666 0.411590423351832 0.0587977 0.0820906 0.716254 0.763829109968685 0.0261294 0.0364998 0.715878 1 0.0213836 0.0156385 1.36737 0.258819195782472 0.858327
chr:20701-21000 9 0.0599342 0.0430905 1.39089 0.228982914997495 0.0163101 0.0177061 0.921157 0.683678864128908 0.0565139 0.0454967 1.24215 0.684124409836487 0.0587977 0.0782264 0.751635 0.654219253300646 0.0261294 0.0341166 0.765885 0.962504749676972 0.0213836 0.0158679 1.3476 0.264629355596804 0.858327
chr:20851-21150 0 0.0666394 0.0359112 1.85567 0.0106871043978664 0.00402478 0.0169075 0.238047 1 0.0436875 0.0431661 1.01208 1 0.0428905 0.0651094 0.658745 1 0.065241 0.0342576 1.90442 0.00301678992000387 0.0302932 0.0153331 1.97567 0.11703260780152 0.829527
chr:20851-21150 1 0.0666394 0.0422446 1.57747 0.0615859416107326 0.00402478 0.0216669 0.185757 1 0.0436875 0.0481889 0.906588 1 0.0428905 0.0823153 0.521051 1 0.065241 0.05184 1.25851 0.0500522373418155 0.0302932 0.0176007 1.72114 0.198750274037533 0.829527
chr:20851-21150 2 0.0666394 0.049795 1.33827 0.133683671338875 0.00402478 0.0189316 0.212596 1 0.0436875 0.0433067 1.00879 0.957454704116845 0.0428905 0.0800578 0.535744 1 0.065241 0.0466106 1.3997 0.0287481490528007 0.0302932 0.0193756 1.56347 0.265859167900947 0.829527
chr:20851-21150 3 0.0666394 0.0448179 1.48689 0.0617673690582252 0.00402478 0.0211584 0.190221 1 0.0436875 0.053325 0.819269 1 0.0428905 0.077659 0.552293 1 0.065241 0.0408971 1.59525 0.011907890888831 0.0302932 0.0192547 1.57329 0.300628981843819 0.829527
chr:20851-21150 4 0.0666394 0.0695314 0.958407 0.659955214680539 0.00402478 0.0191597 0.210065 1 0.0436875 0.0786437 0.555512 1 0.0428905 0.106423 0.403019 1 0.065241 0.0533528 1.22282 0.0748382378657211 0.0302932 0.0208816 1.45071 0.344822352396034 0.829527
chr:20851-21150 5 0.0666394 0.0369018 1.80586 0.0201094034236614 0.00402478 0.0182294 0.220785 1 0.0436875 0.0438072 0.997268 1 0.0428905 0.0690907 0.620785 1 0.065241 0.0376 1.73513 0.00688998301710775 0.0302932 0.0184231 1.64431 0.278492451723309 0.829527
chr:20851-21150 6 0.0666394 0.0370398 1.79913 0.0161306319264776 0.00402478 0.0194822 0.206588 1 0.0436875 0.0388046 1.12583 0.823718837888857 0.0428905 0.068147 0.629382 1 0.065241 0.0397003 1.64334 0.00707513706736851 0.0302932 0.0169433 1.78792 0.173495927473536 0.829527
chr:20851-21150 7 0.0666394 0.0486442 1.36994 0.100154342682747 0.00402478 0.0243122 0.165546 1 0.0436875 0.0658645 0.663294 1 0.0428905 0.0833668 0.514479 1 0.065241 0.0408472 1.5972 0.0123178424738752 0.0302932 0.0190947 1.58647 0.301364596262334 0.829527
chr:20851-21150 8 0.0666394 0.0390897 1.70478 0.0255309807270354 0.00402478 0.0160278 0.251112 1 0.0436875 0.0471809 0.925957 1 0.0428905 0.0643293 0.666734 1 0.065241 0.0376314 1.73369 0.00699331170299988 0.0302932 0.017603 1.72091 0.207779910141345 0.829527
chr:20851-21150 9 0.0666394 0.0414545 1.60753 0.0450310572041488 0.00402478 0.0194945 0.206457 1 0.0436875 0.0497428 0.878268 1 0.0428905 0.0854915 0.501693 1 0.065241 0.0477567 1.36611 0.0254891705678965 0.0302932 0.0172673 1.75437 0.17683883194125 0.829527
chr:21001-21300 0 0.0450503 0.0417535 1.07896 0.379461424714545 0.0274081 0.0205956 1.33077 0.404293821912863 0.0384146 0.0436793 0.879469 1 0.0398327 0.0703409 0.566281 1 0.0673902 0.0452469 1.48939 0.0235982241958838 0.0393374 0.0206078 1.90886 0.0597000440959677 0.858697
chr:21001-21300 1 0.0450503 0.043491 1.03585 0.507919917045399 0.0274081 0.012892 2.12598 0.042164867180114 0.0384146 0.0537884 0.71418 1 0.0398327 0.0800774 0.497427 1 0.0673902 0.0381955 1.76435 0.0113314140656047 0.0393374 0.0132122 2.97735 0.00208223907853688 0.858697
chr:21001-21300 2 0.0450503 0.0360739 1.24883 0.170587818374715 0.0274081 0.0222154 1.23374 0.442799877852804 0.0384146 0.0444842 0.863556 1 0.0398327 0.0816261 0.48799 1 0.0673902 0.0370615 1.81833 0.00687456252941887 0.0393374 0.0154804 2.54111 0.0138661431039676 0.858697
chr:21001-21300 3 0.0450503 0.0444532 1.01343 0.486351457992051 0.0274081 0.0184541 1.4852 0.261150832544086 0.0384146 0.0599915 0.640334 1 0.0398327 0.0784619 0.507669 1 0.0673902 0.0417539 1.61399 0.0154382269315984 0.0393374 0.017188 2.28865 0.0176582503900566 0.858697
chr:21001-21300 4 0.0450503 0.0324385 1.38879 0.107712401168392 0.0274081 0.0182182 1.50444 0.231214262774816 0.0384146 0.040158 0.956586 1 0.0398327 0.0776284 0.51312 1 0.0673902 0.0377051 1.7873 0.00715801258441073 0.0393374 0.0177799 2.21246 0.0243374581240827 0.858697
chr:21001-21300 5 0.0450503 0.0454918 0.990295 0.531895984423314 0.0274081 0.0183809 1.49112 0.212594171895723 0.0384146 0.053117 0.723207 1 0.0398327 0.0785649 0.507004 1 0.0673902 0.0450832 1.4948 0.0272783290176747 0.0393374 0.0140061 2.80859 0.00502090921721099 0.858697
chr:21001-21300 6 0.0450503 0.0606156 0.743213 1 0.0274081 0.0206782 1.32546 0.468433838068533 0.0384146 0.0796494 0.482296 1 0.0398327 0.083355 0.477868 1 0.0673902 0.0482183 1.39761 0.0389372301388686 0.0393374 0.0190687 2.06293 0.0339724093646808 0.858697
chr:21001-21300 7 0.0450503 0.0519808 0.866672 0.850610038512735 0.0274081 0.022655 1.2098 0.583242426872354 0.0384146 0.0565862 0.678869 1 0.0398327 0.0787194 0.506009 1 0.0673902 0.0490862 1.3729 0.0438028286809344 0.0393374 0.0200362 1.96332 0.0540958817180374 0.858697
chr:21001-21300 8 0.0450503 0.0471475 0.955518 0.569429498994848 0.0274081 0.0185243 1.47958 0.273137478056564 0.0384146 0.0415112 0.925403 1 0.0398327 0.0778503 0.511658 1 0.0673902 0.043751 1.54031 0.0224915653358378 0.0393374 0.0187321 2.1 0.034653164399306 0.858697
chr:21001-21300 9 0.0450503 0.0486772 0.925491 0.721544138824276 0.0274081 0.0147303 1.86066 0.0928729302764 0.0384146 0.0491127 0.782172 1 0.0398327 0.0755953 0.52692 1 0.0673902 0.0403351 1.67076 0.0149203053209408 0.0393374 0.0162246 2.42455 0.0101205367535793 0.858697
chr:2101-2400 0 0.151964 0.041096 3.69778 3.20163122680128e-08 0.0254284 0.023977 1.06053 0.659946983908178 0.0669316 0.0502997 1.33066 0.298152351956755 0.114134 0.0753938 1.51384 0.00250565979399897 0.0411786 0.038902 1.05852 0.000906991222274223 0.0373108 0.0187294 1.9921 0.0601190254491001 0.363443
chr:2101-2400 1 0.151964 0.0344676 4.40889 7.58133777978287e-10 0.0254284 0.0155932 1.63074 0.161204788573536 0.0669316 0.0481898 1.38892 0.227598930020428 0.114134 0.0839421 1.35968 0.00354760615811156 0.0411786 0.0366688 1.12299 0.000169315420381455 0.0373108 0.0179016 2.08422 0.0286975814360744 0.363443
chr:2101-2400 2 0.151964 0.0593699 2.55961 5.66824410114242e-05 0.0254284 0.0207612 1.2248 0.446811336653035 0.0669316 0.0713183 0.938491 1 0.114134 0.0822396 1.38782 0.00792241968951157 0.0411786 0.0458365 0.89838 0.02016748906403 0.0373108 0.0192658 1.93663 0.0626540590688988 0.363443
chr:2101-2400 3 0.151964 0.0555066 2.73776 1.69460224831441e-05 0.0254284 0.0323776 0.78537 1 0.0669316 0.0804469 0.831997 1 0.114134 0.10154 1.12403 0.0563502493954608 0.0411786 0.0455719 0.903596 0.0180217461938521 0.0373108 0.020585 1.81252 0.137737969756301 0.363443
chr:2101-2400 4 0.151964 0.042759 3.55397 3.60811867050614e-08 0.0254284 0.0207262 1.22687 0.397643097948897 0.0669316 0.0497648 1.34496 0.29575002542366 0.114134 0.0784497 1.45487 0.00323936354129251 0.0411786 0.0358267 1.14938 0.000393214188359803 0.0373108 0.017161 2.17416 0.0308231391044668 0.363443
chr:2101-2400 5 0.151964 0.0498361 3.04928 1.93023526073866e-06 0.0254284 0.0212687 1.19558 0.521195982520509 0.0669316 0.0448701 1.49167 0.148160715379934 0.114134 0.0767537 1.48702 0.00218006376657343 0.0411786 0.0434554 0.947606 0.00598963571367095 0.0373108 0.0220686 1.69067 0.120860360165485 0.363443
chr:2101-2400 6 0.151964 0.0461154 3.2953 4.36299072203994e-07 0.0254284 0.0309275 0.822194 1 0.0669316 0.0474124 1.41169 0.185173028722494 0.114134 0.0807619 1.41322 0.00499613792131104 0.0411786 0.0434347 0.948058 0.00411205663464997 0.0373108 0.0211385 1.76506 0.123569217597581 0.363443
chr:2101-2400 7 0.151964 0.048841 3.1114 9.08615468753204e-07 0.0254284 0.0231207 1.09981 0.596705149370173 0.0669316 0.0555176 1.20559 0.460801137049466 0.114134 0.0792308 1.44053 0.00198185478372126 0.0411786 0.0411513 1.00066 0.00363124899012246 0.0373108 0.0194585 1.91746 0.0669042703229066 0.363443
chr:2101-2400 8 0.151964 0.0532721 2.8526 4.1043527726492e-06 0.0254284 0.0157249 1.61708 0.150693575656821 0.0669316 0.0503607 1.32904 0.354742472189495 0.114134 0.088315 1.29235 0.00734636998045057 0.0411786 0.0390381 1.05483 0.00366659237784772 0.0373108 0.0156059 2.39081 0.0139244863391992 0.363443
chr:2101-2400 9 0.151964 0.0478357 3.17679 6.97701990848287e-07 0.0254284 0.0183304 1.38723 0.257828392685079 0.0669316 0.0561775 1.19143 0.403773343711823 0.114134 0.073956 1.54327 0.00084703518242879 0.0411786 0.0425631 0.967472 0.00370263590721642 0.0373108 0.0160391 2.32624 0.0176039394995706 0.363443
chr:21151-21450 0 0.0349433 0.0366394 0.953708 0.481930339475072 0.0445039 0.0200648 2.21801 0.0122306434037457 0.0367997 0.0476222 0.772743 1 0.03808 0.0779264 0.488666 1 0.0645642 0.0363997 1.77376 0.0099302519326655 0.0257473 0.0175719 1.46525 0.367818268513331 0.833147
chr:21151-21450 1 0.0349433 0.0592574 0.589687 1 0.0445039 0.0242972 1.83165 0.0476778279458367 0.0367997 0.0638184 0.576632 1 0.03808 0.0727879 0.523164 1 0.0645642 0.0566714 1.13927 0.14949678213085 0.0257473 0.0199163 1.29278 0.639886987249014 0.833147
chr:21151-21450 2 0.0349433 0.0565719 0.617679 1 0.0445039 0.0192688 2.30964 0.00721817112648315 0.0367997 0.069063 0.532842 1 0.03808 0.0819512 0.464667 1 0.0645642 0.0456816 1.41335 0.0428061297644783 0.0257473 0.014771 1.7431 0.235850523914771 0.833147
chr:21151-21450 3 0.0349433 0.051975 0.67231 1 0.0445039 0.0252986 1.75914 0.0690924710175055 0.0367997 0.0649836 0.566292 1 0.03808 0.0767985 0.495843 1 0.0645642 0.0411232 1.57002 0.0271669119219523 0.0257473 0.0191779 1.34255 0.536551873470523 0.833147
chr:21151-21450 4 0.0349433 0.0641823 0.544438 1 0.0445039 0.0246506 1.80539 0.0545738848854213 0.0367997 0.06402 0.574816 1 0.03808 0.0839159 0.453788 1 0.0645642 0.0509459 1.26731 0.0941462153214409 0.0257473 0.0200974 1.28113 0.643134565371377 0.833147
chr:21151-21450 5 0.0349433 0.0546331 0.639599 1 0.0445039 0.0187037 2.37942 0.00637794704460115 0.0367997 0.0517788 0.71071 1 0.03808 0.0749842 0.50784 1 0.0645642 0.0529745 1.21878 0.130433795817526 0.0257473 0.0158064 1.62892 0.278000657224759 0.833147
chr:21151-21450 6 0.0349433 0.0402266 0.868662 0.616361992209564 0.0445039 0.0214557 2.07422 0.0164096723170903 0.0367997 0.0509407 0.722403 1 0.03808 0.0671703 0.566917 1 0.0645642 0.0342112 1.88722 0.00696954125591276 0.0257473 0.0135432 1.90112 0.163340785418434 0.833147
chr:21151-21450 7 0.0349433 0.055035 0.634929 1 0.0445039 0.0191016 2.32985 0.0080524412675127 0.0367997 0.0674846 0.545305 1 0.03808 0.0808949 0.470734 1 0.0645642 0.0433897 1.48801 0.0384141823843264 0.0257473 0.0152909 1.68383 0.21404891321563 0.833147
chr:21151-21450 8 0.0349433 0.051975 0.67231 1 0.0445039 0.0227533 1.95593 0.0322942900148177 0.0367997 0.0567821 0.648086 1 0.03808 0.0860962 0.442296 1 0.0645642 0.0453335 1.42421 0.0407760914980394 0.0257473 0.0205761 1.25132 0.699111316050961 0.833147
chr:21151-21450 9 0.0349433 0.04518 0.773424 0.951404925823966 0.0445039 0.0250034 1.77991 0.0585683578591875 0.0367997 0.0456963 0.80531 1 0.03808 0.0736594 0.516974 1 0.0645642 0.0418074 1.54432 0.0292991797730581 0.0257473 0.0195644 1.31603 0.633282266012657 0.833147
chr:21301-21600 0 0.0744421 0.056804 1.31051 0.0848117879196908 0.0224314 0.0175387 1.27897 0.539106647279447 0.0733405 0.068195 1.07545 0.298105042184872 0.0789974 0.0791328 0.998289 0.814858953048046 0.0738086 0.0419126 1.76101 0.0100273125290253 0.00835806 0.0167725 0.498319 1 0.786656
chr:21301-21600 1 0.0744421 0.0398724 1.86701 0.00630397455366738 0.0224314 0.0236705 0.947652 1 0.0733405 0.0499523 1.46821 0.0287600372144501 0.0789974 0.0662975 1.19156 0.362854386098077 0.0738086 0.0490378 1.50514 0.0199902921405991 0.00835806 0.0169037 0.494452 1 0.786656
chr:21301-21600 2 0.0744421 0.0447198 1.66463 0.0124761573455808 0.0224314 0.0223247 1.00478 0.988716584381432 0.0733405 0.0495143 1.4812 0.0304420501789289 0.0789974 0.0754033 1.04767 0.619463739241251 0.0738086 0.0425124 1.73617 0.00732465388012526 0.00835806 0.0205374 0.406968 1 0.786656
chr:21301-21600 3 0.0744421 0.0538126 1.38336 0.0688142534172281 0.0224314 0.0175845 1.27563 0.548217582580937 0.0733405 0.0593554 1.23562 0.153957639349567 0.0789974 0.0822231 0.960769 0.880643704755746 0.0738086 0.0457293 1.61403 0.0210551221684578 0.00835806 0.016093 0.51936 1 0.786656
chr:21301-21600 4 0.0744421 0.0487091 1.5283 0.0261453284610257 0.0224314 0.0215089 1.04289 0.874138032288876 0.0733405 0.0526335 1.39342 0.0545953494524281 0.0789974 0.0873126 0.904765 1 0.0738086 0.0428796 1.7213 0.00823250833603495 0.00835806 0.0177367 0.47123 1 0.786656
chr:21301-21600 5 0.0744421 0.0518529 1.43564 0.0715589399811022 0.0224314 0.0216629 1.03548 0.87724677139036 0.0733405 0.0703151 1.04303 0.346670279973751 0.0789974 0.0887551 0.89006 1 0.0738086 0.058683 1.25775 0.106414872251564 0.00835806 0.0188038 0.444488 1 0.786656
chr:21301-21600 6 0.0744421 0.0428308 1.73805 0.00739942233469915 0.0224314 0.0188628 1.18919 0.650851725296238 0.0733405 0.0367774 1.99417 0.00230647012629959 0.0789974 0.0783183 1.00867 0.777951667719462 0.0738086 0.0402878 1.83203 0.00339062165764981 0.00835806 0.0161054 0.51896 1 0.786656
chr:21301-21600 7 0.0744421 0.0471492 1.57886 0.022580002433944 0.0224314 0.0162737 1.37838 0.454373080811232 0.0733405 0.043421 1.68906 0.0109291818755207 0.0789974 0.0854462 0.924528 0.975802673359012 0.0738086 0.0444103 1.66197 0.0112057693792832 0.00835806 0.0176409 0.473789 1 0.786656
chr:21301-21600 8 0.0744421 0.0445373 1.67146 0.0142635507478495 0.0224314 0.0266821 0.840691 1 0.0733405 0.0590945 1.24107 0.113002248936122 0.0789974 0.077811 1.01525 0.734433132358104 0.0738086 0.0466375 1.5826 0.0161950139184158 0.00835806 0.0230203 0.363073 1 0.786656
chr:21301-21600 9 0.0744421 0.0330929 2.24949 0.000590045084830515 0.0224314 0.0189948 1.18092 0.693896042990161 0.0733405 0.0333506 2.19908 0.000550569065639217 0.0789974 0.0686267 1.15112 0.361074100367896 0.0738086 0.0404585 1.8243 0.00219928470157194 0.00835806 0.0167547 0.498849 1 0.786656
chr:21451-21750 0 0.251748 0.0572947 4.39391 0 0.0290989 0.0204898 1.42017 0.245092193010373 0.221229 0.0647748 3.41536 1.46549439250521e-14 0.130477 0.0782659 1.6671 0.0051477383483669 0.10959 0.0509033 2.15291 2.71094025006136e-09 0.0332689 0.021508 1.54682 0.135073492824007 0.430522
chr:21451-21750 1 0.251748 0.0654688 3.84531 2.22044604925031e-16 0.0290989 0.0260529 1.11692 0.491120712880712 0.221229 0.0743416 2.97584 9.73443547991337e-13 0.130477 0.0784235 1.66375 0.00684162634295848 0.10959 0.0499587 2.19361 4.7199890662597e-09 0.0332689 0.0196719 1.69119 0.116560577674087 0.430522
chr:21451-21750 2 0.251748 0.0474863 5.30149 0 0.0290989 0.0268333 1.08443 0.533618555710017 0.221229 0.0521279 4.24397 0 0.130477 0.0843844 1.54622 0.0146434733191442 0.10959 0.0471391 2.32482 4.9514281563745e-11 0.0332689 0.0184656 1.80167 0.085132662069772 0.430522
chr:21451-21750 3 0.251748 0.0483378 5.2081 0 0.0290989 0.0167971 1.73238 0.0987776037534054 0.221229 0.0580406 3.81162 0 0.130477 0.0764072 1.70765 0.00892773699600147 0.10959 0.0455166 2.40769 1.61104463103356e-11 0.0332689 0.0190615 1.74535 0.0617640110325248 0.430522
chr:21451-21750 4 0.251748 0.0426136 5.90769 0 0.0290989 0.0230936 1.26004 0.364745468551669 0.221229 0.0539956 4.09717 0 0.130477 0.0963604 1.35405 0.0462178713649813 0.10959 0.0482833 2.26973 2.58801868824321e-11 0.0332689 0.0205934 1.61551 0.122083480779091 0.430522
chr:21451-21750 5 0.251748 0.0658676 3.82203 2.22044604925031e-16 0.0290989 0.0252075 1.15437 0.420775597058329 0.221229 0.0643371 3.43859 2.09832151654155e-14 0.130477 0.0882735 1.4781 0.0157495002550466 0.10959 0.048661 2.25211 4.47975079254093e-09 0.0332689 0.0176465 1.8853 0.0624802804050679 0.430522
chr:21451-21750 6 0.251748 0.0316087 7.96452 0 0.0290989 0.0213255 1.36451 0.217234311744636 0.221229 0.0453815 4.87487 0 0.130477 0.0765935 1.7035 0.00102073480162113 0.10959 0.0369214 2.9682 4.44089209850063e-15 0.0332689 0.0149042 2.23218 0.01852599735972 0.430522
chr:21451-21750 7 0.251748 0.0587805 4.28285 0 0.0290989 0.0239229 1.21636 0.438151014148145 0.221229 0.0588811 3.75722 1.11022302462516e-16 0.130477 0.0795687 1.6398 0.0056375265325781 0.10959 0.0517402 2.11808 4.12520673176431e-09 0.0332689 0.0227368 1.46322 0.182749952436373 0.430522
chr:21451-21750 8 0.251748 0.0423329 5.94686 0 0.0290989 0.0254527 1.14325 0.463373350427015 0.221229 0.04767 4.64084 0 0.130477 0.0816104 1.59878 0.00511222860203486 0.10959 0.0428148 2.55963 1.16884280032536e-12 0.0332689 0.0198884 1.67278 0.11040419561269 0.430522
chr:21451-21750 9 0.251748 0.0371902 6.7692 0 0.0290989 0.0252597 1.15199 0.423081419472613 0.221229 0.0459557 4.81396 0 0.130477 0.0805844 1.61913 0.00286638126245797 0.10959 0.0420273 2.60759 1.71640479607049e-13 0.0332689 0.0174138 1.91049 0.0595460243422116 0.430522
chr:21601-21900 0 0.323463 0.0529531 6.10848 0 0.06986 0.0196862 3.54868 3.28553456748759e-05 0.324765 0.0592132 5.48467 0 0.152051 0.0875715 1.73631 0.000939336761400678 0.151524 0.0506542 2.99134 5.55111512312578e-16 0.0415812 0.020094 2.06933 0.000626608607301904 0.231004
chr:21601-21900 1 0.323463 0.046909 6.89554 0 0.06986 0.0275909 2.53199 0.00054525738062805 0.324765 0.062053 5.23367 0 0.152051 0.0794194 1.91453 0.000110176062946832 0.151524 0.0388305 3.90219 0 0.0415812 0.0164897 2.52165 0.000354379826974394 0.231004
chr:21601-21900 2 0.323463 0.0495677 6.52568 0 0.06986 0.0204812 3.41093 2.48575227049797e-05 0.324765 0.0684699 4.74318 0 0.152051 0.0745631 2.03923 2.68250157485772e-05 0.151524 0.049808 3.04216 3.33066907387547e-16 0.0415812 0.01729 2.40493 0.000254254752777072 0.231004
chr:21601-21900 3 0.323463 0.0437292 7.39696 0 0.06986 0.0207818 3.3616 6.03870953661545e-05 0.324765 0.0636891 5.09922 0 0.152051 0.0831067 1.82959 0.000286920505219723 0.151524 0.0468264 3.23587 0 0.0415812 0.0209926 1.98076 0.00107458228360657 0.231004
chr:21601-21900 4 0.323463 0.0425893 7.59494 0 0.06986 0.01951 3.58073 3.09670193441303e-05 0.324765 0.061562 5.27541 0 0.152051 0.099641 1.52599 0.0050888499729429 0.151524 0.0475187 3.18872 0 0.0415812 0.0193826 2.14528 0.000420078310861216 0.231004
chr:21601-21900 5 0.323463 0.0433857 7.45552 0 0.06986 0.0252923 2.76211 0.000740657048577953 0.324765 0.057683 5.63017 0 0.152051 0.0797823 1.90582 0.000726097660084579 0.151524 0.0500379 3.02818 0 0.0415812 0.0240687 1.7276 0.004493904278563 0.231004
chr:21601-21900 6 0.323463 0.0349971 9.24257 0 0.06986 0.01636 4.27017 1.55304541527013e-06 0.324765 0.0461579 7.03596 0 0.152051 0.0683019 2.22616 3.22829705035055e-06 0.151524 0.0409565 3.69963 0 0.0415812 0.0135586 3.06678 1.03967898625879e-05 0.231004
chr:21601-21900 7 0.323463 0.0544651 5.9389 0 0.06986 0.0279056 2.50344 0.000797146112461622 0.324765 0.064656 5.02297 0 0.152051 0.0925506 1.6429 0.00255181666957205 0.151524 0.0400924 3.77937 0 0.0415812 0.0179033 2.32254 0.000739420439806682 0.231004
chr:21601-21900 8 0.323463 0.0413893 7.81514 0 0.06986 0.0197313 3.54057 2.02156346729154e-05 0.324765 0.0443947 7.3154 0 0.152051 0.0910977 1.6691 0.000521480730623747 0.151524 0.0427656 3.54313 0 0.0415812 0.0160047 2.59806 7.12095135030344e-05 0.231004
chr:21601-21900 9 0.323463 0.0476693 6.78556 0 0.06986 0.0188404 3.70799 9.98298500110018e-06 0.324765 0.0535963 6.05947 0 0.152051 0.0782512 1.94311 3.23798968389077e-05 0.151524 0.0500242 3.02901 2.22044604925031e-16 0.0415812 0.0163433 2.54424 0.000100655078929535 0.231004
chr:21751-22050 0 0.185849 0.0451443 4.11678 2.1538326677728e-14 0.0568464 0.0299552 1.89771 0.226039616132458 0.27724 0.04282 6.47454 0 0.140504 0.0896888 1.56657 0.0290001586516916 0.136482 0.0384219 3.55219 1.64090963039598e-13 0.00362505 0.0203267 0.178339 0.89132834467479 0.34169
chr:21751-22050 1 0.185849 0.0469095 3.96186 2.42361686275672e-13 0.0568464 0.0142902 3.978 0.00199413986289665 0.27724 0.0642664 4.31392 0 0.140504 0.0806609 1.74191 0.00398425251545642 0.136482 0.04563 2.99106 2.06898942423095e-11 0.00362505 0.0146444 0.247538 0.25184462246482 0.34169
chr:21751-22050 2 0.185849 0.0477079 3.89556 4.5763393075049e-13 0.0568464 0.0256696 2.21454 0.0753091443406361 0.27724 0.0726494 3.81614 2.22044604925031e-16 0.140504 0.0744916 1.88617 0.00286225547711305 0.136482 0.0460165 2.96594 3.08822967198807e-11 0.00362505 0.0164297 0.22064 0.649770174988796 0.34169
chr:21751-22050 3 0.185849 0.0537081 3.46035 1.15023546243265e-11 0.0568464 0.0210595 2.69932 0.0326806349544768 0.27724 0.0468005 5.92387 0 0.140504 0.0772971 1.81771 0.0033646918542416 0.136482 0.0477425 2.85871 1.56987089994232e-10 0.00362505 0.0173596 0.208821 0.524689325148581 0.34169
chr:21751-22050 4 0.185849 0.053811 3.45374 2.14417372745856e-12 0.0568464 0.0188306 3.01883 0.0134651602961434 0.27724 0.0517675 5.35548 0 0.140504 0.0769267 1.82647 0.00305599862776096 0.136482 0.039545 3.45131 2.62856403310252e-12 0.00362505 0.0160406 0.225992 0.415882928345962 0.34169
chr:21751-22050 5 0.185849 0.0558107 3.32999 7.85871367980917e-12 0.0568464 0.035451 1.60352 0.426650455188748 0.27724 0.0583777 4.74907 0 0.140504 0.0866335 1.62182 0.0233316254526622 0.136482 0.0405598 3.36496 7.70972174990447e-12 0.00362505 0.020955 0.172992 1 0.34169
chr:21751-22050 6 0.185849 0.0488597 3.80373 2.36366481942696e-13 0.0568464 0.0170737 3.32947 0.00535897910733607 0.27724 0.0462276 5.99728 0 0.140504 0.093636 1.50053 0.0212967709383982 0.136482 0.0409315 3.3344 2.40429898212824e-12 0.00362505 0.0127375 0.284597 0.209630250873845 0.34169
chr:21751-22050 7 0.185849 0.0492919 3.77038 1.67532654415936e-12 0.0568464 0.0195362 2.9098 0.0223642502183471 0.27724 0.0373038 7.43195 0 0.140504 0.0719922 1.95166 0.00100211302990749 0.136482 0.051597 2.64515 2.32418972956339e-10 0.00362505 0.0187137 0.193711 0.514826931528929 0.34169
chr:21751-22050 8 0.185849 0.0428049 4.34177 2.20934381900406e-14 0.0568464 0.0217967 2.60803 0.0478434079612936 0.27724 0.0453502 6.11331 0 0.140504 0.0646747 2.17247 0.000346198290442024 0.136482 0.0447711 3.04844 2.66520139291515e-12 0.00362505 0.0212332 0.170726 0.768692936017297 0.34169
chr:21751-22050 9 0.185849 0.051336 3.62025 4.86721773995669e-13 0.0568464 0.0257671 2.20616 0.0781764847461364 0.27724 0.0621541 4.46053 0 0.140504 0.0896935 1.56649 0.0078345454149602 0.136482 0.0401305 3.40095 5.09059461251127e-12 0.00362505 0.0183267 0.197802 0.794525862907658 0.34169
chr:21901-22200 0 0.153952 0.0494853 3.11107 1.0502709812954e-12 0.012305 0.0185614 0.662935 1 0.345283 0.0503069 6.86353 0 0.0644538 0.0757178 0.851237 0.7981681354705 0.1708 0.0516508 3.30682 1.31535893288515e-11 0.0136466 0.0200876 0.679354 1 0.270011
chr:21901-22200 1 0.153952 0.0517991 2.9721 3.44457795620201e-12 0.012305 0.0212795 0.578256 1 0.345283 0.0701928 4.91907 0 0.0644538 0.0907306 0.710387 1 0.1708 0.0501215 3.40772 1.29090071965265e-11 0.0136466 0.0189857 0.718783 1 0.270011
chr:21901-22200 2 0.153952 0.0489894 3.14256 1.10478293180449e-12 0.012305 0.0215647 0.570608 1 0.345283 0.0628214 5.49626 0 0.0644538 0.0747078 0.862745 0.701138701014929 0.1708 0.0529373 3.22646 2.12249107178764e-11 0.0136466 0.021938 0.622053 1 0.270011
chr:21901-22200 3 0.153952 0.0546353 2.81781 5.51547696403532e-12 0.012305 0.0181152 0.679264 1 0.345283 0.0514081 6.71651 0 0.0644538 0.092919 0.693656 1 0.1708 0.04594 3.71789 2.0708990078333e-12 0.0136466 0.0182521 0.747673 1 0.270011
chr:21901-22200 4 0.153952 0.0548571 2.80642 1.10962350419186e-11 0.012305 0.0210799 0.583731 1 0.345283 0.0487698 7.07985 0 0.0644538 0.0784496 0.821595 0.878359624738972 0.1708 0.0483235 3.53451 7.65931762458649e-12 0.0136466 0.0197706 0.690247 1 0.270011
chr:21901-22200 5 0.153952 0.0533867 2.88371 7.87481191366624e-13 0.012305 0.0188282 0.653541 1 0.345283 0.0568545 6.0731 0 0.0644538 0.0738176 0.873149 0.588091903608742 0.1708 0.0408626 4.17986 1.87183601951801e-13 0.0136466 0.0191468 0.712735 1 0.270011
chr:21901-22200 6 0.153952 0.0433001 3.55547 8.88178419700125e-16 0.012305 0.0214374 0.573997 1 0.345283 0.0433123 7.97194 0 0.0644538 0.0779036 0.827353 0.633676543866448 0.1708 0.0342899 4.98106 1.11022302462516e-16 0.0136466 0.0171359 0.796375 1 0.270011
chr:21901-22200 7 0.153952 0.0474474 3.24469 1.28230759344206e-13 0.012305 0.0189727 0.648563 1 0.345283 0.0513097 6.72939 0 0.0644538 0.0868634 0.742013 0.997476872174017 0.1708 0.0479109 3.56495 1.52011736531676e-12 0.0136466 0.0158534 0.8608 1 0.270011
chr:21901-22200 8 0.153952 0.0498636 3.08746 3.72146757854352e-13 0.012305 0.0222629 0.552713 1 0.345283 0.0494785 6.97845 0 0.0644538 0.0824826 0.781423 0.60723430842516 0.1708 0.0421957 4.04781 1.06248343456627e-13 0.0136466 0.0170907 0.798481 1 0.270011
chr:21901-22200 9 0.153952 0.0335223 4.59252 0 0.012305 0.0200453 0.61386 1 0.345283 0.0388844 8.87973 0 0.0644538 0.0718461 0.897109 0.518917641099303 0.1708 0.0352266 4.84861 0 0.0136466 0.0172154 0.792697 1 0.270011
chr:22051-22350 0 0.317991 0.0407085 7.81142 0 0.0169282 0.0187965 0.900604 1 0.446963 0.0424112 10.5388 0 0.0497245 0.0792269 0.627621 0.226216112752306 0.105629 0.0469222 2.25115 3.77475828372553e-15 0.0243791 0.0169074 1.44192 0.312021874077714 0.19108
chr:22051-22350 1 0.317991 0.0521234 6.10073 0 0.0169282 0.0187021 0.90515 1 0.446963 0.0499765 8.94346 0 0.0497245 0.0838055 0.593332 0.285010454086953 0.105629 0.0501085 2.10801 1.25133237105501e-12 0.0243791 0.0190988 1.27647 0.420087653838233 0.19108
chr:22051-22350 2 0.317991 0.0466272 6.81986 0 0.0169282 0.0162925 1.03902 0.855031891076597 0.446963 0.057571 7.76368 0 0.0497245 0.0766828 0.648444 0.170335056992235 0.105629 0.0399023 2.64719 1.33226762955019e-15 0.0243791 0.0168943 1.44304 0.289382923652035 0.19108
chr:22051-22350 3 0.317991 0.0449139 7.08001 0 0.0169282 0.0225428 0.750936 1 0.446963 0.0552365 8.09181 0 0.0497245 0.0858083 0.579484 0.452263055831078 0.105629 0.0401494 2.6309 3.33066907387547e-16 0.0243791 0.0222753 1.09445 0.700402005241155 0.19108
chr:22051-22350 4 0.317991 0.049598 6.41137 0 0.0169282 0.0204103 0.829395 1 0.446963 0.0654555 6.8285 0 0.0497245 0.0863332 0.57596 0.456328121135084 0.105629 0.0387525 2.72573 5.10702591327572e-15 0.0243791 0.0148793 1.63846 0.222940895149513 0.19108
chr:22051-22350 5 0.317991 0.0429222 7.40854 0 0.0169282 0.0176219 0.960634 0.954384764065155 0.446963 0.0432636 10.3312 0 0.0497245 0.0795025 0.625446 0.19756066357792 0.105629 0.041892 2.52146 1.55431223447522e-15 0.0243791 0.0167994 1.45119 0.292132820590867 0.19108
chr:22051-22350 6 0.317991 0.0359775 8.83861 0 0.0169282 0.0202331 0.836659 1 0.446963 0.0517703 8.63358 0 0.0497245 0.0716111 0.694369 0.276357868580337 0.105629 0.0413616 2.55379 0 0.0243791 0.0191858 1.27068 0.469123402421257 0.19108
chr:22051-22350 7 0.317991 0.0436678 7.28205 0 0.0169282 0.0242458 0.698191 1 0.446963 0.0461362 9.6879 0 0.0497245 0.0769319 0.646344 0.307165592596572 0.105629 0.0368685 2.86502 0 0.0243791 0.019919 1.22391 0.538902308464018 0.19108
chr:22051-22350 8 0.317991 0.0384477 8.27074 0 0.0169282 0.023508 0.720104 1 0.446963 0.0509119 8.77915 0 0.0497245 0.0796117 0.624588 0.308179905812436 0.105629 0.0376928 2.80237 0 0.0243791 0.0216924 1.12385 0.621319046384494 0.19108
chr:22051-22350 9 0.317991 0.0441725 7.19885 0 0.0169282 0.0220212 0.768723 1 0.446963 0.0535947 8.33969 0 0.0497245 0.0747267 0.665418 0.295145175367731 0.105629 0.0423936 2.49163 1.11022302462516e-15 0.0243791 0.0203507 1.19795 0.546831561105883 0.19108
chr:22201-22500 0 0.244929 0.0389375 6.29031 0 0.0117696 0.0224764 0.523643 1 0.295 0.0519466 5.67891 0 0.105493 0.07196 1.46599 0.048932887351914 0.078059 0.0414597 1.88277 1.93023041994422e-10 0.0364057 0.021244 1.71369 0.351450778616072 0.33505
chr:22201-22500 1 0.244929 0.0394291 6.21188 0 0.0117696 0.0208792 0.5637 1 0.295 0.0410051 7.19423 0 0.105493 0.0763418 1.38185 0.0547349561611724 0.078059 0.037558 2.07836 4.4742765048511e-11 0.0364057 0.0207331 1.75592 0.286049508358541 0.33505
chr:22201-22500 2 0.244929 0.0445346 5.49975 0 0.0117696 0.0191286 0.615288 0.825020222479045 0.295 0.0481219 6.13027 0 0.105493 0.0773509 1.36382 0.0494785722535401 0.078059 0.0410858 1.8999 8.41179681465576e-10 0.0364057 0.0159504 2.28243 0.10531558588992 0.33505
chr:22201-22500 3 0.244929 0.0604234 4.05355 2.42028619368284e-14 0.0117696 0.0220612 0.533498 1 0.295 0.0646479 4.56318 0 0.105493 0.0841853 1.2531 0.210930540343854 0.078059 0.0474269 1.64588 3.76373357813264e-07 0.0364057 0.0234495 1.55251 0.466123776532529 0.33505
chr:22201-22500 4 0.244929 0.0504695 4.85301 1.11022302462516e-16 0.0117696 0.0235036 0.500757 1 0.295 0.0600696 4.91097 0 0.105493 0.0663742 1.58937 0.0219717840884238 0.078059 0.0472146 1.65328 5.04424183533914e-08 0.0364057 0.0187224 1.9445 0.218902722397786 0.33505
chr:22201-22500 5 0.244929 0.0455028 5.38272 0 0.0117696 0.0192299 0.612047 0.925430983541246 0.295 0.0572123 5.15623 0 0.105493 0.076296 1.38268 0.0730776565610951 0.078059 0.0439341 1.77673 4.74914818582306e-09 0.0364057 0.0184219 1.97622 0.184857434140797 0.33505
chr:22201-22500 6 0.244929 0.0493939 4.95869 0 0.0117696 0.0267134 0.440588 1 0.295 0.0647274 4.55758 0 0.105493 0.0799475 1.31953 0.0831946532556032 0.078059 0.0451283 1.72971 1.62184676799626e-08 0.0364057 0.0187965 1.93683 0.234477896323463 0.33505
chr:22201-22500 7 0.244929 0.0443147 5.52704 0 0.0117696 0.0236018 0.498674 1 0.295 0.0499617 5.90452 0 0.105493 0.0693161 1.52191 0.0319547666910635 0.078059 0.0428312 1.82248 1.79520520671161e-09 0.0364057 0.0232465 1.56607 0.445343441250613 0.33505
chr:22201-22500 8 0.244929 0.0357086 6.8591 0 0.0117696 0.0235883 0.498959 1 0.295 0.0432495 6.82089 0 0.105493 0.0733584 1.43805 0.0244433033809184 0.078059 0.0429388 1.81791 2.17883266984131e-10 0.0364057 0.0205174 1.77438 0.306966216183197 0.33505
chr:22201-22500 9 0.244929 0.0505697 4.84339 0 0.0117696 0.0242027 0.486293 1 0.295 0.0652958 4.5179 0 0.105493 0.0769408 1.37109 0.0789473552196704 0.078059 0.039338 1.98432 2.80371492689113e-09 0.0364057 0.0180545 2.01643 0.207863583274816 0.33505
chr:22351-22650 0 0.0732622 0.043873 1.66987 0.000242425105929978 0.0312751 0.013361 2.34078 0.0118119708643679 0.120169 0.0383312 3.13502 3.61947113169947e-07 0.0824368 0.0836383 0.985635 0.442524318705593 0.120315 0.0401881 2.9938 1.30656883901015e-06 0.0310567 0.0172266 1.80283 0.0746179450734521 0.569767
chr:22351-22650 1 0.0732622 0.0478226 1.53196 0.00112615982051267 0.0312751 0.0267959 1.16716 0.402087006195263 0.120169 0.051188 2.3476 2.74541304557951e-05 0.0824368 0.0721384 1.14276 0.186338264152672 0.120315 0.0431852 2.78602 4.86727630089057e-06 0.0310567 0.0206257 1.50573 0.307841939261786 0.569767
chr:22351-22650 2 0.0732622 0.057819 1.2671 0.0209718271595606 0.0312751 0.021731 1.43919 0.174435180265579 0.120169 0.0702818 1.70982 0.00241650508893376 0.0824368 0.0756573 1.08961 0.281281453167375 0.120315 0.0525104 2.29126 0.000208699236370902 0.0310567 0.0181929 1.70708 0.138268319607384 0.569767
chr:22351-22650 3 0.0732622 0.0465899 1.57249 0.000972815432308649 0.0312751 0.0280882 1.11346 0.510041482281617 0.120169 0.0648745 1.85233 0.00106290562653477 0.0824368 0.0765851 1.07641 0.407121813540091 0.120315 0.0418977 2.87164 2.92859263983924e-06 0.0310567 0.0241797 1.28441 0.488328116279406 0.569767
chr:22351-22650 4 0.0732622 0.05752 1.27368 0.010978698474248 0.0312751 0.0199875 1.56473 0.100703791800427 0.120169 0.0539711 2.22654 6.61476924936899e-05 0.0824368 0.0897525 0.91849 0.651698058691811 0.120315 0.0455233 2.64293 3.27739981814679e-05 0.0310567 0.0168614 1.84188 0.106915783357276 0.569767
chr:22351-22650 5 0.0732622 0.0449305 1.63057 0.000367031269527085 0.0312751 0.0248048 1.26085 0.288719671989462 0.120169 0.0520082 2.31058 6.85793644192856e-05 0.0824368 0.0869366 0.94824 0.579277580752761 0.120315 0.0429246 2.80294 6.36828060973649e-06 0.0310567 0.0168471 1.84344 0.16734476687779 0.569767
chr:22351-22650 6 0.0732622 0.0426246 1.71878 0.000383044912652064 0.0312751 0.0262305 1.19232 0.372023637914197 0.120169 0.0482673 2.48966 2.25916316123342e-05 0.0824368 0.0822919 1.00176 0.50633869673273 0.120315 0.0444427 2.70719 2.42140278838843e-06 0.0310567 0.0188545 1.64718 0.272082432866732 0.569767
chr:22351-22650 7 0.0732622 0.0508679 1.44024 0.00187067997034518 0.0312751 0.0174811 1.78908 0.0605493912687828 0.120169 0.0598301 2.0085 0.000279379089091591 0.0824368 0.0725699 1.13596 0.215004330201784 0.120315 0.0390712 3.07938 1.58598797594944e-06 0.0310567 0.0169313 1.83428 0.0794235714279736 0.569767
chr:22351-22650 8 0.0732622 0.0444386 1.64862 0.000731441044187653 0.0312751 0.0240134 1.3024 0.228350568350156 0.120169 0.0509486 2.35863 2.74536107277568e-05 0.0824368 0.0858824 0.95988 0.526264105043797 0.120315 0.0452078 2.66138 5.07901193025351e-06 0.0310567 0.0180898 1.71681 0.179315981793508 0.569767
chr:22351-22650 9 0.0732622 0.062527 1.17169 0.0287620747445939 0.0312751 0.0281259 1.11197 0.539178737407918 0.120169 0.0645523 1.86158 0.000941941185592765 0.0824368 0.0905409 0.910492 0.432253098197413 0.120315 0.0480696 2.50293 0.000163869705153696 0.0310567 0.020848 1.48967 0.335544136007586 0.569767
chr:22501-22800 0 0.0304781 0.0517375 0.589091 1 0.0432117 0.0219102 1.97222 0.0301606869985601 0.0634008 0.0589348 1.07578 0.74603385891106 0.0738613 0.0744697 0.99183 0.18037835714563 0.0943837 0.0535802 1.76154 0.0310686386996417 0.0381587 0.0193016 1.97697 0.026256160171655 0.66641
chr:22501-22800 1 0.0304781 0.0421575 0.722958 0.590447471119294 0.0432117 0.0170036 2.54133 0.00424756031059559 0.0634008 0.0493531 1.28464 0.263373781638555 0.0738613 0.0743905 0.992886 0.140529275448788 0.0943837 0.0394063 2.39514 0.00255139537915716 0.0381587 0.0176352 2.16378 0.0081184725368415 0.66641
chr:22501-22800 2 0.0304781 0.0524121 0.581509 1 0.0432117 0.0228313 1.89265 0.0363374063074138 0.0634008 0.0603591 1.05039 0.644059590434979 0.0738613 0.0845336 0.873751 0.260372748814468 0.0943837 0.0487115 1.93761 0.0222721545057828 0.0381587 0.019289 1.97826 0.0264241191990713 0.66641
chr:22501-22800 3 0.0304781 0.0448761 0.679161 0.964311589379165 0.0432117 0.016422 2.63133 0.00461321541349247 0.0634008 0.0530118 1.19598 0.430943998199711 0.0738613 0.0855533 0.863337 0.340726477652741 0.0943837 0.0484903 1.94644 0.0151277210343127 0.0381587 0.0193359 1.97346 0.0152076578832232 0.66641
chr:22501-22800 4 0.0304781 0.0351067 0.868156 0.418280257159032 0.0432117 0.0159333 2.71204 0.0034017975938444 0.0634008 0.0388227 1.63309 0.0716958352955633 0.0738613 0.0772972 0.955549 0.180652992803177 0.0943837 0.043659 2.16184 0.00261598839484833 0.0381587 0.019246 1.98268 0.0146019058863799 0.66641
chr:22501-22800 5 0.0304781 0.0494633 0.616176 1 0.0432117 0.0184589 2.34097 0.0117537027444246 0.0634008 0.0439699 1.44191 0.201868275086206 0.0738613 0.090229 0.818598 0.4303524886311 0.0943837 0.0416107 2.26826 0.00365270324085731 0.0381587 0.0204846 1.8628 0.0247803602301684 0.66641
chr:22501-22800 6 0.0304781 0.0487526 0.625158 1 0.0432117 0.0241738 1.78754 0.0521326745295306 0.0634008 0.0460125 1.3779 0.233427435448917 0.0738613 0.0846714 0.872329 0.336144655878471 0.0943837 0.0499564 1.88932 0.021508731054303 0.0381587 0.0186522 2.0458 0.0233832880015757 0.66641
chr:22501-22800 7 0.0304781 0.0442645 0.688545 0.785752098776871 0.0432117 0.0222135 1.94529 0.030743403067877 0.0634008 0.0446018 1.42149 0.116958109009932 0.0738613 0.0676246 1.09223 0.0664256813686764 0.0943837 0.0423284 2.2298 0.00435878110820342 0.0381587 0.0201748 1.8914 0.0359367390040064 0.66641
chr:22501-22800 8 0.0304781 0.0506999 0.601147 1 0.0432117 0.0182477 2.36806 0.0064336481011219 0.0634008 0.0496484 1.277 0.278523148506871 0.0738613 0.0778634 0.948601 0.167509690932568 0.0943837 0.0433346 2.17802 0.00804197909087978 0.0381587 0.0165677 2.3032 0.00620916380397452 0.66641
chr:22501-22800 9 0.0304781 0.0484055 0.629641 1 0.0432117 0.0200007 2.16051 0.0174887913346988 0.0634008 0.0485174 1.30676 0.320549282147007 0.0738613 0.0891746 0.828277 0.432769306174351 0.0943837 0.0480532 1.96415 0.0104254410126463 0.0381587 0.018775 2.03242 0.0176808704210341 0.66641
chr:2251-2550 0 0.0730079 0.0450583 1.6203 0.0193712575048057 0.0102631 0.0213758 0.480127 1 0.0745621 0.0393296 1.89583 0.0134562796864038 0.0693357 0.0809377 0.856655 0.00199965539902325 0.0685331 0.0430154 1.59322 0.0372365015131956 0.0379644 0.0197067 1.92647 0.197356691622645 0.388573
chr:2251-2550 1 0.0730079 0.0343928 2.12277 0.000925191442084916 0.0102631 0.0156116 0.657402 0.714818111153266 0.0745621 0.0519168 1.43618 0.096076407940995 0.0693357 0.0809814 0.856193 0.00145612581629528 0.0685331 0.0360013 1.90363 0.00391631138557669 0.0379644 0.0151726 2.50217 0.0526383964851158 0.388573
chr:2251-2550 2 0.0730079 0.0377419 1.9344 0.00268053150477099 0.0102631 0.0160628 0.638936 0.644143415740326 0.0745621 0.0509 1.46487 0.0647888606097184 0.0693357 0.0767943 0.902876 0.00040248703178869 0.0685331 0.038791 1.76673 0.0102844966933169 0.0379644 0.0131215 2.8933 0.0283074612261148 0.388573
chr:2251-2550 3 0.0730079 0.0450553 1.62041 0.0138962039619558 0.0102631 0.017073 0.60113 0.817165209378401 0.0745621 0.056431 1.3213 0.139398361562618 0.0693357 0.0796313 0.870709 0.00100266633883561 0.0685331 0.0369816 1.85317 0.0107532126548011 0.0379644 0.0153487 2.47346 0.0647081932040612 0.388573
chr:2251-2550 4 0.0730079 0.042802 1.70571 0.0162995115264589 0.0102631 0.0221279 0.463808 1 0.0745621 0.0462918 1.6107 0.0342480835783407 0.0693357 0.0731009 0.948493 0.000159932950540065 0.0685331 0.0491925 1.39316 0.0861723890487586 0.0379644 0.0192581 1.97135 0.211580317328704 0.388573
chr:2251-2550 5 0.0730079 0.0452224 1.61442 0.0138965030200519 0.0102631 0.0154683 0.663492 0.671937603668904 0.0745621 0.0601592 1.23941 0.236533125274957 0.0693357 0.0747151 0.928001 0.000487515075186185 0.0685331 0.0354665 1.93233 0.00753373531790846 0.0379644 0.0153475 2.47365 0.0616276158943577 0.388573
chr:2251-2550 6 0.0730079 0.0352138 2.07328 0.00146264199105672 0.0102631 0.0187271 0.548035 1 0.0745621 0.0479062 1.55642 0.046805292726655 0.0693357 0.0855506 0.810464 0.00301843735810048 0.0685331 0.0391738 1.74946 0.00923644873148632 0.0379644 0.0194165 1.95526 0.175852349442603 0.388573
chr:2251-2550 7 0.0730079 0.0385991 1.89144 0.00389996506881118 0.0102631 0.0188714 0.543844 1 0.0745621 0.049852 1.49567 0.0638181530817543 0.0693357 0.0823855 0.841601 0.00183411873877504 0.0685331 0.0384641 1.78174 0.0108466990281082 0.0379644 0.0169604 2.23841 0.108215645757085 0.388573
chr:2251-2550 8 0.0730079 0.0436986 1.67071 0.0105047341388409 0.0102631 0.0241918 0.424239 1 0.0745621 0.0509062 1.4647 0.0815647165301637 0.0693357 0.0784704 0.883591 0.00092561391067536 0.0685331 0.0374386 1.83055 0.0119938906916716 0.0379644 0.0170106 2.23181 0.148884962225199 0.388573
chr:2251-2550 9 0.0730079 0.0531832 1.37276 0.100432625550562 0.0102631 0.0206269 0.497559 1 0.0745621 0.0687679 1.08426 0.503631385099383 0.0693357 0.0879649 0.78822 0.0049020076733155 0.0685331 0.0493256 1.3894 0.139451067936415 0.0379644 0.0163169 2.32669 0.114515977001461 0.388573
chr:22651-22950 0 0.0318287 0.0466484 0.682311 1 0.0912308 0.0239933 3.80234 9.67514709460104e-08 0.0697291 0.0418522 1.66608 0.0569741095361401 0.0713013 0.088329 0.807224 0.485225580004135 0.0484533 0.0383683 1.26285 0.674586355283741 0.0515156 0.0187426 2.74858 0.00020402877418324 0.606396
chr:22651-22950 1 0.0318287 0.0377191 0.843835 0.93935632173376 0.0912308 0.0229162 3.98106 2.04660318692262e-08 0.0697291 0.0476607 1.46303 0.0818787998811453 0.0713013 0.0787872 0.904986 0.158747369127244 0.0484533 0.039766 1.21846 0.652901186685306 0.0515156 0.0157375 3.27343 5.02023950657016e-05 0.606396
chr:22651-22950 2 0.0318287 0.0391455 0.813087 1 0.0912308 0.017627 5.17563 5.55167800619927e-10 0.0697291 0.043184 1.6147 0.0517610883261663 0.0713013 0.0750761 0.94972 0.0961347700794779 0.0484533 0.0427685 1.13292 0.817970186925412 0.0515156 0.0176431 2.91987 6.32282295013331e-05 0.606396
chr:22651-22950 3 0.0318287 0.0502876 0.632933 1 0.0912308 0.0257364 3.54482 4.96491672885568e-07 0.0697291 0.0405781 1.71839 0.047806648524314 0.0713013 0.0831571 0.857429 0.408040773938346 0.0484533 0.0529125 0.915725 1 0.0515156 0.0223464 2.30532 0.00108316455102586 0.606396
chr:22651-22950 4 0.0318287 0.0361526 0.880399 0.834943932339842 0.0912308 0.0302145 3.01944 3.0454341930497e-06 0.0697291 0.0392426 1.77687 0.0215713762643958 0.0713013 0.0906363 0.786675 0.309309947708648 0.0484533 0.0371433 1.3045 0.476423902117768 0.0515156 0.019378 2.65846 0.000531909597695779 0.606396
chr:22651-22950 5 0.0318287 0.049078 0.648533 1 0.0912308 0.0195908 4.65682 3.47025608249396e-09 0.0697291 0.0673047 1.03602 0.643046409926821 0.0713013 0.082505 0.864206 0.257782673636273 0.0484533 0.0511525 0.947232 1 0.0515156 0.0214129 2.40582 0.000458188339984344 0.606396
chr:22651-22950 6 0.0318287 0.0512257 0.621342 1 0.0912308 0.026276 3.47202 2.70570593374764e-07 0.0697291 0.0586509 1.18888 0.312105684366848 0.0713013 0.0814957 0.874909 0.252414934567559 0.0484533 0.0445124 1.08853 0.365451630976147 0.0515156 0.0193387 2.66386 0.000448099011998826 0.606396
chr:22651-22950 7 0.0318287 0.0386184 0.824185 1 0.0912308 0.0187526 4.86497 8.591831690552e-10 0.0697291 0.0556883 1.25213 0.200594600167719 0.0713013 0.0674527 1.05706 0.0544706137331673 0.0484533 0.0443848 1.09166 0.906451200314507 0.0515156 0.0163834 3.14438 4.87557502752978e-05 0.606396
chr:22651-22950 8 0.0318287 0.0408578 0.779012 1 0.0912308 0.0208334 4.37906 1.26411102696622e-08 0.0697291 0.0487008 1.43179 0.104273226284148 0.0713013 0.0839103 0.849732 0.373015586521587 0.0484533 0.0429112 1.12915 0.81390019826174 0.0515156 0.020337 2.5331 0.000413879396787054 0.606396
chr:22651-22950 9 0.0318287 0.0405616 0.7847 0.909209983156505 0.0912308 0.0220423 4.1389 1.99797189903705e-08 0.0697291 0.0499638 1.39559 0.111364805996784 0.0713013 0.0718432 0.992457 0.0831049511946613 0.0484533 0.0305297 1.58709 0.263506261630898 0.0515156 0.0201202 2.56039 0.000393172108352324 0.606396
chr:22801-23100 0 0.0786632 0.0549496 1.43155 0.368772667264246 0.185426 0.0192824 9.61633 0 0.0931746 0.0541479 1.72074 0.0413848591672952 0.123955 0.0750587 1.65144 0.000650148001063444 0.0157222 0.0444486 0.353716 1 0.0595424 0.0174459 3.41297 6.4908982189138e-08 0.44016
chr:22801-23100 1 0.0786632 0.060543 1.29929 0.582290692420521 0.185426 0.0283504 6.54051 0 0.0931746 0.062076 1.50098 0.118386216554257 0.123955 0.084582 1.4655 0.00342452902637047 0.0157222 0.0461873 0.340401 1 0.0595424 0.0229994 2.58887 1.21556283725344e-05 0.44016
chr:22801-23100 2 0.0786632 0.0541261 1.45333 0.370096041111347 0.185426 0.0208091 8.91081 0 0.0931746 0.0533966 1.74495 0.0368543882720455 0.123955 0.0796364 1.55651 0.00120998824123086 0.0157222 0.0518739 0.303085 1 0.0595424 0.0227841 2.61333 2.61801668255401e-06 0.44016
chr:22801-23100 3 0.0786632 0.0498884 1.57678 0.183553452713465 0.185426 0.0180281 10.2854 0 0.0931746 0.060844 1.53137 0.0914992949834976 0.123955 0.0755658 1.64036 0.000442416018736291 0.0157222 0.0413973 0.379788 1 0.0595424 0.0193536 3.07655 8.16636990252917e-08 0.44016
chr:22801-23100 4 0.0786632 0.0521489 1.50843 0.296497355328117 0.185426 0.0198347 9.34857 0 0.0931746 0.0514034 1.81262 0.0369364832998731 0.123955 0.0823362 1.50547 0.00208968930206599 0.0157222 0.0472223 0.33294 1 0.0595424 0.0193634 3.075 4.22638702812783e-07 0.44016
chr:22801-23100 5 0.0786632 0.0632649 1.24339 0.715739052952272 0.185426 0.0177054 10.4729 0 0.0931746 0.0618622 1.50616 0.120837349209621 0.123955 0.0850587 1.45729 0.00563500867921984 0.0157222 0.048713 0.322752 1 0.0595424 0.0208444 2.85652 2.67453098445891e-07 0.44016
chr:22801-23100 6 0.0786632 0.0460825 1.70701 0.10697476481914 0.185426 0.0196817 9.42124 0 0.0931746 0.050317 1.85175 0.0358400279886129 0.123955 0.0851247 1.45616 0.00225890963924624 0.0157222 0.0397263 0.395763 1 0.0595424 0.0140456 4.23922 9.29521748460616e-09 0.44016
chr:22801-23100 7 0.0786632 0.06323 1.24408 0.740812277158163 0.185426 0.0262575 7.06183 0 0.0931746 0.0798809 1.16642 0.596744478718304 0.123955 0.0786487 1.57606 0.00278229180645773 0.0157222 0.0502865 0.312653 1 0.0595424 0.0193063 3.08409 4.87373724711304e-07 0.44016
chr:22801-23100 8 0.0786632 0.0337665 2.32962 0.00865314048133248 0.185426 0.0221743 8.3622 0 0.0931746 0.0527279 1.76708 0.0184964892387147 0.123955 0.0700251 1.77015 4.46515857669416e-05 0.0157222 0.0389068 0.404099 1 0.0595424 0.018409 3.23442 2.69369221705951e-07 0.44016
chr:22801-23100 9 0.0786632 0.0595608 1.32072 0.559742651873247 0.185426 0.017863 10.3805 0 0.0931746 0.0780743 1.19341 0.43430627419589 0.123955 0.0796866 1.55553 0.00170007257529103 0.0157222 0.0518084 0.303468 1 0.0595424 0.0204807 2.90724 7.25727725692238e-08 0.44016
chr:22951-23250 0 0.0771425 0.0530924 1.45299 0.473962891332092 0.123702 0.0212269 5.82761 9.08162434143378e-14 0.0801709 0.0670548 1.1956 0.381589763092028 0.16006 0.0870469 1.83878 0.000262304929143697 0.0167237 0.0474999 0.352079 1 0.0472308 0.0166231 2.84128 3.24468703284397e-05 0.530881
chr:22951-23250 1 0.0771425 0.0691998 1.11478 1 0.123702 0.0205298 6.02548 1.83408843668076e-13 0.0801709 0.0610435 1.31334 0.0990844819492182 0.16006 0.0757112 2.11409 4.39247787356045e-05 0.0167237 0.0552094 0.302914 1 0.0472308 0.0223268 2.11543 0.000464733351348778 0.530881
chr:22951-23250 2 0.0771425 0.0459595 1.67849 0.195114308217343 0.123702 0.0202794 6.09988 5.95079541199084e-14 0.0801709 0.0418793 1.91433 0.00331095517214897 0.16006 0.0771965 2.07341 5.85375425471435e-05 0.0167237 0.0445181 0.375661 1 0.0472308 0.0243515 1.93954 0.00240589956820747 0.530881
chr:22951-23250 3 0.0771425 0.0516807 1.49268 0.339024676324741 0.123702 0.0249897 4.95012 6.85873580152929e-12 0.0801709 0.0735613 1.08985 0.528171635139254 0.16006 0.0785712 2.03713 4.40278424167495e-05 0.0167237 0.0409834 0.40806 1 0.0472308 0.0182223 2.59192 7.97590895675881e-05 0.530881
chr:22951-23250 4 0.0771425 0.0486983 1.58409 0.246157992081554 0.123702 0.020809 5.94464 3.75255382323303e-14 0.0801709 0.0455441 1.76029 0.0101835797249868 0.16006 0.0726567 2.20296 1.8523537129278e-05 0.0167237 0.0414729 0.403244 1 0.0472308 0.0160575 2.94135 5.42740634854599e-05 0.530881
chr:22951-23250 5 0.0771425 0.0515892 1.49532 0.293848635321839 0.123702 0.0127167 9.72752 0 0.0801709 0.0652283 1.22908 0.14707429025166 0.16006 0.0772572 2.07178 1.02154602465987e-05 0.0167237 0.036211 0.46184 1 0.0472308 0.0167972 2.81183 1.97635507415139e-06 0.530881
chr:22951-23250 6 0.0771425 0.0599752 1.28624 0.76481631722353 0.123702 0.0167342 7.39217 8.88178419700125e-16 0.0801709 0.0656321 1.22152 0.26051164290738 0.16006 0.0996677 1.60594 0.00202099371994136 0.0167237 0.049625 0.337002 1 0.0472308 0.0195102 2.42083 5.94147603221185e-05 0.530881
chr:22951-23250 7 0.0771425 0.0439672 1.75455 0.153560403861117 0.123702 0.0180726 6.84473 3.5527136788005e-15 0.0801709 0.0491364 1.6316 0.0227710854813906 0.16006 0.0756647 2.11539 1.68274241981736e-05 0.0167237 0.0437062 0.382639 1 0.0472308 0.0191284 2.46915 0.000116699868792036 0.530881
chr:22951-23250 8 0.0771425 0.0370684 2.08109 0.0318075794542498 0.123702 0.0154456 8.00888 0 0.0801709 0.0464793 1.72487 0.0136832108815252 0.16006 0.074562 2.14667 1.55371989000175e-05 0.0167237 0.0360213 0.464273 1 0.0472308 0.0166113 2.84329 1.83763227589173e-05 0.530881
chr:22951-23250 9 0.0771425 0.0402982 1.91429 0.0680488821971015 0.123702 0.0183864 6.72791 1.66533453693773e-15 0.0801709 0.0456641 1.75567 0.00882982266142807 0.16006 0.0846284 1.89133 3.85479123752308e-05 0.0167237 0.0388305 0.430685 1 0.0472308 0.014893 3.17134 1.46490062454818e-05 0.530881
chr:23101-23400 0 0.0728546 0.047336 1.53909 0.105151424911575 0.0446489 0.0187122 2.38609 0.0124282523415119 0.0507207 0.0513257 0.988213 0.924110262958886 0.127131 0.0781726 1.62629 0.00847554331919775 0.0549218 0.0466179 1.17813 0.155301518725624 0.014045 0.0170438 0.824053 0.82359659436923 0.69299
chr:23101-23400 1 0.0728546 0.0397774 1.83156 0.0192806068600238 0.0446489 0.0127561 3.5002 0.000734841261667007 0.0507207 0.0622466 0.814835 1 0.127131 0.0647479 1.96348 0.00142863865006926 0.0549218 0.036493 1.505 0.0341785466528657 0.014045 0.012847 1.09325 0.413496832687131 0.69299
chr:23101-23400 2 0.0728546 0.0383574 1.89936 0.0180033820210928 0.0446489 0.0211182 2.11424 0.0302207651640564 0.0507207 0.0515961 0.983034 0.942712545682529 0.127131 0.0760571 1.67152 0.00395251560725018 0.0549218 0.043598 1.25973 0.0830050063461907 0.014045 0.0165704 0.847596 1 0.69299
chr:23101-23400 3 0.0728546 0.039771 1.83185 0.0294512964913691 0.0446489 0.0160458 2.78259 0.00432737407355743 0.0507207 0.0422516 1.20044 0.311103780585814 0.127131 0.0739006 1.7203 0.00553787347972057 0.0549218 0.0451441 1.21659 0.108624082210092 0.014045 0.0192564 0.729368 1 0.69299
chr:23101-23400 4 0.0728546 0.0463251 1.57268 0.0817374120072761 0.0446489 0.0233038 1.91595 0.0490215225946237 0.0507207 0.0544948 0.930744 1 0.127131 0.0762788 1.66666 0.00501637991454484 0.0549218 0.0504633 1.08835 0.214083637263976 0.014045 0.0191518 0.733351 1 0.69299
chr:23101-23400 5 0.0728546 0.0478697 1.52194 0.0838816400580423 0.0446489 0.0248336 1.79792 0.081779639391655 0.0507207 0.048775 1.03989 0.839700150141435 0.127131 0.0827641 1.53606 0.00988911787556568 0.0549218 0.0456012 1.20439 0.156701294526618 0.014045 0.0225498 0.622844 1 0.69299
chr:23101-23400 6 0.0728546 0.0427805 1.70299 0.0560428248276287 0.0446489 0.018097 2.4672 0.0103131008426297 0.0507207 0.041203 1.231 0.329355061718648 0.127131 0.0794448 1.60024 0.0122726118157069 0.0549218 0.0466135 1.17824 0.155324022398082 0.014045 0.0191788 0.732319 1 0.69299
chr:23101-23400 7 0.0728546 0.0511976 1.42301 0.127489207171821 0.0446489 0.0166376 2.68361 0.00509381224993877 0.0507207 0.0520198 0.975027 1 0.127131 0.0818131 1.55392 0.00969096411004777 0.0549218 0.0439362 1.25004 0.140573870299266 0.014045 0.0174625 0.804295 0.789081696006016 0.69299
chr:23101-23400 8 0.0728546 0.0506637 1.438 0.151080041018156 0.0446489 0.0191113 2.33626 0.0153159266632359 0.0507207 0.058622 0.865216 1 0.127131 0.0812869 1.56398 0.00838694757944758 0.0549218 0.048735 1.12695 0.2225898289327 0.014045 0.0191431 0.733685 1 0.69299
chr:23101-23400 9 0.0728546 0.0476922 1.5276 0.0721670490815279 0.0446489 0.0262286 1.7023 0.119917662077455 0.0507207 0.0620148 0.817881 1 0.127131 0.0710715 1.78878 0.00179696330971701 0.0549218 0.0404126 1.35903 0.0737402848803435 0.014045 0.0202903 0.692203 1 0.69299
chr:23251-23550 0 0.0750277 0.0443441 1.69194 0.00127229931080619 0.0446658 0.0210835 2.11852 0.0374215265955293 0.0436235 0.0501767 0.869398 1 0.0812155 0.0704314 1.15311 0.229061744376939 0.115999 0.0419652 2.76417 7.35614947744434e-06 0.00334386 0.0164565 0.203194 1 0.678663
chr:23251-23550 1 0.0750277 0.0477076 1.57266 0.00588382707933255 0.0446658 0.0269272 1.65876 0.153661826906738 0.0436235 0.0463085 0.942019 1 0.0812155 0.0856723 0.947979 0.814048622330096 0.115999 0.0464645 2.49651 2.6795440675742e-05 0.00334386 0.0200881 0.16646 1 0.678663
chr:23251-23550 2 0.0750277 0.0482073 1.55636 0.00773057616763151 0.0446658 0.019148 2.33266 0.0191477848465019 0.0436235 0.0424153 1.02849 0.936796463719408 0.0812155 0.093405 0.869498 1 0.115999 0.0512523 2.26329 0.000110775052857393 0.00334386 0.019429 0.172107 1 0.678663
chr:23251-23550 3 0.0750277 0.0677417 1.10756 0.195179770802199 0.0446658 0.0229125 1.94941 0.0545088260377633 0.0436235 0.0906074 0.481456 1 0.0812155 0.0801769 1.01295 0.442075939930596 0.115999 0.0606811 1.91162 0.00221370322684655 0.00334386 0.0206207 0.16216 1 0.678663
chr:23251-23550 4 0.0750277 0.0532592 1.40873 0.00997165091628449 0.0446658 0.0209286 2.1342 0.0307767914189926 0.0436235 0.0556287 0.784191 1 0.0812155 0.0819167 0.99144 0.664375462027323 0.115999 0.0409995 2.82928 1.10235757003752e-05 0.00334386 0.0139898 0.239021 1 0.678663
chr:23251-23550 5 0.0750277 0.0310628 2.41536 1.90316586103911e-05 0.0446658 0.0165438 2.69985 0.00791085827857008 0.0436235 0.0476574 0.915356 1 0.0812155 0.0686734 1.18263 0.310613341864406 0.115999 0.0388905 2.98271 2.92579094507417e-07 0.00334386 0.0176262 0.18971 1 0.678663
chr:23251-23550 6 0.0750277 0.0355116 2.11277 7.54652719883175e-05 0.0446658 0.0196953 2.26784 0.0246400982153802 0.0436235 0.041704 1.04603 0.846139561186486 0.0812155 0.0729713 1.11298 0.489844419415221 0.115999 0.0350689 3.30775 9.88010705471609e-08 0.00334386 0.0178951 0.186859 1 0.678663
chr:23251-23550 7 0.0750277 0.0609119 1.23174 0.0984397066400009 0.0446658 0.0192598 2.31912 0.0217316885083109 0.0436235 0.0623195 0.699998 1 0.0812155 0.0831 0.977323 0.672266802940918 0.115999 0.0566681 2.04699 0.000984595812666744 0.00334386 0.0225902 0.148023 1 0.678663
chr:23251-23550 8 0.0750277 0.0500184 1.5 0.0126293568744249 0.0446658 0.01749 2.55379 0.0118322198941372 0.0436235 0.0581186 0.750594 0.493705718203314 0.0812155 0.0771779 1.05232 0.539506054661641 0.115999 0.0467435 2.48161 3.89461280124737e-05 0.00334386 0.0190096 0.175904 1 0.678663
chr:23251-23550 9 0.0750277 0.0488414 1.53615 0.00983328212936652 0.0446658 0.0202608 2.20454 0.0313127108735346 0.0436235 0.0549827 0.793404 0.998404231672128 0.0812155 0.0673222 1.20637 0.209556153158748 0.115999 0.0503581 2.30348 0.000120036297777348 0.00334386 0.0192677 0.173547 1 0.678663
chr:23401-23700 0 0.068097 0.0471573 1.44404 0.00172742643494028 0.0273579 0.0193613 1.41302 0.286591207429023 0.0494001 0.0571962 0.863695 1 0.10601 0.101333 1.04615 0.308456315962763 0.131041 0.0460249 2.84718 2.45430450075412e-05 0.0363858 0.0202881 1.79346 0.151603310864581 0.593621
chr:23401-23700 1 0.068097 0.0409177 1.66424 8.80655253303608e-05 0.0273579 0.0141837 1.92883 0.0762564229788562 0.0494001 0.0407591 1.212 0.282769271900918 0.10601 0.0800346 1.32455 0.0525825716545544 0.131041 0.0341024 3.84257 1.0118897608713e-07 0.0363858 0.0169212 2.15031 0.0350150721620954 0.593621
chr:23401-23700 2 0.068097 0.052975 1.28546 0.0135488994837363 0.0273579 0.0218788 1.25043 0.401398087101247 0.0494001 0.0804206 0.614272 1 0.10601 0.0702164 1.50976 0.00538824025325568 0.131041 0.0520651 2.51687 0.00023814961958879 0.0363858 0.0211707 1.71869 0.207223581647151 0.593621
chr:23401-23700 3 0.068097 0.050843 1.33936 0.00642214565943333 0.0273579 0.0203425 1.34486 0.309821631073678 0.0494001 0.0607875 0.812669 0.617730681562607 0.10601 0.0876148 1.20996 0.135216564047095 0.131041 0.0549497 2.38474 0.000508217956700863 0.0363858 0.0179161 2.0309 0.0862813768979805 0.593621
chr:23401-23700 4 0.068097 0.0401018 1.6981 0.000231742811458102 0.0273579 0.0207055 1.32129 0.343357785045084 0.0494001 0.046967 1.0518 0.418355570876076 0.10601 0.0831464 1.27498 0.0683893960393487 0.131041 0.0459048 2.85463 1.19285170639971e-05 0.0363858 0.0189444 1.92066 0.0922982325886325 0.593621
chr:23401-23700 5 0.068097 0.0548592 1.24131 0.0230944869740396 0.0273579 0.0258795 1.05713 0.629663022475107 0.0494001 0.0651674 0.758049 1 0.10601 0.0918307 1.15441 0.1158346575857 0.131041 0.05998 2.18474 0.00165453639833413 0.0363858 0.0200073 1.81863 0.203269799381721 0.593621
chr:23401-23700 6 0.068097 0.0425075 1.602 0.000575441746916039 0.0273579 0.0228102 1.19937 0.434470206106969 0.0494001 0.0389304 1.26893 0.230519027504418 0.10601 0.0695316 1.52463 0.00799177711681121 0.131041 0.0396372 3.30601 1.15064892336481e-06 0.0363858 0.0159507 2.28114 0.0438352097186187 0.593621
chr:23401-23700 7 0.068097 0.0475467 1.43221 0.001129099363673 0.0273579 0.0270733 1.01051 0.761896149534579 0.0494001 0.0525383 0.940268 1 0.10601 0.0833388 1.27204 0.0754023769384871 0.131041 0.0418581 3.1306 7.63456894092851e-06 0.0363858 0.0195611 1.86011 0.148105646310228 0.593621
chr:23401-23700 8 0.068097 0.0449016 1.51658 0.000951878043239152 0.0273579 0.0233219 1.17306 0.516415571563758 0.0494001 0.0465533 1.06115 0.428023688719784 0.10601 0.0853021 1.24276 0.0676727408842344 0.131041 0.0413457 3.1694 2.80831447019292e-06 0.0363858 0.0205708 1.76881 0.147851736033717 0.593621
chr:23401-23700 9 0.068097 0.0450721 1.51085 0.00100735638280747 0.0273579 0.028963 0.944581 0.841101746876073 0.0494001 0.048218 1.02452 0.520513359080104 0.10601 0.0736064 1.44023 0.0265811602373506 0.131041 0.0436175 3.00432 8.2470386376654e-06 0.0363858 0.021157 1.7198 0.205464448240847 0.593621
chr:23551-23850 0 0.0871216 0.0393897 2.21179 3.70061886201256e-06 0.0170489 0.0220137 0.774468 1 0.0368066 0.046712 0.787947 1 0.122095 0.0795972 1.53391 0.00694170984790354 0.137276 0.0443929 3.0923 5.95124327595897e-08 0.0621598 0.0203839 3.04946 0.000732515110073551 0.61827
chr:23551-23850 1 0.0871216 0.0450166 1.93532 2.6829727103439e-05 0.0170489 0.0203603 0.83736 0.67152625555666 0.0368066 0.0496246 0.741701 0.534595914893108 0.122095 0.0884537 1.38033 0.0302662050425547 0.137276 0.0416482 3.29608 6.04905139311995e-08 0.0621598 0.0169958 3.65736 0.000120340698570476 0.61827
chr:23551-23850 2 0.0871216 0.0593757 1.46729 0.00332777455461719 0.0170489 0.0265888 0.641206 0.945938034307154 0.0368066 0.0751265 0.489928 1 0.122095 0.0686004 1.7798 0.000367399683197434 0.137276 0.049651 2.76482 4.03555204009365e-06 0.0621598 0.021531 2.88699 0.00350345408492692 0.61827
chr:23551-23850 3 0.0871216 0.0381692 2.28251 5.33068350017096e-07 0.0170489 0.0279698 0.609547 1 0.0368066 0.0562995 0.653764 1 0.122095 0.0773292 1.5789 0.00633380553826457 0.137276 0.0333873 4.11162 2.38874475755324e-10 0.0621598 0.0154686 4.01845 0.000115933572199967 0.61827
chr:23551-23850 4 0.0871216 0.0577115 1.50961 0.00146957356494559 0.0170489 0.0183625 0.928463 0.50752913308819 0.0368066 0.0627091 0.586942 1 0.122095 0.0740398 1.64905 0.0024560840407245 0.137276 0.0522556 2.62701 1.1943023816019e-05 0.0621598 0.0208796 2.97706 0.00100722580470736 0.61827
chr:23551-23850 5 0.0871216 0.047425 1.83704 2.40583924896454e-05 0.0170489 0.0212382 0.802747 0.721166260616594 0.0368066 0.0443906 0.829153 0.63378865719532 0.122095 0.0787546 1.55032 0.00503795353909653 0.137276 0.0383135 3.58297 2.51785755578382e-08 0.0621598 0.0163021 3.81299 8.45156505983047e-05 0.61827
chr:23551-23850 6 0.0871216 0.0386887 2.25186 2.68436852002285e-06 0.0170489 0.0146388 1.16464 0.252210423622907 0.0368066 0.045831 0.803094 1 0.122095 0.0835852 1.46073 0.0135630922188463 0.137276 0.0399197 3.4388 8.09294764536617e-09 0.0621598 0.0144957 4.28815 1.28642161923986e-05 0.61827
chr:23551-23850 7 0.0871216 0.0578086 1.50707 0.000932735180753763 0.0170489 0.0233895 0.728913 0.746188200249648 0.0368066 0.0710983 0.517686 1 0.122095 0.0871125 1.40158 0.0187625329333005 0.137276 0.0437474 3.13792 5.57945986190411e-07 0.0621598 0.0176629 3.51923 0.00019097089088338 0.61827
chr:23551-23850 8 0.0871216 0.053852 1.6178 9.20426865488322e-05 0.0170489 0.0187496 0.909294 0.607669883683085 0.0368066 0.0541291 0.679978 1 0.122095 0.101184 1.20666 0.131177674169264 0.137276 0.0415656 3.30263 2.43634565966211e-07 0.0621598 0.0196679 3.16047 0.000495089517053016 0.61827
chr:23551-23850 9 0.0871216 0.0478979 1.8189 9.32280144531061e-05 0.0170489 0.020647 0.825733 0.733803375896248 0.0368066 0.0559029 0.658402 1 0.122095 0.083118 1.46894 0.0178417812158024 0.137276 0.0476421 2.8814 9.53093091116131e-07 0.0621598 0.0188202 3.30282 0.000389343865094705 0.61827
chr:23701-24000 0 0.0608786 0.0547411 1.11212 0.00572533684732024 0.0323899 0.019474 1.66324 0.0541989846764941 0.0371622 0.0565117 0.657602 1 0.0674901 0.0845702 0.798036 1 0.185363 0.0492684 3.76231 3.9562686460215e-11 0.0422845 0.016316 2.5916 0.008600109552242 0.696353
chr:23701-24000 1 0.0608786 0.0451306 1.34894 0.000441292714880914 0.0323899 0.0134722 2.4042 0.0039798800462737 0.0371622 0.0562497 0.660665 0.383485041664333 0.0674901 0.0784492 0.860303 1 0.185363 0.0406427 4.56079 1.37334588146132e-13 0.0422845 0.013606 3.10778 0.00178157155112413 0.696353
chr:23701-24000 2 0.0608786 0.0568932 1.07005 0.0123034733894182 0.0323899 0.0174607 1.85502 0.0365536884338168 0.0371622 0.0545747 0.680942 1 0.0674901 0.0939096 0.718671 1 0.185363 0.0498189 3.72074 3.99408284224023e-11 0.0422845 0.0180379 2.3442 0.0135008500045888 0.696353
chr:23701-24000 3 0.0608786 0.0320169 1.90145 2.85811311284689e-07 0.0323899 0.017176 1.88577 0.0355810836007078 0.0371622 0.0387964 0.957878 0.656578903278847 0.0674901 0.0789131 0.855246 0.65663742926004 0.185363 0.028439 6.51792 0 0.0422845 0.0160213 2.63927 0.00469989679001859 0.696353
chr:23701-24000 4 0.0608786 0.0580632 1.04849 0.0123835698253935 0.0323899 0.019791 1.6366 0.0831535867102213 0.0371622 0.0592956 0.626728 1 0.0674901 0.0826014 0.817058 1 0.185363 0.048073 3.85587 3.66092711701071e-11 0.0422845 0.0231996 1.82264 0.0890563839476571 0.696353
chr:23701-24000 5 0.0608786 0.0622012 0.978737 0.016163461111296 0.0323899 0.022275 1.45409 0.116528679491217 0.0371622 0.0722347 0.514465 1 0.0674901 0.0933 0.723367 1 0.185363 0.0469703 3.94639 5.00426367011642e-11 0.0422845 0.0204492 2.06778 0.0503755626251592 0.696353
chr:23701-24000 6 0.0608786 0.0438326 1.38889 0.000531246715564593 0.0323899 0.0233948 1.38449 0.202141510648591 0.0371622 0.0393311 0.944855 1 0.0674901 0.0918078 0.735124 1 0.185363 0.044607 4.15547 8.04578625945851e-13 0.0422845 0.0185879 2.27484 0.020226211874554 0.696353
chr:23701-24000 7 0.0608786 0.0593274 1.02615 0.00635287157843134 0.0323899 0.0188917 1.7145 0.0605828623807487 0.0371622 0.0597534 0.621926 1 0.0674901 0.0825917 0.817154 1 0.185363 0.0396642 4.67331 6.11621864265999e-13 0.0422845 0.0208844 2.02469 0.0428362161288602 0.696353
chr:23701-24000 8 0.0608786 0.058829 1.03484 0.0146539590048117 0.0323899 0.023818 1.35989 0.171208917445941 0.0371622 0.0556509 0.667774 1 0.0674901 0.0780823 0.864346 1 0.185363 0.0492893 3.76071 7.76729791596154e-11 0.0422845 0.0209954 2.01399 0.0630815660122662 0.696353
chr:23701-24000 9 0.0608786 0.0532518 1.14322 0.00190003982168474 0.0323899 0.0159358 2.03252 0.0155688391789101 0.0371622 0.0649364 0.572286 1 0.0674901 0.0738696 0.913638 1 0.185363 0.0418294 4.4314 1.29751764887942e-12 0.0422845 0.0173987 2.43033 0.0123683260263832 0.696353
chr:23851-24150 0 0.0658493 0.0399294 1.64914 0.00134489568119722 0.0329162 0.0189729 1.73491 0.0824580822951495 0.0302484 0.0607096 0.498247 1 0.0361775 0.0715562 0.505582 1 0.129672 0.0404491 3.20581 1.32714443878967e-07 0.0379419 0.0148767 2.55042 0.00905968982936767 0.762343
chr:23851-24150 1 0.0658493 0.052948 1.24366 0.0243636428537901 0.0329162 0.0174119 1.89044 0.115513890910259 0.0302484 0.058363 0.51828 1 0.0361775 0.0860412 0.420467 1 0.129672 0.0478196 2.71169 7.19611138999543e-06 0.0379419 0.0243482 1.5583 0.0907818728140031 0.762343
chr:23851-24150 2 0.0658493 0.0398687 1.65165 0.00223027813704191 0.0329162 0.0215437 1.52788 0.182761046541284 0.0302484 0.0405444 0.746056 1 0.0361775 0.0642824 0.56279 1 0.129672 0.0492102 2.63506 3.4747552809522e-06 0.0379419 0.0178215 2.129 0.0273578275573687 0.762343
chr:23851-24150 3 0.0658493 0.0516309 1.27539 0.0253933179243601 0.0329162 0.0261859 1.25702 0.502428046324538 0.0302484 0.0608176 0.497363 1 0.0361775 0.0829862 0.435946 1 0.129672 0.048523 2.67238 6.64453111376417e-06 0.0379419 0.0206255 1.83956 0.0605379951207528 0.762343
chr:23851-24150 4 0.0658493 0.0472577 1.39341 0.0127484551369831 0.0329162 0.0163406 2.01438 0.064041642391064 0.0302484 0.0506229 0.597524 1 0.0361775 0.0772898 0.468076 1 0.129672 0.0462242 2.80528 1.95344734121861e-06 0.0379419 0.0197309 1.92297 0.0289937243545774 0.762343
chr:23851-24150 5 0.0658493 0.0621926 1.0588 0.0960068081613011 0.0329162 0.0164089 2.006 0.0570694544739725 0.0302484 0.0621288 0.486866 1 0.0361775 0.0882166 0.410099 1 0.129672 0.0454669 2.85201 1.00591783115389e-05 0.0379419 0.018626 2.03704 0.020888513628005 0.762343
chr:23851-24150 6 0.0658493 0.0598501 1.10024 0.130508459352838 0.0329162 0.0237138 1.38806 0.383305991372162 0.0302484 0.0642201 0.471011 1 0.0361775 0.0824837 0.438602 1 0.129672 0.0572089 2.26664 7.16058247519635e-05 0.0379419 0.0222905 1.70216 0.0710139803017268 0.762343
chr:23851-24150 7 0.0658493 0.043027 1.53042 0.00457212481147518 0.0329162 0.021604 1.52362 0.175586122868965 0.0302484 0.0544148 0.555886 1 0.0361775 0.0827797 0.437033 1 0.129672 0.047831 2.71105 1.92740643589762e-06 0.0379419 0.0163161 2.32543 0.0146494713155546 0.762343
chr:23851-24150 8 0.0658493 0.0460656 1.42947 0.00841321564264119 0.0329162 0.0203379 1.61847 0.14664185641709 0.0302484 0.0591243 0.511607 1 0.0361775 0.0820731 0.440796 1 0.129672 0.0465758 2.78411 1.81850529079597e-06 0.0379419 0.0169785 2.2347 0.0170751021808632 0.762343
chr:23851-24150 9 0.0658493 0.0534284 1.23248 0.038986721856719 0.0329162 0.0207153 1.58898 0.140077462740591 0.0302484 0.0668848 0.452246 1 0.0361775 0.0864656 0.418403 1 0.129672 0.0497995 2.60388 1.46953040697229e-05 0.0379419 0.0160322 2.36661 0.0144725138990446 0.762343
chr:24001-24300 0 0.0638314 0.0510202 1.2511 0.241601694874418 0.0273766 0.0275331 0.994316 0.839464589954995 0.0315315 0.0522926 0.602982 1 0.0294145 0.0827905 0.355288 1 0.0643559 0.0476609 1.35029 0.0476771473304308 0.0314822 0.0201849 1.55969 0.141192889322516 0.81626
chr:24001-24300 1 0.0638314 0.0353885 1.80373 0.0164163422044539 0.0273766 0.0204716 1.3373 0.314570546674975 0.0315315 0.0400829 0.786657 1 0.0294145 0.0811229 0.362592 1 0.0643559 0.0378025 1.70242 0.00774240389729686 0.0314822 0.0170987 1.8412 0.0823845796567519 0.81626
chr:24001-24300 2 0.0638314 0.0381293 1.67408 0.0235974627412677 0.0273766 0.0128272 2.13426 0.0605022873675727 0.0315315 0.0582217 0.541576 1 0.0294145 0.0716259 0.410668 1 0.0643559 0.033351 1.92965 0.00464998074868606 0.0314822 0.0173891 1.81046 0.0487453237897209 0.81626
chr:24001-24300 3 0.0638314 0.0391358 1.63102 0.0268023202748827 0.0273766 0.0244208 1.12104 0.611649443026731 0.0315315 0.0446542 0.706126 1 0.0294145 0.0727701 0.404211 1 0.0643559 0.0332476 1.93566 0.00567416146946853 0.0314822 0.0163308 1.92778 0.0757115749773593 0.81626
chr:24001-24300 4 0.0638314 0.0547348 1.16619 0.313802383949075 0.0273766 0.020428 1.34015 0.332005899591 0.0315315 0.0620592 0.508087 1 0.0294145 0.0893142 0.329337 1 0.0643559 0.0459907 1.39932 0.0441069215432145 0.0314822 0.0177931 1.76935 0.0717081748868047 0.81626
chr:24001-24300 5 0.0638314 0.0438222 1.4566 0.0737149472828437 0.0273766 0.0217403 1.25926 0.444176985496119 0.0315315 0.0516456 0.610536 1 0.0294145 0.0858154 0.342765 1 0.0643559 0.0393277 1.6364 0.0156317642258692 0.0314822 0.019978 1.57584 0.126282847735986 0.81626
chr:24001-24300 6 0.0638314 0.0570772 1.11833 0.429444245349897 0.0273766 0.0213395 1.28291 0.437764203916622 0.0315315 0.0674469 0.467501 1 0.0294145 0.0766401 0.3838 1 0.0643559 0.046289 1.39031 0.0570614968804722 0.0314822 0.0177821 1.77044 0.0696354737636966 0.81626
chr:24001-24300 7 0.0638314 0.0467125 1.36647 0.114017620222522 0.0273766 0.0224678 1.21848 0.44894739150854 0.0315315 0.0542845 0.580856 1 0.0294145 0.0744891 0.394883 1 0.0643559 0.0386868 1.66351 0.0146797657167964 0.0314822 0.0162416 1.93837 0.0571071318289719 0.81626
chr:24001-24300 8 0.0638314 0.0414105 1.54143 0.0524373563940438 0.0273766 0.026422 1.03613 0.808284562243456 0.0315315 0.0628913 0.501365 1 0.0294145 0.0821132 0.358219 1 0.0643559 0.0393844 1.63405 0.0136135422486351 0.0314822 0.020121 1.56464 0.135049722345441 0.81626
chr:24001-24300 9 0.0638314 0.0486683 1.31156 0.16006477821818 0.0273766 0.017735 1.54365 0.174164893777219 0.0315315 0.0585625 0.538425 1 0.0294145 0.0848015 0.346863 1 0.0643559 0.0427987 1.50369 0.0287185177270158 0.0314822 0.0151586 2.07685 0.0369507557090762 0.81626
chr:2401-2700 0 0.0987774 0.0461294 2.14131 8.76687679838284e-05 0.0136388 0.0188574 0.72326 1 0.0611526 0.0519639 1.17683 0.0807369440570612 0.0780717 0.085223 0.916087 0.0156452555484192 0.0858558 0.0405956 2.1149 0.000513153396493604 0.0274466 0.0188022 1.45975 0.625661626608552 0.412243
chr:2401-2700 1 0.0987774 0.0508859 1.94115 0.000333839515722856 0.0136388 0.0179916 0.758065 0.632438846344265 0.0611526 0.0720121 0.849199 0.485466732578555 0.0780717 0.0764367 1.02139 0.00201836141690259 0.0858558 0.0396958 2.16284 0.000617112632725125 0.0274466 0.0110278 2.48886 0.178457615307734 0.412243
chr:2401-2700 2 0.0987774 0.0370926 2.66299 3.2077067214642e-06 0.0136388 0.0209524 0.650942 1 0.0611526 0.0499007 1.22549 0.0553662250657523 0.0780717 0.0664871 1.17424 0.00041981748785036 0.0858558 0.038673 2.22004 8.89438025466482e-05 0.0274466 0.0197272 1.39131 0.747992124544055 0.412243
chr:2401-2700 3 0.0987774 0.0308043 3.20661 6.69576065703836e-08 0.0136388 0.0174893 0.779837 0.867641253069308 0.0611526 0.0498095 1.22773 0.0598793910136347 0.0780717 0.0768855 1.01543 0.00274572700161935 0.0858558 0.0332293 2.58374 5.07747934008762e-06 0.0274466 0.0169219 1.62196 0.465908118322006 0.412243
chr:2401-2700 4 0.0987774 0.0497008 1.98744 0.000697553554708574 0.0136388 0.0203398 0.670547 1 0.0611526 0.049342 1.23936 0.076956777573675 0.0780717 0.0751521 1.03885 0.0031695740456178 0.0858558 0.0522799 1.64223 0.00933209828337134 0.0274466 0.0216772 1.26615 0.890492701969859 0.412243
chr:2401-2700 5 0.0987774 0.0453975 2.17583 0.00020367505035046 0.0136388 0.0167782 0.812888 0.924444534437026 0.0611526 0.0444383 1.37612 0.0307819176543435 0.0780717 0.0747374 1.04461 0.00365582975562817 0.0858558 0.0507379 1.69214 0.00521166306674248 0.0274466 0.0190373 1.44173 0.577520682775802 0.412243
chr:2401-2700 6 0.0987774 0.0520955 1.89608 0.0005357210200857 0.0136388 0.0256712 0.531288 1 0.0611526 0.0573818 1.06571 0.201719093731249 0.0780717 0.0915054 0.853192 0.0420908811673448 0.0858558 0.0421082 2.03893 0.00140848996596732 0.0274466 0.0188947 1.45261 0.758023047861088 0.412243
chr:2401-2700 7 0.0987774 0.0439971 2.24509 7.43993962732947e-05 0.0136388 0.0280642 0.485986 1 0.0611526 0.0515731 1.18575 0.0835953762444405 0.0780717 0.083829 0.931321 0.0124957280282998 0.0858558 0.0444553 1.93128 0.00117387787702627 0.0274466 0.0216434 1.26813 1 0.412243
chr:2401-2700 8 0.0987774 0.0438133 2.25451 3.84542556847167e-05 0.0136388 0.0271549 0.502259 1 0.0611526 0.0430829 1.41942 0.0190695753731568 0.0780717 0.0757197 1.03106 0.00358753674576151 0.0858558 0.0392557 2.18709 0.000282605389745116 0.0274466 0.0199904 1.37299 0.837497824778692 0.412243
chr:2401-2700 9 0.0987774 0.0460023 2.14723 0.000104749749659461 0.0136388 0.0228391 0.597169 1 0.0611526 0.053811 1.13643 0.196764256713904 0.0780717 0.0795657 0.981223 0.00898898514372026 0.0858558 0.0424167 2.0241 0.000913654072556502 0.0274466 0.0184248 1.48966 0.712458216779417 0.412243
chr:24151-24450 0 0.0743778 0.0544301 1.36648 0.206041295354629 0.0133561 0.0185012 0.721905 1 0.0442114 0.0698721 0.632748 1 0.057005 0.0815169 0.699303 1 0.0406347 0.0453557 0.895912 0.639615030013334 0.0173033 0.0146832 1.17844 0.728064729814495 0.749313
chr:24151-24450 1 0.0743778 0.0507384 1.46591 0.104695294716735 0.0133561 0.0227234 0.587769 1 0.0442114 0.0495291 0.892635 0.680474664967371 0.057005 0.0924208 0.616798 1 0.0406347 0.0464686 0.874455 0.427959721018051 0.0173033 0.0227254 0.761408 1 0.749313
chr:24151-24450 2 0.0743778 0.0532762 1.39608 0.164402443650221 0.0133561 0.0202371 0.659981 1 0.0442114 0.047771 0.925486 0.656500888494725 0.057005 0.0858726 0.663832 0.998871621018033 0.0406347 0.0424653 0.956892 0.510946614252296 0.0173033 0.0181834 0.951599 1 0.749313
chr:24151-24450 3 0.0743778 0.0472919 1.57274 0.0824002298899542 0.0133561 0.0190216 0.702154 1 0.0442114 0.0498166 0.887483 1 0.057005 0.0800853 0.711804 1 0.0406347 0.0483513 0.840406 0.642306715526174 0.0173033 0.0180096 0.960782 1 0.749313
chr:24151-24450 4 0.0743778 0.0456323 1.62994 0.0920706514135368 0.0133561 0.0175496 0.761049 1 0.0442114 0.0583484 0.757714 1 0.057005 0.0843184 0.676068 1 0.0406347 0.0503338 0.807304 0.678891797176755 0.0173033 0.0197509 0.876077 1 0.749313
chr:24151-24450 5 0.0743778 0.0455121 1.63424 0.0552843754340381 0.0133561 0.0248564 0.53733 1 0.0442114 0.0528331 0.836813 1 0.057005 0.075521 0.754823 1 0.0406347 0.0447606 0.907823 0.444763520325936 0.0173033 0.0174373 0.992315 1 0.749313
chr:24151-24450 6 0.0743778 0.0447534 1.66195 0.0533784196065782 0.0133561 0.026062 0.512474 1 0.0442114 0.0517481 0.854358 1 0.057005 0.088026 0.647593 1 0.0406347 0.0430237 0.944472 0.421681572348515 0.0173033 0.0187262 0.924016 1 0.749313
chr:24151-24450 7 0.0743778 0.0618163 1.20321 0.430342850611912 0.0133561 0.0229351 0.582343 1 0.0442114 0.0540324 0.818239 1 0.057005 0.0839018 0.679425 1 0.0406347 0.0471292 0.862198 0.624242229731535 0.0173033 0.0214583 0.806369 1 0.749313
chr:24151-24450 8 0.0743778 0.05138 1.4476 0.131567935627136 0.0133561 0.0171765 0.77758 1 0.0442114 0.0388821 1.13706 0.280249409604549 0.057005 0.0764506 0.745645 1 0.0406347 0.0433022 0.938398 0.472751275565925 0.0173033 0.0204463 0.84628 1 0.749313
chr:24151-24450 9 0.0743778 0.0496746 1.4973 0.104914827741206 0.0133561 0.0307933 0.433734 1 0.0442114 0.0628499 0.703444 1 0.057005 0.0754121 0.755913 1 0.0406347 0.046593 0.87212 0.486641257038107 0.0173033 0.0232343 0.744731 1 0.749313
chr:24301-24600 0 0.0897491 0.044691 2.00821 0.00420683238493147 0.0178536 0.0204816 0.87169 0.748060530768671 0.0541369 0.0382114 1.41677 0.207401872372251 0.0784256 0.069814 1.12335 0.825514001571097 0.0519499 0.0469123 1.10738 0.287377667478782 0.0241883 0.0195333 1.23831 0.38673850714318 0.731493
chr:24301-24600 1 0.0897491 0.0468289 1.91653 0.00445724888371957 0.0178536 0.0256948 0.694833 1 0.0541369 0.0479203 1.12973 0.599201435157591 0.0784256 0.0812708 0.964991 1 0.0519499 0.0408801 1.27079 0.136765959271956 0.0241883 0.019576 1.23561 0.390220116841862 0.731493
chr:24301-24600 2 0.0897491 0.0473091 1.89708 0.00400778599827856 0.0178536 0.0229769 0.777024 1 0.0541369 0.0569388 0.950791 1 0.0784256 0.0790861 0.991648 1 0.0519499 0.0319722 1.62485 0.0226327531852117 0.0241883 0.0188314 1.28447 0.316305999027816 0.731493
chr:24301-24600 3 0.0897491 0.0536613 1.67251 0.0257329787176717 0.0178536 0.0186209 0.958794 0.673542693820173 0.0541369 0.0631999 0.856598 1 0.0784256 0.0921619 0.850955 1 0.0519499 0.0470724 1.10362 0.351789398371883 0.0241883 0.0203337 1.18957 0.434977638167816 0.731493
chr:24301-24600 4 0.0897491 0.0558893 1.60584 0.0404849571024639 0.0178536 0.0217587 0.820527 0.802949630583951 0.0541369 0.0580243 0.933004 1 0.0784256 0.0809109 0.969283 1 0.0519499 0.051556 1.00764 0.572047882530817 0.0241883 0.0187208 1.29205 0.347856260674517 0.731493
chr:24301-24600 5 0.0897491 0.0363462 2.46928 0.00015595101587107 0.0178536 0.028863 0.618564 1 0.0541369 0.0454941 1.18998 0.450449718648704 0.0784256 0.0733317 1.06946 0.870033918522895 0.0519499 0.035296 1.47184 0.0305193014438557 0.0241883 0.0214658 1.12683 0.518457856073065 0.731493
chr:24301-24600 6 0.0897491 0.0617862 1.45258 0.0653895258180829 0.0178536 0.0216477 0.824734 0.811734507915864 0.0541369 0.0677554 0.799005 1 0.0784256 0.0901221 0.870215 1 0.0519499 0.042587 1.21985 0.244252096011558 0.0241883 0.0216011 1.11977 0.544328529630326 0.731493
chr:24301-24600 7 0.0897491 0.0398524 2.25204 0.000596746204896581 0.0178536 0.018018 0.990876 0.656448891239681 0.0541369 0.0546885 0.989914 0.944490083969395 0.0784256 0.0742249 1.05659 0.879088387043642 0.0519499 0.0368276 1.41062 0.0474091041215784 0.0241883 0.0188753 1.28148 0.318886010379665 0.731493
chr:24301-24600 8 0.0897491 0.0430319 2.08564 0.00344782396216681 0.0178536 0.0175588 1.01679 0.58257513553518 0.0541369 0.0547908 0.988066 1 0.0784256 0.081796 0.958795 1 0.0519499 0.0488465 1.06353 0.298334540024077 0.0241883 0.0158857 1.52265 0.185540424366147 0.731493
chr:24301-24600 9 0.0897491 0.0328999 2.72794 3.84909771788955e-05 0.0178536 0.0234004 0.762961 1 0.0541369 0.0456166 1.18678 0.530239783009102 0.0784256 0.0738583 1.06184 0.988219803624479 0.0519499 0.0325108 1.59793 0.0108618904573649 0.0241883 0.0174609 1.38528 0.26306028279051 0.731493
chr:24451-24750 0 0.0463067 0.0536327 0.863404 1 0.0235097 0.0150224 1.56498 0.197775694903641 0.07784 0.0613327 1.26914 0.0757525019524106 0.0717036 0.0858138 0.835572 1 0.0642133 0.0421979 1.52172 0.0703280097126991 0.0218312 0.0166985 1.30737 0.435677022657069 0.806773
chr:24451-24750 1 0.0463067 0.064638 0.716401 1 0.0235097 0.0182314 1.28952 0.328957354451194 0.07784 0.0704888 1.10429 0.120997290699799 0.0717036 0.0957252 0.749057 1 0.0642133 0.0598796 1.07237 0.418323595609694 0.0218312 0.0233883 0.933424 1 0.806773
chr:24451-24750 2 0.0463067 0.0488865 0.947229 0.789438884733407 0.0235097 0.0220813 1.06469 0.447166509637089 0.07784 0.0489331 1.59074 0.0149293344161229 0.0717036 0.0766127 0.935923 1 0.0642133 0.0392428 1.63631 0.0433730161242994 0.0218312 0.0196121 1.11315 0.670164298624614 0.806773
chr:24451-24750 3 0.0463067 0.0495106 0.935289 0.878969202045677 0.0235097 0.0217984 1.07851 0.415578803774242 0.07784 0.0549018 1.4178 0.0267275322348636 0.0717036 0.0920682 0.77881 1 0.0642133 0.0516455 1.24335 0.1967416880715 0.0218312 0.0193866 1.1261 0.709620802592066 0.806773
chr:24451-24750 4 0.0463067 0.0386114 1.1993 0.354127965716165 0.0235097 0.0219121 1.07291 0.431625348872603 0.07784 0.0488996 1.59183 0.0165719953738421 0.0717036 0.0850192 0.843381 1 0.0642133 0.0391539 1.64002 0.0333822335989841 0.0218312 0.0149106 1.46414 0.327662511979718 0.806773
chr:24451-24750 5 0.0463067 0.043301 1.06941 0.501847177428745 0.0235097 0.0162382 1.4478 0.255218842784863 0.07784 0.0497412 1.5649 0.0177285265340674 0.0717036 0.0855388 0.838258 1 0.0642133 0.036839 1.74308 0.0204974907179345 0.0218312 0.0191789 1.13829 0.611247722405727 0.806773
chr:24451-24750 6 0.0463067 0.0477072 0.970644 0.813343916468944 0.0235097 0.0197975 1.18751 0.346309519394118 0.07784 0.0572182 1.36041 0.0394438617202681 0.0717036 0.0882707 0.812315 1 0.0642133 0.0479652 1.33875 0.14136642454384 0.0218312 0.0157058 1.39001 0.419902532651729 0.806773
chr:24451-24750 7 0.0463067 0.0453288 1.02157 0.740928777497976 0.0235097 0.0254063 0.925349 0.54631513603787 0.07784 0.0589153 1.32122 0.0469728702908124 0.0717036 0.0822518 0.871757 1 0.0642133 0.0551845 1.16361 0.280869467277517 0.0218312 0.0209303 1.04304 0.842681968120818 0.806773
chr:24451-24750 8 0.0463067 0.0548506 0.844233 1 0.0235097 0.0254484 0.923818 0.559408154889409 0.07784 0.0646008 1.20494 0.101740496533282 0.0717036 0.0798119 0.898407 1 0.0642133 0.0492019 1.3051 0.173820151502623 0.0218312 0.0224845 0.970944 1 0.806773
chr:24451-24750 9 0.0463067 0.0410622 1.12772 0.514256751879765 0.0235097 0.0170213 1.38119 0.296589112918408 0.07784 0.0485412 1.60359 0.0148806474306779 0.0717036 0.0813228 0.881716 1 0.0642133 0.0439229 1.46195 0.0845677570583317 0.0218312 0.021558 1.01267 0.817212258072315 0.806773
chr:24601-24900 0 0.0103519 0.0579145 0.178745 1 0.0183015 0.0256368 0.713876 1 0.0852617 0.0690285 1.23517 0.0802359410655565 0.0464723 0.0770088 0.603467 1 0.0738867 0.0413237 1.788 0.0397026198275161 0.0122934 0.0154754 0.794383 1 0.82947
chr:24601-24900 1 0.0103519 0.0574311 0.180249 1 0.0183015 0.0270947 0.675464 0.917959118320743 0.0852617 0.0641362 1.32938 0.0355434005485333 0.0464723 0.0823819 0.564108 1 0.0738867 0.0523738 1.41076 0.118420036187164 0.0122934 0.0183868 0.668599 1 0.82947
chr:24601-24900 2 0.0103519 0.0475464 0.217722 1 0.0183015 0.0214065 0.854951 0.639966486309777 0.0852617 0.0436176 1.95475 0.00306588984826217 0.0464723 0.0746595 0.622457 1 0.0738867 0.0397127 1.86053 0.0260077728964051 0.0122934 0.019729 0.623113 1 0.82947
chr:24601-24900 3 0.0103519 0.0519658 0.199206 1 0.0183015 0.0210755 0.868378 0.614410604587114 0.0852617 0.0529336 1.61073 0.0115678276899258 0.0464723 0.0788477 0.589393 1 0.0738867 0.048305 1.52959 0.0852843080615163 0.0122934 0.0154544 0.795463 1 0.82947
chr:24601-24900 4 0.0103519 0.0398923 0.259496 1 0.0183015 0.0169659 1.07872 0.443778078584946 0.0852617 0.0519749 1.64044 0.0111943689876944 0.0464723 0.0785062 0.591957 1 0.0738867 0.0436007 1.69462 0.0494290535083665 0.0122934 0.0177591 0.692231 1 0.82947
chr:24601-24900 5 0.0103519 0.0447121 0.231523 1 0.0183015 0.020579 0.889329 0.564921618766824 0.0852617 0.0531359 1.6046 0.0132090813727482 0.0464723 0.0780899 0.595113 1 0.0738867 0.0436467 1.69284 0.0417406897343561 0.0122934 0.0164226 0.748566 1 0.82947
chr:24601-24900 6 0.0103519 0.0481779 0.214868 1 0.0183015 0.0169931 1.077 0.368909630115972 0.0852617 0.0625127 1.36391 0.0363461051727481 0.0464723 0.0855116 0.543462 1 0.0738867 0.0436823 1.69146 0.0439016072212276 0.0122934 0.0179885 0.683403 1 0.82947
chr:24601-24900 7 0.0103519 0.0355692 0.291036 1 0.0183015 0.0202958 0.901738 0.613292619490654 0.0852617 0.0510244 1.671 0.00872945084367138 0.0464723 0.0796536 0.58343 1 0.0738867 0.0417061 1.7716 0.0288678983634238 0.0122934 0.0198417 0.619574 1 0.82947
chr:24601-24900 8 0.0103519 0.0380843 0.271815 1 0.0183015 0.0246363 0.742867 1 0.0852617 0.0528786 1.6124 0.00946495325196339 0.0464723 0.0755899 0.614795 1 0.0738867 0.0367383 2.01116 0.0119505687207329 0.0122934 0.0203351 0.604541 1 0.82947
chr:24601-24900 9 0.0103519 0.0484135 0.213823 1 0.0183015 0.0205615 0.890086 0.54819317109671 0.0852617 0.0547973 1.55595 0.013777437726109 0.0464723 0.0782575 0.593838 1 0.0738867 0.052915 1.39633 0.120973323186248 0.0122934 0.0214648 0.572724 1 0.82947
chr:24751-25050 0 0.0418092 0.0575233 0.726822 1 0.0189761 0.0201415 0.942139 0.219132982829068 0.0584087 0.0757696 0.770872 1 0.0296732 0.0805025 0.3686 1 0.0545196 0.051892 1.05064 0.578995120420501 0.0417565 0.0248872 1.67783 0.115376028008859 0.79507
chr:24751-25050 1 0.0418092 0.042972 0.972941 0.575930454971459 0.0189761 0.0190192 0.997734 0.142194737963185 0.0584087 0.049775 1.17345 0.450934446335168 0.0296732 0.0828536 0.35814 1 0.0545196 0.0385467 1.41438 0.147713850831779 0.0417565 0.0164709 2.53517 0.0106045868318394 0.79507
chr:24751-25050 2 0.0418092 0.054831 0.76251 1 0.0189761 0.0231528 0.819603 0.314933984999116 0.0584087 0.0493843 1.18274 0.447282113911719 0.0296732 0.089355 0.332082 1 0.0545196 0.0370894 1.46995 0.147040057996708 0.0417565 0.0213069 1.95976 0.0561007311118464 0.79507
chr:24751-25050 3 0.0418092 0.0461266 0.906401 0.631125196254749 0.0189761 0.0187006 1.01473 0.150944492262258 0.0584087 0.061885 0.943826 1 0.0296732 0.0765062 0.387854 1 0.0545196 0.0316336 1.72347 0.0609077030086616 0.0417565 0.0173651 2.40462 0.0165742410367525 0.79507
chr:24751-25050 4 0.0418092 0.0323385 1.29286 0.21765188069646 0.0189761 0.0199729 0.950092 0.180268152828664 0.0584087 0.0366182 1.59507 0.0918106519469961 0.0296732 0.0682197 0.434965 1 0.0545196 0.0412969 1.32019 0.189617374049486 0.0417565 0.019451 2.14675 0.0316924973244062 0.79507
chr:24751-25050 5 0.0418092 0.0604719 0.691382 1 0.0189761 0.014986 1.26626 0.05839536124121 0.0584087 0.0626451 0.932375 1 0.0296732 0.0860643 0.344779 1 0.0545196 0.0487821 1.11761 0.530554185563955 0.0417565 0.018154 2.30013 0.0154375077827952 0.79507
chr:24751-25050 6 0.0418092 0.055213 0.757235 1 0.0189761 0.025569 0.742153 0.387729076851935 0.0584087 0.0601661 0.970791 0.755689428910296 0.0296732 0.0809629 0.366504 1 0.0545196 0.0546664 0.997315 0.606115763923159 0.0417565 0.0241922 1.72603 0.102580274825251 0.79507
chr:24751-25050 7 0.0418092 0.0432499 0.966689 0.636748401859077 0.0189761 0.0166455 1.14001 0.0945796521870201 0.0584087 0.047067 1.24097 0.34994515777723 0.0296732 0.0894789 0.331622 1 0.0545196 0.0440312 1.2382 0.310271902489394 0.0417565 0.0168769 2.47418 0.0110568335414599 0.79507
chr:24751-25050 8 0.0418092 0.0471779 0.886203 0.810902922978685 0.0189761 0.0152666 1.24298 0.0636578822114092 0.0584087 0.0643025 0.908343 1 0.0296732 0.0892159 0.3326 1 0.0545196 0.0393177 1.38664 0.18345486540768 0.0417565 0.0188537 2.21476 0.0219936157556933 0.79507
chr:24751-25050 9 0.0418092 0.0435834 0.959292 0.618550570501026 0.0189761 0.0228251 0.83137 0.293455103158121 0.0584087 0.0531779 1.09836 0.577562390372982 0.0296732 0.0838381 0.353935 1 0.0545196 0.039812 1.36943 0.197581452365732 0.0417565 0.0181528 2.30028 0.0262876856446456 0.79507
chr:24901-25200 0 0.0590328 0.0457666 1.28987 0.330794770594297 0.0239569 0.016549 1.44763 0.147243853138734 0.0311635 0.0553147 0.563386 1 0.0625483 0.0798886 0.782944 1 0.0376322 0.0513509 0.732844 1 0.0486374 0.0208149 2.33666 0.00609289986843597 0.811307
chr:24901-25200 1 0.0590328 0.0426204 1.38508 0.224140369125464 0.0239569 0.0215824 1.11002 0.373550364254557 0.0311635 0.0516618 0.603221 1 0.0625483 0.0748135 0.836056 1 0.0376322 0.0438657 0.857896 0.992600829034163 0.0486374 0.0180072 2.701 0.00293401545035255 0.811307
chr:24901-25200 2 0.0590328 0.047912 1.23211 0.323263709468542 0.0239569 0.0183763 1.30368 0.195689980694297 0.0311635 0.0512044 0.60861 1 0.0625483 0.0833054 0.750831 1 0.0376322 0.0458202 0.821302 0.984488328316279 0.0486374 0.0205491 2.36689 0.00448367862096877 0.811307
chr:24901-25200 3 0.0590328 0.0367854 1.60479 0.0722462305107078 0.0239569 0.0231048 1.03688 0.421345260879999 0.0311635 0.054934 0.56729 1 0.0625483 0.0764621 0.81803 1 0.0376322 0.0374402 1.00513 0.561003326605969 0.0486374 0.0173725 2.79968 0.00245353287622951 0.811307
chr:24901-25200 4 0.0590328 0.0337568 1.74877 0.0642672900108539 0.0239569 0.0166621 1.43781 0.192804312685759 0.0311635 0.0369466 0.843474 0.998871623070542 0.0625483 0.0628136 0.995776 0.73871417855205 0.0376322 0.0468172 0.803811 1 0.0486374 0.0188436 2.58111 0.00295965596329073 0.811307
chr:24901-25200 5 0.0590328 0.0575575 1.02563 0.807338772373239 0.0239569 0.0219592 1.09097 0.362922208587484 0.0311635 0.0595364 0.523436 1 0.0625483 0.0695117 0.899824 0.781662329744941 0.0376322 0.049472 0.760677 1 0.0486374 0.0204252 2.38124 0.00649057458553592 0.811307
chr:24901-25200 6 0.0590328 0.0421068 1.40198 0.206269217876315 0.0239569 0.0269272 0.889691 0.706843750168215 0.0311635 0.0437669 0.712034 1 0.0625483 0.0693899 0.901404 0.902918494898719 0.0376322 0.048457 0.77661 1 0.0486374 0.0187372 2.59577 0.00373183597166427 0.811307
chr:24901-25200 7 0.0590328 0.0515849 1.14438 0.494982239164712 0.0239569 0.0175721 1.36335 0.145322958687095 0.0311635 0.0572211 0.544616 1 0.0625483 0.0940061 0.665364 1 0.0376322 0.0470132 0.80046 1 0.0486374 0.0177682 2.73733 0.00193978968160413 0.811307
chr:24901-25200 8 0.0590328 0.0662419 0.89117 1 0.0239569 0.0293979 0.814919 0.70801671539886 0.0311635 0.0627952 0.496272 1 0.0625483 0.0880432 0.710427 1 0.0376322 0.0485234 0.775547 1 0.0486374 0.0223935 2.17194 0.0130929290889258 0.811307
chr:24901-25200 9 0.0590328 0.0384332 1.53598 0.120787946110205 0.0239569 0.0170271 1.40699 0.164163200887192 0.0311635 0.0506128 0.615724 1 0.0625483 0.0823438 0.759599 1 0.0376322 0.0454047 0.828817 1 0.0486374 0.018652 2.60762 0.00291724646543545 0.811307
chr:25051-25350 0 0.0429131 0.0577948 0.742508 1 0.024463 0.018527 1.3204 0.268458613084814 0.0499773 0.0681013 0.733867 1 0.0767323 0.0867547 0.884474 1 0.0717088 0.0570118 1.25779 0.139024987012151 0.0239738 0.0160776 1.49113 0.300683124988536 0.799087
chr:25051-25350 1 0.0429131 0.047657 0.900457 0.985862189343494 0.024463 0.0171023 1.43039 0.238925249956593 0.0499773 0.0566177 0.882715 1 0.0767323 0.0846121 0.906871 1 0.0717088 0.0382112 1.87664 0.0118699867805704 0.0239738 0.0165935 1.44477 0.343374985318366 0.799087
chr:25051-25350 2 0.0429131 0.0337217 1.27257 0.299617017132865 0.024463 0.0174405 1.40265 0.32477247315889 0.0499773 0.0454035 1.10074 0.852015369357258 0.0767323 0.0657342 1.16731 0.324186868591854 0.0717088 0.0363008 1.97541 0.00557198287581917 0.0239738 0.0176063 1.36166 0.444292172766098 0.799087
chr:25051-25350 3 0.0429131 0.0469454 0.914107 1 0.024463 0.0160061 1.52835 0.200365810869929 0.0499773 0.0524743 0.952415 1 0.0767323 0.078004 0.983697 0.844514355636603 0.0717088 0.0418705 1.71263 0.0239265331653075 0.0239738 0.0150876 1.58897 0.254340395143562 0.799087
chr:25051-25350 4 0.0429131 0.0598668 0.71681 1 0.024463 0.0172462 1.41846 0.256428298986502 0.0499773 0.0510575 0.978843 0.966669961417126 0.0767323 0.0869738 0.882246 1 0.0717088 0.0553268 1.2961 0.151760651789023 0.0239738 0.0177156 1.35326 0.430645492017522 0.799087
chr:25051-25350 5 0.0429131 0.0468497 0.915974 1 0.024463 0.0221203 1.10591 0.536916861156927 0.0499773 0.0496875 1.00583 0.832770821173096 0.0767323 0.0713108 1.07603 0.509806621563343 0.0717088 0.0502494 1.42706 0.0572144061612172 0.0239738 0.0212966 1.12571 0.707586106939931 0.799087
chr:25051-25350 6 0.0429131 0.0440097 0.975083 0.883640572471594 0.024463 0.0246254 0.993405 0.843817607261949 0.0499773 0.0497951 1.00366 1 0.0767323 0.0752632 1.01952 0.790874334185851 0.0717088 0.0401033 1.7881 0.018657030316463 0.0239738 0.0185945 1.2893 0.562161211820815 0.799087
chr:25051-25350 7 0.0429131 0.0550825 0.77907 1 0.024463 0.0252148 0.970184 0.648748185902658 0.0499773 0.0605238 0.825746 1 0.0767323 0.0958105 0.800876 1 0.0717088 0.0527917 1.35833 0.0806592350784096 0.0239738 0.0202226 1.1855 0.612889948487776 0.799087
chr:25051-25350 8 0.0429131 0.0610027 0.703462 1 0.024463 0.0167941 1.45664 0.208608938618936 0.0499773 0.0646272 0.773317 1 0.0767323 0.0893973 0.858329 1 0.0717088 0.047175 1.52006 0.0557668270305691 0.0239738 0.0190165 1.26068 0.497626777297883 0.799087
chr:25051-25350 9 0.0429131 0.0416861 1.02943 0.641071151877647 0.024463 0.0215702 1.13411 0.540248170767684 0.0499773 0.0530863 0.941435 1 0.0767323 0.0861167 0.891027 1 0.0717088 0.0361813 1.98193 0.00662815569881126 0.0239738 0.0184068 1.30244 0.502660904945874 0.799087
chr:25201-25500 0 0.0179015 0.0484735 0.369305 1 0.0114471 0.019991 0.572613 1 0.0387905 0.0512299 0.757185 1 0.0521826 0.0798891 0.653188 1 0.0770193 0.0388643 1.98175 0.0245066833694333 0.0259982 0.0200445 1.29702 0.504586885925568 0.822307
chr:25201-25500 1 0.0179015 0.0473426 0.378127 1 0.0114471 0.0175055 0.653914 1 0.0387905 0.0425836 0.910926 1 0.0521826 0.0730614 0.714229 1 0.0770193 0.0425797 1.80883 0.0509144897315871 0.0259982 0.0167739 1.54992 0.308782548684329 0.822307
chr:25201-25500 2 0.0179015 0.0704821 0.253986 1 0.0114471 0.0258866 0.442202 1 0.0387905 0.0688242 0.563617 1 0.0521826 0.0841181 0.620349 1 0.0770193 0.0624416 1.23346 0.248589716156301 0.0259982 0.0188607 1.37843 0.391709088767292 0.822307
chr:25201-25500 3 0.0179015 0.0463144 0.386521 1 0.0114471 0.0216651 0.528366 1 0.0387905 0.0517433 0.749672 1 0.0521826 0.0730939 0.713912 1 0.0770193 0.0399007 1.93027 0.0275475519606236 0.0259982 0.0183477 1.41697 0.398786620144029 0.822307
chr:25201-25500 4 0.0179015 0.0517541 0.345895 1 0.0114471 0.0271964 0.420905 1 0.0387905 0.0484072 0.801337 1 0.0521826 0.0746129 0.699378 1 0.0770193 0.0476762 1.61547 0.0805700984012554 0.0259982 0.0231576 1.12266 0.797938772661221 0.822307
chr:25201-25500 5 0.0179015 0.0698619 0.256241 1 0.0114471 0.0238921 0.479117 1 0.0387905 0.0724243 0.535601 1 0.0521826 0.0884292 0.590106 1 0.0770193 0.0634353 1.21414 0.282866503683701 0.0259982 0.0194855 1.33423 0.428785792034889 0.822307
chr:25201-25500 6 0.0179015 0.0694674 0.257696 1 0.0114471 0.0192439 0.594843 1 0.0387905 0.0766348 0.506173 1 0.0521826 0.075381 0.692251 1 0.0770193 0.0592673 1.29952 0.229663853627933 0.0259982 0.0163705 1.58811 0.233596075341364 0.822307
chr:25201-25500 7 0.0179015 0.0539497 0.331818 1 0.0114471 0.0189837 0.602996 1 0.0387905 0.0535937 0.723788 1 0.0521826 0.0909989 0.573442 1 0.0770193 0.0504047 1.52802 0.0952600467526064 0.0259982 0.0165914 1.56697 0.260078325892633 0.822307
chr:25201-25500 8 0.0179015 0.0458724 0.390246 1 0.0114471 0.0225827 0.506897 1 0.0387905 0.0534429 0.725831 1 0.0521826 0.0800554 0.651831 1 0.0770193 0.0438196 1.75764 0.0429207692451556 0.0259982 0.0179845 1.44559 0.376748734417832 0.822307
chr:25201-25500 9 0.0179015 0.0567408 0.315496 1 0.0114471 0.0213298 0.536672 1 0.0387905 0.0625581 0.620072 1 0.0521826 0.0808849 0.645146 1 0.0770193 0.0475592 1.61944 0.0792841165152863 0.0259982 0.0178444 1.45694 0.344097909912139 0.822307
chr:25351-25650 0 0.0155556 0.0496093 0.313562 1 0.020574 0.0220741 0.932043 1 0.01115 0.0420782 0.264983 1 0.0494641 0.081796 0.604725 1 0.0466954 0.0457902 1.01977 0.595024280609754 0.0269509 0.018836 1.43082 0.257709098152874 0.81503
chr:25351-25650 1 0.0155556 0.0370055 0.420359 1 0.020574 0.0197679 1.04078 0.774888833884573 0.01115 0.0428279 0.260344 1 0.0494641 0.0826412 0.59854 1 0.0466954 0.0415465 1.12393 0.340371388105231 0.0269509 0.0179583 1.50075 0.19054923098994 0.81503
chr:25351-25650 2 0.0155556 0.03766 0.413054 1 0.020574 0.0248653 0.827418 1 0.01115 0.0583675 0.191031 1 0.0494641 0.0829483 0.596324 1 0.0466954 0.0381138 1.22516 0.278791415034699 0.0269509 0.0181977 1.48101 0.240050053039074 0.81503
chr:25351-25650 3 0.0155556 0.0478298 0.325228 1 0.020574 0.0214727 0.958147 0.962538672504394 0.01115 0.0486116 0.229369 1 0.0494641 0.0789125 0.626822 1 0.0466954 0.0382542 1.22066 0.425058171270554 0.0269509 0.015716 1.71487 0.160019056008425 0.81503
chr:25351-25650 4 0.0155556 0.0414007 0.375733 1 0.020574 0.0178795 1.1507 0.690815461619232 0.01115 0.0509981 0.218636 1 0.0494641 0.0741091 0.66745 1 0.0466954 0.0452317 1.03236 0.791870422566275 0.0269509 0.0191435 1.40784 0.317893875742723 0.81503
chr:25351-25650 5 0.0155556 0.05143 0.302462 1 0.020574 0.0234776 0.876325 1 0.01115 0.0595771 0.187152 1 0.0494641 0.0876889 0.564086 1 0.0466954 0.0474094 0.98494 0.637358114897979 0.0269509 0.0182602 1.47594 0.231394330294335 0.81503
chr:25351-25650 6 0.0155556 0.0493537 0.315186 1 0.020574 0.0192426 1.06919 0.743029257629258 0.01115 0.0566914 0.196679 1 0.0494641 0.074387 0.664956 1 0.0466954 0.0413625 1.12893 0.410372941198122 0.0269509 0.01773 1.52007 0.192900107999346 0.81503
chr:25351-25650 7 0.0155556 0.0616342 0.252386 1 0.020574 0.0191133 1.07642 0.765084274920943 0.01115 0.0445347 0.250367 1 0.0494641 0.0838682 0.589784 1 0.0466954 0.0562462 0.830197 1 0.0269509 0.0203295 1.3257 0.323756158385 0.81503
chr:25351-25650 8 0.0155556 0.0593491 0.262103 1 0.020574 0.0232252 0.885848 1 0.01115 0.056998 0.195621 1 0.0494641 0.0913253 0.541625 1 0.0466954 0.0592608 0.787964 1 0.0269509 0.0211047 1.27701 0.337130719571559 0.81503
chr:25351-25650 9 0.0155556 0.0575262 0.270409 1 0.020574 0.0181852 1.13136 0.670708919279616 0.01115 0.0616933 0.180733 1 0.0494641 0.0821741 0.601943 1 0.0466954 0.0510397 0.914884 0.851520243422319 0.0269509 0.0199725 1.3494 0.287694725175579 0.81503
chr:25501-25800 0 0.0121459 0.0386307 0.314411 1 0.0369898 0.019286 1.91796 0.0656274095844196 0.0202914 0.0441484 0.459618 1 0.0387115 0.0785935 0.492553 1 0.0611507 0.045042 1.35764 0.641759794988607 0.0175553 0.019174 0.915578 1 0.710473
chr:25501-25800 1 0.0121459 0.0350721 0.346312 1 0.0369898 0.0182458 2.0273 0.0490506183043905 0.0202914 0.0464703 0.436653 1 0.0387115 0.0845575 0.457813 1 0.0611507 0.0345567 1.76958 0.171575901030309 0.0175553 0.0186386 0.941879 1 0.710473
chr:25501-25800 2 0.0121459 0.0411257 0.295336 1 0.0369898 0.0200279 1.84691 0.0907330138903858 0.0202914 0.0405262 0.500698 1 0.0387115 0.066808 0.579444 1 0.0611507 0.0510406 1.19808 0.962828269470021 0.0175553 0.0210279 0.834857 1 0.710473
chr:25501-25800 3 0.0121459 0.0484594 0.250641 1 0.0369898 0.0195756 1.88959 0.0748421780085694 0.0202914 0.0599137 0.338677 1 0.0387115 0.0845969 0.4576 1 0.0611507 0.0443176 1.37983 0.6024463391402 0.0175553 0.0193942 0.905183 1 0.710473
chr:25501-25800 4 0.0121459 0.0361791 0.335716 1 0.0369898 0.0173469 2.13236 0.0359088087423313 0.0202914 0.0510751 0.397286 0.450072211340798 0.0387115 0.0783824 0.49388 1 0.0611507 0.0365738 1.67198 0.246871789522768 0.0175553 0.0154978 1.13276 0.783630785600471 0.710473
chr:25501-25800 5 0.0121459 0.0528405 0.22986 1 0.0369898 0.0194234 1.90439 0.0723051037350284 0.0202914 0.0482484 0.420561 1 0.0387115 0.078552 0.492814 1 0.0611507 0.0475422 1.28624 0.82275382952843 0.0175553 0.0191149 0.918409 1 0.710473
chr:25501-25800 6 0.0121459 0.0592243 0.205083 1 0.0369898 0.0269516 1.37245 0.381334914179897 0.0202914 0.0580308 0.349666 1 0.0387115 0.0750797 0.515605 1 0.0611507 0.0551917 1.10797 1 0.0175553 0.0226457 0.775216 1 0.710473
chr:25501-25800 7 0.0121459 0.046608 0.260597 1 0.0369898 0.029627 1.24852 0.534525995999661 0.0202914 0.0493855 0.410878 1 0.0387115 0.0940728 0.411506 1 0.0611507 0.041871 1.46045 0.384498343231118 0.0175553 0.0173567 1.01144 0.953858628020392 0.710473
chr:25501-25800 8 0.0121459 0.0413847 0.293488 1 0.0369898 0.0220852 1.67487 0.136450324410719 0.0202914 0.0550592 0.368538 1 0.0387115 0.0784673 0.493346 1 0.0611507 0.0455298 1.34309 0.678230999455661 0.0175553 0.0194962 0.900447 1 0.710473
chr:25501-25800 9 0.0121459 0.0369374 0.328824 1 0.0369898 0.0195529 1.89178 0.0593081031376459 0.0202914 0.0438556 0.462687 1 0.0387115 0.0708251 0.546579 1 0.0611507 0.0336252 1.8186 0.182709034266234 0.0175553 0.0171949 1.02096 1 0.710473
chr:2551-2850 0 0.110999 0.0485402 2.28674 3.03176365837876e-05 0.0230329 0.0167634 1.374 0.463256956593583 0.0637938 0.060201 1.05968 0.229060778921382 0.0791141 0.0871356 0.907942 0.0617809523898332 0.0879238 0.0492762 1.78431 0.00146039006621068 0.0180062 0.0165009 1.09123 0.824054599654683 0.547423
chr:2551-2850 1 0.110999 0.0459113 2.41768 6.78603236548003e-06 0.0230329 0.0169169 1.36153 0.472834585299145 0.0637938 0.0441316 1.44554 0.0250973868069615 0.0791141 0.0689447 1.1475 0.00746636586615479 0.0879238 0.0435428 2.01925 0.000213740848609811 0.0180062 0.0185092 0.972824 1 0.547423
chr:2551-2850 2 0.110999 0.0386308 2.87333 2.22534865534918e-07 0.0230329 0.0161799 1.42355 0.417091414455677 0.0637938 0.055243 1.15479 0.12957891318776 0.0791141 0.0792233 0.998622 0.0282054443775025 0.0879238 0.0403107 2.18115 2.67927357283648e-05 0.0180062 0.0182762 0.985227 0.98159832425342 0.547423
chr:2551-2850 3 0.110999 0.05905 1.87975 0.00114587467624905 0.0230329 0.0192482 1.19663 0.668066606342689 0.0637938 0.0575959 1.10761 0.162631901327393 0.0791141 0.100268 0.789026 0.176614481495035 0.0879238 0.059386 1.48055 0.0226692694759058 0.0180062 0.0198585 0.906725 0.843658809201349 0.547423
chr:2551-2850 4 0.110999 0.0388358 2.85816 2.58684009990517e-07 0.0230329 0.0216128 1.06571 0.863095168976301 0.0637938 0.0457131 1.39553 0.0542633915489668 0.0791141 0.075954 1.04161 0.0318557704219511 0.0879238 0.0400791 2.19376 1.97600461391279e-05 0.0180062 0.0183923 0.979008 1 0.547423
chr:2551-2850 5 0.110999 0.0485595 2.28583 9.90020630187161e-06 0.0230329 0.0206814 1.1137 0.793003906912002 0.0637938 0.0505354 1.26236 0.0801013560064372 0.0791141 0.0687515 1.15073 0.00749516156863728 0.0879238 0.0419992 2.09346 0.000173724069420067 0.0180062 0.0194392 0.926283 1 0.547423
chr:2551-2850 6 0.110999 0.0561207 1.97786 0.000364946065335769 0.0230329 0.0220308 1.04549 0.916568741303116 0.0637938 0.0594043 1.07389 0.224893732530962 0.0791141 0.0907363 0.871912 0.081234315718582 0.0879238 0.0541406 1.62399 0.0072888226660528 0.0180062 0.0190164 0.946877 1 0.547423
chr:2551-2850 7 0.110999 0.0428373 2.59118 3.3799461428563e-06 0.0230329 0.0197421 1.16669 0.694500904802721 0.0637938 0.0511109 1.24814 0.0839408239917389 0.0791141 0.0769899 1.02759 0.0397136154767508 0.0879238 0.048545 1.81118 0.000419000103489386 0.0180062 0.0186126 0.96742 1 0.547423
chr:2551-2850 8 0.110999 0.0387868 2.86177 2.42847742137897e-07 0.0230329 0.0179985 1.27971 0.532024093676291 0.0637938 0.0479563 1.33025 0.0342870198218499 0.0791141 0.079172 0.999269 0.0238201523878744 0.0879238 0.0414663 2.12037 4.30948224660055e-05 0.0180062 0.015684 1.14806 0.757327681341073 0.547423
chr:2551-2850 9 0.110999 0.055241 2.00936 6.9873683903432e-05 0.0230329 0.017781 1.29537 0.529273606161044 0.0637938 0.0550442 1.15896 0.144676173882037 0.0791141 0.0850659 0.930033 0.0615193251591416 0.0879238 0.0404865 2.17168 0.000263179016100401 0.0180062 0.0177911 1.01209 0.96738351262825 0.547423
chr:25651-25950 0 0.0620871 0.0455696 1.36247 0.0444918921216103 0.030825 0.0222438 1.38578 0.499547314221571 0.0457397 0.0438987 1.04194 1 0.0387133 0.0712874 0.54306 1 0.0941878 0.0435448 2.16301 0.000804947523679767 0.0135019 0.0184799 0.730626 1 0.65152
chr:25651-25950 1 0.0620871 0.047973 1.29421 0.124182235233943 0.030825 0.0188239 1.63755 0.188277879220443 0.0457397 0.0678276 0.674352 0.850028554569555 0.0387133 0.0838381 0.461763 0.850016120066134 0.0941878 0.0554876 1.69746 0.0131262687280109 0.0135019 0.0149559 0.902781 1 0.65152
chr:25651-25950 2 0.0620871 0.0569008 1.09115 0.204849497376083 0.030825 0.0235606 1.30833 0.61846847399854 0.0457397 0.0598751 0.763919 1 0.0387133 0.0916664 0.422328 1 0.0941878 0.0470634 2.0013 0.00290135348948506 0.0135019 0.0215946 0.625244 1 0.65152
chr:25651-25950 3 0.0620871 0.0412818 1.50398 0.0277504533524717 0.030825 0.0223723 1.37782 0.465856954408227 0.0457397 0.0538484 0.849416 1 0.0387133 0.0753471 0.513799 1 0.0941878 0.0477789 1.97133 0.00145767182862 0.0135019 0.0227459 0.593597 0.734164609169165 0.65152
chr:25651-25950 4 0.0620871 0.0497296 1.24849 0.158865916089338 0.030825 0.0175927 1.75215 0.15401659559752 0.0457397 0.0559602 0.817361 1 0.0387133 0.0761771 0.508201 1 0.0941878 0.0525613 1.79196 0.00675780453213437 0.0135019 0.0187935 0.718435 1 0.65152
chr:25651-25950 5 0.0620871 0.0385809 1.60927 0.0076503116610166 0.030825 0.0188993 1.63101 0.239483113552562 0.0457397 0.0480003 0.952904 1 0.0387133 0.0806713 0.479889 1 0.0941878 0.0366687 2.56862 4.5267504891533e-05 0.0135019 0.0186941 0.722255 1 0.65152
chr:25651-25950 6 0.0620871 0.0647918 0.958256 0.333996529473898 0.030825 0.0246969 1.24813 0.544336195337333 0.0457397 0.072345 0.632244 0.549429605418962 0.0387133 0.0749734 0.51636 1 0.0941878 0.0468496 2.01043 0.00529314192607655 0.0135019 0.0162517 0.830799 0.998871621018033 0.65152
chr:25651-25950 7 0.0620871 0.0521043 1.19159 0.0919938959771047 0.030825 0.0270409 1.13994 0.897360715821608 0.0457397 0.0584115 0.78306 1 0.0387133 0.0741568 0.522047 1 0.0941878 0.0454894 2.07054 0.00200745782988232 0.0135019 0.0218634 0.617557 1 0.65152
chr:25651-25950 8 0.0620871 0.0319808 1.94139 0.00194704781133226 0.030825 0.0181455 1.69877 0.246553452319509 0.0457397 0.0418111 1.09396 0.755428168401514 0.0387133 0.0700314 0.552799 1 0.0941878 0.0389959 2.41533 4.92090509456311e-05 0.0135019 0.0199365 0.677245 1 0.65152
chr:25651-25950 9 0.0620871 0.0497298 1.24849 0.0703499575172557 0.030825 0.0196012 1.57261 0.303833630508073 0.0457397 0.0415128 1.10182 0.71126169400475 0.0387133 0.0769259 0.503254 1 0.0941878 0.0418317 2.25159 0.000615025753633369 0.0135019 0.0191253 0.705971 1 0.65152
chr:25801-26100 0 0.102577 0.0659972 1.55426 0.00111550387495318 0.0140594 0.0252907 0.555912 1 0.0585327 0.0689449 0.848978 1 0.0906628 0.0827012 1.09627 0.665595084100098 0.106304 0.0527149 2.01658 0.000650735495389965 0.0164851 0.0225471 0.731141 1 0.648343
chr:25801-26100 1 0.102577 0.0790004 1.29844 0.0141297635354527 0.0140594 0.0246094 0.571302 1 0.0585327 0.0857507 0.682592 1 0.0906628 0.086783 1.04471 0.69702620386639 0.106304 0.0629583 1.68848 0.0104022206844602 0.0164851 0.019051 0.865314 1 0.648343
chr:25801-26100 2 0.102577 0.0524372 1.95619 7.26130160761951e-05 0.0140594 0.0285583 0.492305 1 0.0585327 0.0582229 1.00532 0.981323707150786 0.0906628 0.0907775 0.998736 1 0.106304 0.0510719 2.08146 0.000150638003844517 0.0164851 0.019343 0.852251 1 0.648343
chr:25801-26100 3 0.102577 0.045152 2.27182 5.44669788382635e-06 0.0140594 0.0243819 0.576633 1 0.0585327 0.0576633 1.01508 0.964561872081819 0.0906628 0.0892643 1.01567 0.99042561512871 0.106304 0.0472245 2.25103 2.12741391480975e-05 0.0164851 0.0181827 0.906637 1 0.648343
chr:25801-26100 4 0.102577 0.0406919 2.52082 1.06287748913303e-06 0.0140594 0.0183996 0.764114 1 0.0585327 0.0467967 1.25079 0.443283519472452 0.0906628 0.0792043 1.14467 0.560917567574914 0.106304 0.0474564 2.24004 1.60044455400632e-05 0.0164851 0.0144552 1.14043 0.871607602508851 0.648343
chr:25801-26100 5 0.102577 0.05513 1.86064 8.41519891171538e-05 0.0140594 0.0223075 0.630254 1 0.0585327 0.0564935 1.0361 0.954959360054237 0.0906628 0.086311 1.05042 0.913227962521449 0.106304 0.0481735 2.20669 0.000106769264679563 0.0164851 0.0173131 0.952175 0.485769125479407 0.648343
chr:25801-26100 6 0.102577 0.0424033 2.41908 1.90524427934324e-06 0.0140594 0.0178627 0.787081 1 0.0585327 0.0481763 1.21497 0.535207882626479 0.0906628 0.0907449 0.999095 0.937868859381367 0.106304 0.0421398 2.52265 2.0010419626848e-06 0.0164851 0.019634 0.83962 1 0.648343
chr:25801-26100 7 0.102577 0.0448409 2.28758 5.57538718526374e-07 0.0140594 0.0155837 0.902186 1 0.0585327 0.0493151 1.18691 0.554475642291762 0.0906628 0.0746639 1.21428 0.393553680271976 0.106304 0.0333689 3.18572 9.12013354836816e-08 0.0164851 0.017888 0.921573 1 0.648343
chr:25801-26100 8 0.102577 0.0508007 2.0192 1.91316284404719e-05 0.0140594 0.0160889 0.873857 1 0.0585327 0.0507216 1.154 0.666622779721859 0.0906628 0.0799977 1.13332 0.631501584838132 0.106304 0.0429306 2.47618 1.09258929574807e-05 0.0164851 0.017868 0.922605 1 0.648343
chr:25801-26100 9 0.102577 0.0662137 1.54918 0.00165198679149547 0.0140594 0.022118 0.635654 1 0.0585327 0.0728075 0.803938 1 0.0906628 0.097257 0.932198 1 0.106304 0.0584114 1.81992 0.00189397976314198 0.0164851 0.0238556 0.691037 1 0.648343
chr:25951-26250 0 0.0533881 0.0553665 0.964267 0.262737353198245 0.00381172 0.018282 0.208496 1 0.029359 0.0632243 0.464363 1 0.074201 0.0733811 1.01117 0.4352120842768 0.0767615 0.0409734 1.87345 0.00858526872189846 0.00683243 0.0167946 0.406823 1 0.739331
chr:25951-26250 1 0.0533881 0.0527123 1.01282 0.180785379278886 0.00381172 0.0244634 0.155813 1 0.029359 0.0508723 0.577112 1 0.074201 0.0804248 0.922613 0.580597311494458 0.0767615 0.0363135 2.11386 0.00277433437855856 0.00683243 0.0194003 0.352182 1 0.739331
chr:25951-26250 2 0.0533881 0.0520282 1.02614 0.268455486220514 0.00381172 0.0221281 0.172257 1 0.029359 0.0530015 0.553928 1 0.074201 0.086144 0.86136 0.758671127687818 0.0767615 0.0483026 1.58918 0.0200627514646007 0.00683243 0.0169473 0.403157 1 0.739331
chr:25951-26250 3 0.0533881 0.0531461 1.00455 0.288518420255457 0.00381172 0.0184021 0.207135 1 0.029359 0.0586613 0.500483 1 0.074201 0.0914272 0.811586 0.988660311406614 0.0767615 0.0496113 1.54726 0.0258344352500952 0.00683243 0.0212521 0.321494 1 0.739331
chr:25951-26250 4 0.0533881 0.0472736 1.12934 0.117402598479146 0.00381172 0.0161162 0.236515 1 0.029359 0.0499315 0.587986 1 0.074201 0.086472 0.858093 0.841511867786086 0.0767615 0.0452843 1.6951 0.00838352587246527 0.00683243 0.0227132 0.300813 1 0.739331
chr:25951-26250 5 0.0533881 0.0480623 1.11081 0.1199649861016 0.00381172 0.0309442 0.12318 1 0.029359 0.0661554 0.443788 1 0.074201 0.0721829 1.02796 0.447341113572381 0.0767615 0.042146 1.82132 0.00730547813021742 0.00683243 0.0142862 0.478254 1 0.739331
chr:25951-26250 6 0.0533881 0.0492024 1.08507 0.14385841102394 0.00381172 0.0245906 0.155007 1 0.029359 0.0595015 0.493416 1 0.074201 0.0783474 0.947077 0.502537324405203 0.0767615 0.0405938 1.89097 0.00444577842793492 0.00683243 0.01962 0.348238 1 0.739331
chr:25951-26250 7 0.0533881 0.0421794 1.26574 0.0402134015013308 0.00381172 0.0164222 0.232108 1 0.029359 0.0366416 0.801248 1 0.074201 0.0667619 1.11143 0.400245702173621 0.0767615 0.0353329 2.17252 0.00177042597714305 0.00683243 0.0147522 0.463147 1 0.739331
chr:25951-26250 8 0.0533881 0.0376034 1.41977 0.0180739622273643 0.00381172 0.0217746 0.175054 1 0.029359 0.0424495 0.691622 1 0.074201 0.0788747 0.940745 0.754826276273378 0.0767615 0.0373025 2.05781 0.00140422834230047 0.00683243 0.0157806 0.432964 1 0.739331
chr:25951-26250 9 0.0533881 0.0383376 1.39258 0.034013365518341 0.00381172 0.0161766 0.235632 1 0.029359 0.0399055 0.735713 1 0.074201 0.0731462 1.01442 0.525681700545313 0.0767615 0.0431366 1.7795 0.00562072303215477 0.00683243 0.021099 0.323827 1 0.739331
chr:26101-26400 0 0.00403151 0.0325952 0.123684 1 1.01668e-16 0.0189748 5.35805e-15 1 0.0070734 0.0425212 0.16635 1 0.0214128 0.0671862 0.318708 1 0.0291372 0.0377137 0.772589 0.271552859011668 0.00352959 0.0160464 0.219961 1 0.938669
chr:26101-26400 1 0.00403151 0.0547848 0.0735881 1 1.01668e-16 0.018501 5.49527e-15 1 0.0070734 0.064599 0.109497 1 0.0214128 0.0776381 0.275803 1 0.0291372 0.0507826 0.573763 0.40711293959864 0.00352959 0.0151047 0.233675 1 0.938669
chr:26101-26400 2 0.00403151 0.0366423 0.110023 1 1.01668e-16 0.0257176 3.95325e-15 1 0.0070734 0.0529804 0.13351 1 0.0214128 0.0816359 0.262296 1 0.0291372 0.0419727 0.694194 0.298617482766308 0.00352959 0.0194853 0.181141 1 0.938669
chr:26101-26400 3 0.00403151 0.056937 0.0708065 1 1.01668e-16 0.0183901 5.52841e-15 1 0.0070734 0.0710477 0.0995585 1 0.0214128 0.09351 0.228989 1 0.0291372 0.0495115 0.588494 0.376050916667848 0.00352959 0.0184914 0.190877 1 0.938669
chr:26101-26400 4 0.00403151 0.0440709 0.0914778 1 1.01668e-16 0.019342 5.25633e-15 1 0.0070734 0.0475969 0.148611 1 0.0214128 0.0734807 0.291407 1 0.0291372 0.052658 0.553329 0.498864126646858 0.00352959 0.020743 0.170158 1 0.938669
chr:26101-26400 5 0.00403151 0.0490537 0.0821856 1 1.01668e-16 0.017525 5.80131e-15 1 0.0070734 0.0507196 0.139461 1 0.0214128 0.0836223 0.256066 1 0.0291372 0.0432358 0.673914 0.31504422623961 0.00352959 0.0174057 0.202784 1 0.938669
chr:26101-26400 6 0.00403151 0.0489765 0.0823152 1 1.01668e-16 0.0198173 5.13026e-15 1 0.0070734 0.058798 0.1203 1 0.0214128 0.0749352 0.285751 1 0.0291372 0.0490382 0.594174 0.380959916619074 0.00352959 0.0172045 0.205155 0.975987433196606 0.938669
chr:26101-26400 7 0.00403151 0.0510685 0.0789432 1 1.01668e-16 0.0242989 4.18406e-15 1 0.0070734 0.0502741 0.140697 1 0.0214128 0.0792245 0.27028 1 0.0291372 0.0526516 0.553396 0.373771944858751 0.00352959 0.0177317 0.199055 0.97159414177631 0.938669
chr:26101-26400 8 0.00403151 0.054654 0.0737642 1 1.01668e-16 0.0328543 3.09451e-15 1 0.0070734 0.0593556 0.11917 1 0.0214128 0.0791242 0.270623 1 0.0291372 0.0477869 0.609732 0.357273587972485 0.00352959 0.0213779 0.165105 1 0.938669
chr:26101-26400 9 0.00403151 0.0462252 0.0872145 1 1.01668e-16 0.0219259 4.63689e-15 1 0.0070734 0.0611098 0.115749 1 0.0214128 0.0864731 0.247624 1 0.0291372 0.0416891 0.698917 0.293827168459544 0.00352959 0.015789 0.223547 1 0.938669
chr:26251-26550 0 0.0174979 0.0455077 0.384504 1 0.00687484 0.0219262 0.313545 1 0.00683081 0.0565987 0.120688 1 0.00534567 0.0848637 0.0629912 1 0.0104005 0.0481075 0.216193 1 0.0138001 0.0222724 0.619605 0.403619615116654 0.94782
chr:26251-26550 1 0.0174979 0.0525239 0.333142 1 0.00687484 0.0196058 0.350653 1 0.00683081 0.0626575 0.109018 1 0.00534567 0.0757397 0.0705795 1 0.0104005 0.0541607 0.19203 1 0.0138001 0.0229549 0.601183 0.456802488302929 0.94782
chr:26251-26550 2 0.0174979 0.0519059 0.337108 1 0.00687484 0.0175968 0.390687 1 0.00683081 0.0770165 0.0886928 1 0.00534567 0.0891569 0.059958 1 0.0104005 0.0454873 0.228646 1 0.0138001 0.0166729 0.827696 0.277955334814696 0.94782
chr:26251-26550 3 0.0174979 0.0563007 0.310794 1 0.00687484 0.0225639 0.304683 1 0.00683081 0.0655807 0.104159 1 0.00534567 0.0880184 0.0607336 1 0.0104005 0.0421333 0.246848 1 0.0138001 0.0189121 0.729697 0.340435139935828 0.94782
chr:26251-26550 4 0.0174979 0.0495746 0.352961 1 0.00687484 0.0237331 0.289673 1 0.00683081 0.0568613 0.120131 1 0.00534567 0.0845713 0.063209 1 0.0104005 0.0393016 0.264633 1 0.0138001 0.0175482 0.786411 0.307695915456169 0.94782
chr:26251-26550 5 0.0174979 0.0392893 0.44536 1 0.00687484 0.0180347 0.381201 1 0.00683081 0.0465336 0.146793 1 0.00534567 0.0730776 0.0731506 1 0.0104005 0.0393831 0.264085 1 0.0138001 0.0200945 0.68676 0.378525246595578 0.94782
chr:26251-26550 6 0.0174979 0.0425826 0.410917 1 0.00687484 0.0174565 0.393827 1 0.00683081 0.0381934 0.178848 1 0.00534567 0.0776498 0.0688433 1 0.0104005 0.0376863 0.275976 1 0.0138001 0.0155028 0.890168 0.252019128008247 0.94782
chr:26251-26550 7 0.0174979 0.0548455 0.31904 1 0.00687484 0.0304673 0.225647 1 0.00683081 0.0643675 0.106122 1 0.00534567 0.0777189 0.0687821 1 0.0104005 0.0477625 0.217755 0.990163267662108 0.0138001 0.0204295 0.675499 0.374814086585233 0.94782
chr:26251-26550 8 0.0174979 0.0590845 0.29615 1 0.00687484 0.0294716 0.23327 1 0.00683081 0.0578849 0.118007 1 0.00534567 0.0855924 0.062455 1 0.0104005 0.0427161 0.24348 1 0.0138001 0.0174185 0.792267 0.312171995786923 0.94782
chr:26251-26550 9 0.0174979 0.0544554 0.321325 1 0.00687484 0.0165391 0.415672 1 0.00683081 0.0655628 0.104187 1 0.00534567 0.0700461 0.0763165 1 0.0104005 0.0447151 0.232595 1 0.0138001 0.0181824 0.758981 0.320868277393107 0.94782
chr:26401-26700 0 0.0536229 0.0387761 1.38289 0.142997948261337 0.0191299 0.0220587 0.867227 0.890555866258475 0.0172552 0.0552728 0.312182 1 0.0275233 0.0547808 0.502426 1 0.0284054 0.0423875 0.670136 1 0.0233587 0.0155197 1.5051 0.123226088600764 0.908946
chr:26401-26700 1 0.0536229 0.0564016 0.950734 0.490437630882533 0.0191299 0.0243042 0.787103 0.918951457109551 0.0172552 0.0457817 0.376902 1 0.0275233 0.0876599 0.313978 1 0.0284054 0.0508307 0.558824 1 0.0233587 0.0235416 0.992231 0.36537261980994 0.908946
chr:26401-26700 2 0.0536229 0.0512747 1.0458 0.431011614004442 0.0191299 0.0177198 1.07958 0.522398197519385 0.0172552 0.0519441 0.332188 0.998871621018033 0.0275233 0.0696595 0.395112 1 0.0284054 0.0422739 0.671937 1 0.0233587 0.0179239 1.30322 0.165525879132586 0.908946
chr:26401-26700 3 0.0536229 0.0483601 1.10883 0.265399372398891 0.0191299 0.0230832 0.828737 0.782467380150759 0.0172552 0.0642825 0.268428 1 0.0275233 0.0858156 0.320726 1 0.0284054 0.0471755 0.602122 1 0.0233587 0.0183231 1.27482 0.159006414385813 0.908946
chr:26401-26700 4 0.0536229 0.0399102 1.34359 0.158379780656156 0.0191299 0.0182722 1.04694 0.592115901012717 0.0172552 0.0441068 0.391214 1 0.0275233 0.0740533 0.371669 1 0.0284054 0.0421462 0.673973 1 0.0233587 0.0158288 1.47571 0.0849175504812951 0.908946
chr:26401-26700 5 0.0536229 0.0534477 1.00328 0.36575267560142 0.0191299 0.0204024 0.93763 0.5696956549623 0.0172552 0.0702359 0.245675 1 0.0275233 0.0868771 0.316807 1 0.0284054 0.0479566 0.592315 1 0.0233587 0.0189297 1.23397 0.185046915986006 0.908946
chr:26401-26700 6 0.0536229 0.0492573 1.08863 0.281607856226106 0.0191299 0.0241095 0.793459 0.882684552232423 0.0172552 0.0633527 0.272367 1 0.0275233 0.080076 0.343715 1 0.0284054 0.0397483 0.714632 1 0.0233587 0.0168796 1.38384 0.16852156597124 0.908946
chr:26401-26700 7 0.0536229 0.0410636 1.30585 0.188330205440246 0.0191299 0.0184386 1.03749 0.597051432970315 0.0172552 0.0546458 0.315764 1 0.0275233 0.082886 0.332062 1 0.0284054 0.0431166 0.658804 1 0.0233587 0.0173934 1.34296 0.155942271326978 0.908946
chr:26401-26700 8 0.0536229 0.0335212 1.59967 0.0645902104582093 0.0191299 0.0142157 1.34569 0.30672533396589 0.0172552 0.043195 0.399472 1 0.0275233 0.0745107 0.369387 1 0.0284054 0.036776 0.77239 1 0.0233587 0.0109267 2.13776 0.01972915906296 0.908946
chr:26401-26700 9 0.0536229 0.0477788 1.12232 0.272113437447027 0.0191299 0.0176678 1.08276 0.455670654090805 0.0172552 0.052689 0.327492 1 0.0275233 0.0781216 0.352314 1 0.0284054 0.0465619 0.610057 1 0.0233587 0.0169313 1.37962 0.11899448246034 0.908946
chr:26551-26850 0 0.0400919 0.0372871 1.07522 0.579382494116599 0.0360888 0.0155676 2.3182 0.0192743644312107 0.0314165 0.0380792 0.82503 1 0.0410684 0.065846 0.623704 1 0.0333773 0.0354159 0.942438 0.899211867085609 0.0210571 0.0166324 1.26603 0.371056896033641 0.836403
chr:26551-26850 1 0.0400919 0.0435434 0.920734 0.911705692667261 0.0360888 0.0192329 1.87641 0.0532301757321871 0.0314165 0.0473818 0.66305 1 0.0410684 0.0856439 0.479525 1 0.0333773 0.0503012 0.663549 1 0.0210571 0.0180183 1.16865 0.478494764794303 0.836403
chr:26551-26850 2 0.0400919 0.0424068 0.945412 0.841043249220591 0.0360888 0.0193664 1.86347 0.0530405795082205 0.0314165 0.0557382 0.563644 1 0.0410684 0.0742269 0.553282 1 0.0333773 0.0443356 0.752833 1 0.0210571 0.0155218 1.35661 0.321543961081058 0.836403
chr:26551-26850 3 0.0400919 0.0521747 0.768416 1 0.0360888 0.0200285 1.80187 0.0584305923767388 0.0314165 0.0619032 0.50751 1 0.0410684 0.0795589 0.516201 1 0.0333773 0.040242 0.829415 1 0.0210571 0.0158941 1.32484 0.349504873981877 0.836403
chr:26551-26850 4 0.0400919 0.0505221 0.793552 0.950884996927051 0.0360888 0.0251969 1.43227 0.15871004244495 0.0314165 0.0643819 0.487971 1 0.0410684 0.0872638 0.470624 1 0.0333773 0.0346115 0.964341 0.763433495709764 0.0210571 0.0175603 1.19913 0.461719948745869 0.836403
chr:26551-26850 5 0.0400919 0.0503121 0.796864 1 0.0360888 0.0311848 1.15726 0.441344577973972 0.0314165 0.0469351 0.66936 1 0.0410684 0.0858496 0.478376 1 0.0333773 0.04536 0.735831 1 0.0210571 0.0218013 0.965864 0.789545594095112 0.836403
chr:26551-26850 6 0.0400919 0.0303654 1.32032 0.280279113064861 0.0360888 0.0170158 2.1209 0.0323773956781243 0.0314165 0.0441703 0.711258 1 0.0410684 0.0670476 0.612526 1 0.0333773 0.0381708 0.87442 0.941659143067774 0.0210571 0.0176535 1.1928 0.451700205682345 0.836403
chr:26551-26850 7 0.0400919 0.0294337 1.36211 0.207786212894289 0.0360888 0.0158116 2.28243 0.0222527998901463 0.0314165 0.044209 0.710636 1 0.0410684 0.055941 0.734138 1 0.0333773 0.0255605 1.30582 0.344626733505806 0.0210571 0.0144177 1.4605 0.270565451663461 0.836403
chr:26551-26850 8 0.0400919 0.0525479 0.762959 1 0.0360888 0.0180833 1.9957 0.0384729340957916 0.0314165 0.054123 0.580465 1 0.0410684 0.0723452 0.567673 1 0.0333773 0.0517193 0.645355 1 0.0210571 0.021734 0.968855 0.704326630959343 0.836403
chr:26551-26850 9 0.0400919 0.0488819 0.820179 1 0.0360888 0.0219469 1.64437 0.102222876583097 0.0314165 0.0622638 0.504571 1 0.0410684 0.0741179 0.554096 1 0.0333773 0.0431829 0.772929 1 0.0210571 0.0202486 1.03993 0.694435088434577 0.836403
chr:26701-27000 0 0.0161912 0.0340302 0.475789 1 0.0306562 0.0207765 1.47552 0.292316401882907 0.0425092 0.0451123 0.942297 0.755233039884289 0.0500672 0.0728054 0.687685 1 0.0289295 0.0390475 0.74088 1 0.0216682 0.0186894 1.15938 0.332371470723336 0.83046
chr:26701-27000 1 0.0161912 0.0604344 0.267914 1 0.0306562 0.0204523 1.49891 0.223898792293137 0.0425092 0.0737851 0.576122 1 0.0500672 0.0943507 0.53065 1 0.0289295 0.0503136 0.574984 1 0.0216682 0.0200934 1.07837 0.253639733500072 0.83046
chr:26701-27000 2 0.0161912 0.0499927 0.323871 1 0.0306562 0.0195928 1.56467 0.22641022807039 0.0425092 0.0621873 0.683567 1 0.0500672 0.0798864 0.62673 1 0.0289295 0.0356131 0.812327 1 0.0216682 0.0209295 1.03529 0.385951805348274 0.83046
chr:26701-27000 3 0.0161912 0.0456215 0.354903 1 0.0306562 0.0194751 1.57412 0.203088441151995 0.0425092 0.0556238 0.764227 1 0.0500672 0.0884575 0.566003 1 0.0289295 0.0390478 0.740874 1 0.0216682 0.0172991 1.25256 0.197784074790114 0.83046
chr:26701-27000 4 0.0161912 0.0422269 0.383433 1 0.0306562 0.0197685 1.55076 0.22295678348272 0.0425092 0.0526215 0.807829 1 0.0500672 0.0793815 0.630716 1 0.0289295 0.0471723 0.613273 1 0.0216682 0.0182776 1.18551 0.267621457911276 0.83046
chr:26701-27000 5 0.0161912 0.0366823 0.44139 1 0.0306562 0.0225948 1.35678 0.385952437338136 0.0425092 0.0407136 1.0441 0.593464644418269 0.0500672 0.0642399 0.779379 0.801277394857688 0.0289295 0.0386732 0.74805 1 0.0216682 0.0199728 1.08489 0.435754837918987 0.83046
chr:26701-27000 6 0.0161912 0.0514399 0.31476 1 0.0306562 0.021042 1.45691 0.284488938008007 0.0425092 0.0493729 0.860982 0.859572752454188 0.0500672 0.0759194 0.659478 0.866209202549605 0.0289295 0.0554632 0.521598 1 0.0216682 0.0220307 0.983546 0.381569241943802 0.83046
chr:26701-27000 7 0.0161912 0.0441956 0.366353 1 0.0306562 0.0197739 1.55034 0.230329413656197 0.0425092 0.0557272 0.762809 1 0.0500672 0.0787741 0.635579 1 0.0289295 0.0495288 0.584095 1 0.0216682 0.0197232 1.09861 0.325263462311279 0.83046
chr:26701-27000 8 0.0161912 0.0609551 0.265625 1 0.0306562 0.0202258 1.5157 0.202009549524708 0.0425092 0.0749182 0.567408 1 0.0500672 0.0997762 0.501795 1 0.0289295 0.0486741 0.594351 1 0.0216682 0.0160519 1.34988 0.154058143720379 0.83046
chr:26701-27000 9 0.0161912 0.0445584 0.36337 1 0.0306562 0.0230514 1.32991 0.415519706716234 0.0425092 0.0412121 1.03147 0.427687835477837 0.0500672 0.0867657 0.577039 1 0.0289295 0.0443342 0.652532 1 0.0216682 0.0189186 1.14534 0.331663438754972 0.83046
chr:26851-27150 0 0.0102634 0.0560709 0.183043 1 0.0194523 0.0244295 0.796263 0.769646104021069 0.0315897 0.0705517 0.447752 1 0.0529972 0.0735283 0.720773 0.553531780307824 0.0274676 0.0491075 0.559336 1 0.0179234 0.0194041 0.923691 0.849432912044149 0.88681
chr:26851-27150 1 0.0102634 0.0484343 0.211904 1 0.0194523 0.028528 0.681867 1 0.0315897 0.0605577 0.521646 1 0.0529972 0.0822575 0.644284 0.836264732816102 0.0274676 0.048127 0.570732 1 0.0179234 0.0209829 0.854191 0.974496984171091 0.88681
chr:26851-27150 2 0.0102634 0.0566706 0.181106 1 0.0194523 0.022136 0.878763 0.622394803556237 0.0315897 0.0673839 0.468802 1 0.0529972 0.0842574 0.628992 0.815576540830066 0.0274676 0.0461442 0.595256 1 0.0179234 0.0188744 0.949614 0.751642508219916 0.88681
chr:26851-27150 3 0.0102634 0.0355398 0.288786 1 0.0194523 0.0175446 1.10873 0.530673349147042 0.0315897 0.0429946 0.734736 1 0.0529972 0.074841 0.708131 1 0.0274676 0.0387567 0.708719 1 0.0179234 0.0136371 1.31431 0.438990391938345 0.88681
chr:26851-27150 4 0.0102634 0.0545369 0.188192 1 0.0194523 0.0168195 1.15653 0.407581598002529 0.0315897 0.0523014 0.603993 1 0.0529972 0.076712 0.690859 0.782787536761668 0.0274676 0.042719 0.642983 1 0.0179234 0.0145804 1.22928 0.442954027665802 0.88681
chr:26851-27150 5 0.0102634 0.053821 0.190695 1 0.0194523 0.0152332 1.27697 0.347089902551065 0.0315897 0.0561321 0.562774 1 0.0529972 0.090972 0.582566 1 0.0274676 0.0482922 0.568779 1 0.0179234 0.0176953 1.01289 0.663118108346745 0.88681
chr:26851-27150 6 0.0102634 0.0556556 0.184409 1 0.0194523 0.0199073 0.977144 0.554174272613379 0.0315897 0.0597769 0.52846 1 0.0529972 0.0776526 0.682491 0.708778586690823 0.0274676 0.0398323 0.689581 1 0.0179234 0.0214601 0.835196 0.962623614452111 0.88681
chr:26851-27150 7 0.0102634 0.0385122 0.266497 1 0.0194523 0.022784 0.85377 0.716030395700995 0.0315897 0.0430072 0.734521 1 0.0529972 0.0804812 0.658504 0.863263955176661 0.0274676 0.0441044 0.622786 1 0.0179234 0.0167317 1.07122 0.622671931506546 0.88681
chr:26851-27150 8 0.0102634 0.045024 0.227954 1 0.0194523 0.0193393 1.00584 0.550849231179188 0.0315897 0.0462068 0.683659 1 0.0529972 0.084977 0.623665 0.955900110439044 0.0274676 0.0465137 0.590527 1 0.0179234 0.0178671 1.00315 0.674739521948154 0.88681
chr:26851-27150 9 0.0102634 0.0519247 0.197659 1 0.0194523 0.0268258 0.725134 1 0.0315897 0.0481674 0.655832 1 0.0529972 0.088241 0.600596 1 0.0274676 0.0392409 0.699974 1 0.0179234 0.0198887 0.901185 0.903439349857589 0.88681
chr:27001-27300 0 0.00288217 0.053687 0.0536847 1 0.0197957 0.0212408 0.931966 1 0.0173294 0.0509079 0.340407 1 0.0284248 0.0801541 0.354627 1 0.027754 0.0533922 0.519814 1 0.00386268 0.0224347 0.172174 1 0.883843
chr:27001-27300 1 0.00288217 0.0516981 0.05575 1 0.0197957 0.0237164 0.834684 1 0.0173294 0.049718 0.348554 1 0.0284248 0.0759443 0.374285 1 0.027754 0.0390718 0.710333 1 0.00386268 0.0191724 0.201471 1 0.883843
chr:27001-27300 2 0.00288217 0.0445469 0.0646997 1 0.0197957 0.0179697 1.10162 1 0.0173294 0.060389 0.286963 1 0.0284248 0.0912458 0.311519 1 0.027754 0.0440672 0.629811 1 0.00386268 0.0184126 0.209785 1 0.883843
chr:27001-27300 3 0.00288217 0.0433651 0.0664629 1 0.0197957 0.020343 0.973096 1 0.0173294 0.0629223 0.27541 1 0.0284248 0.0878903 0.323412 1 0.027754 0.0413687 0.670894 1 0.00386268 0.0164706 0.23452 1 0.883843
chr:27001-27300 4 0.00288217 0.0489235 0.0589118 1 0.0197957 0.0207874 0.952293 1 0.0173294 0.0544178 0.318451 1 0.0284248 0.0736581 0.385902 1 0.027754 0.0449295 0.617723 1 0.00386268 0.0180047 0.214537 1 0.883843
chr:27001-27300 5 0.00288217 0.0451445 0.0638432 1 0.0197957 0.0228648 0.865772 1 0.0173294 0.0472452 0.366797 1 0.0284248 0.0764294 0.371909 1 0.027754 0.0508827 0.545451 1 0.00386268 0.0188226 0.205215 1 0.883843
chr:27001-27300 6 0.00288217 0.0454146 0.0634635 1 0.0197957 0.0182725 1.08336 1 0.0173294 0.0404787 0.428112 1 0.0284248 0.0895471 0.317428 1 0.027754 0.0446827 0.621135 1 0.00386268 0.0226294 0.170693 1 0.883843
chr:27001-27300 7 0.00288217 0.0450581 0.0639656 1 0.0197957 0.0164982 1.19987 1 0.0173294 0.0610219 0.283987 1 0.0284248 0.0929904 0.305675 1 0.027754 0.0371553 0.746973 1 0.00386268 0.0158522 0.243668 1 0.883843
chr:27001-27300 8 0.00288217 0.0385855 0.0746957 1 0.0197957 0.0197579 1.00191 1 0.0173294 0.0468059 0.37024 1 0.0284248 0.0783856 0.362628 1 0.027754 0.0422833 0.656382 1 0.00386268 0.0190933 0.202306 1 0.883843
chr:27001-27300 9 0.00288217 0.0495331 0.0581867 1 0.0197957 0.0174462 1.13467 1 0.0173294 0.0654231 0.264882 1 0.0284248 0.091568 0.310423 1 0.027754 0.0564514 0.491644 1 0.00386268 0.0186243 0.2074 1 0.883843
chr:2701-3000 0 0.109084 0.0390494 2.79349 1.59166916074982e-05 0.0170049 0.0250485 0.678879 1 0.0614947 0.048566 1.26621 0.336097125406443 0.114152 0.0810109 1.40909 0.013628375447796 0.0498848 0.0373068 1.33715 0.0162799348853033 0.0310467 0.0193083 1.60795 0.281193609299428 0.671633
chr:2701-3000 1 0.109084 0.0420938 2.59145 0.000127660952088826 0.0170049 0.0224225 0.758386 1 0.0614947 0.0402886 1.52635 0.153426367230763 0.114152 0.0730809 1.56199 0.0122389147685242 0.0498848 0.0460311 1.08372 0.076282887245168 0.0310467 0.0217939 1.42456 0.430725656932385 0.671633
chr:2701-3000 2 0.109084 0.0434189 2.51236 9.80346837679003e-05 0.0170049 0.027077 0.62802 1 0.0614947 0.0436314 1.40941 0.170075463917306 0.114152 0.0753622 1.51471 0.00739846550710477 0.0498848 0.038719 1.28838 0.0346065406083377 0.0310467 0.0191107 1.62457 0.273643703009908 0.671633
chr:2701-3000 3 0.109084 0.0444653 2.45324 0.000164119829464737 0.0170049 0.0156288 1.08805 0.732498370972957 0.0614947 0.0539396 1.14007 0.445195813396163 0.114152 0.0739264 1.54413 0.00317497220991181 0.0498848 0.0435273 1.14606 0.076804923405018 0.0310467 0.0203307 1.52708 0.394855856876979 0.671633
chr:2701-3000 4 0.109084 0.0513594 2.12393 0.00133214167129125 0.0170049 0.0225903 0.752752 1 0.0614947 0.0602377 1.02087 0.983571712171491 0.114152 0.0702608 1.62469 0.0036131233846356 0.0498848 0.0428211 1.16496 0.10102849774787 0.0310467 0.0182059 1.70531 0.229874137090872 0.671633
chr:2701-3000 5 0.109084 0.0519348 2.1004 0.00294263815786622 0.0170049 0.0204201 0.832753 1 0.0614947 0.0484805 1.26844 0.387115259853351 0.114152 0.0715446 1.59554 0.00505794855548913 0.0498848 0.0537936 0.927337 0.316939609250108 0.0310467 0.0224993 1.3799 0.498445787530522 0.671633
chr:2701-3000 6 0.109084 0.0446247 2.44448 0.000349001330236298 0.0170049 0.0185229 0.918047 0.891943420246262 0.0614947 0.0522737 1.1764 0.442630331223234 0.114152 0.0931736 1.22515 0.0398241233409223 0.0498848 0.0508543 0.980936 0.170316645666964 0.0310467 0.0178195 1.74229 0.199975135209857 0.671633
chr:2701-3000 7 0.109084 0.0459867 2.37208 0.000336976805146105 0.0170049 0.0179164 0.949125 0.852453193846661 0.0614947 0.0521587 1.17899 0.580861483572753 0.114152 0.0828153 1.37839 0.0160573415372818 0.0498848 0.0457352 1.09073 0.100874673875526 0.0310467 0.0179586 1.72879 0.200267303573557 0.671633
chr:2701-3000 8 0.109084 0.038449 2.83711 2.52767200571435e-05 0.0170049 0.0201592 0.84353 1 0.0614947 0.0488611 1.25856 0.306954629696063 0.114152 0.0711199 1.60506 0.00184484134095775 0.0498848 0.0420505 1.18631 0.0361966095565414 0.0310467 0.0170454 1.82141 0.153303751202817 0.671633
chr:2701-3000 9 0.109084 0.0437392 2.49396 0.00011741646587593 0.0170049 0.0192331 0.884148 0.868417960061627 0.0614947 0.0523287 1.17516 0.678220412145894 0.114152 0.0849753 1.34336 0.0406735565393266 0.0498848 0.040241 1.23965 0.0341169397664108 0.0310467 0.0141424 2.19529 0.0747452053403953 0.671633
chr:27151-27450 0 0.0189144 0.0457941 0.413031 1 0.0159991 0.0206913 0.773228 1 0.0141189 0.0481127 0.293455 1 0.0585098 0.0778399 0.751668 1 0.0410637 0.0455595 0.90132 1 0.00457989 0.0173159 0.26449 1 0.683534
chr:27151-27450 1 0.0189144 0.0487652 0.387867 1 0.0159991 0.0173275 0.923336 1 0.0141189 0.0455971 0.309645 1 0.0585098 0.0879374 0.665357 1 0.0410637 0.0510489 0.804399 1 0.00457989 0.0173695 0.263674 1 0.683534
chr:27151-27450 2 0.0189144 0.045916 0.411935 1 0.0159991 0.0272254 0.587653 1 0.0141189 0.064679 0.218292 1 0.0585098 0.0904646 0.64677 1 0.0410637 0.0449491 0.91356 1 0.00457989 0.0243155 0.188353 1 0.683534
chr:27151-27450 3 0.0189144 0.0439577 0.430286 1 0.0159991 0.0167697 0.954048 1 0.0141189 0.054886 0.25724 1 0.0585098 0.0830254 0.704722 1 0.0410637 0.0407197 1.00845 1 0.00457989 0.0178321 0.256834 1 0.683534
chr:27151-27450 4 0.0189144 0.0501272 0.377328 1 0.0159991 0.0267272 0.598607 1 0.0141189 0.0517121 0.273029 1 0.0585098 0.0858232 0.681748 1 0.0410637 0.0428251 0.95887 1 0.00457989 0.0209695 0.218407 1 0.683534
chr:27151-27450 5 0.0189144 0.0459398 0.411721 1 0.0159991 0.0163733 0.977146 1 0.0141189 0.0475231 0.297096 1 0.0585098 0.078939 0.741203 1 0.0410637 0.0479205 0.856913 1 0.00457989 0.0154693 0.296063 1 0.683534
chr:27151-27450 6 0.0189144 0.0396634 0.476873 1 0.0159991 0.0272813 0.586449 1 0.0141189 0.0427666 0.330138 1 0.0585098 0.0767138 0.762702 1 0.0410637 0.0426716 0.962319 1 0.00457989 0.0175651 0.260738 1 0.683534
chr:27151-27450 7 0.0189144 0.053058 0.356485 1 0.0159991 0.0176479 0.906572 1 0.0141189 0.0495996 0.284658 1 0.0585098 0.0913705 0.640358 1 0.0410637 0.0447357 0.917918 1 0.00457989 0.019968 0.229361 1 0.683534
chr:27151-27450 8 0.0189144 0.0416111 0.454552 1 0.0159991 0.0192859 0.829575 1 0.0141189 0.0444247 0.317816 1 0.0585098 0.0680966 0.859218 1 0.0410637 0.0393619 1.04323 1 0.00457989 0.0185182 0.247318 1 0.683534
chr:27151-27450 9 0.0189144 0.048082 0.393378 1 0.0159991 0.0203627 0.785706 1 0.0141189 0.070859 0.199253 1 0.0585098 0.0798792 0.732479 1 0.0410637 0.0421094 0.975167 1 0.00457989 0.0192364 0.238085 1 0.683534
chr:27301-27600 0 0.0233379 0.0565862 0.412431 1 0.0297504 0.0220162 1.3513 0.605374304851231 0.0251466 0.0677753 0.371029 1 0.0744334 0.0854516 0.871059 1 0.0401353 0.045949 0.873475 1 0.00481096 0.0151541 0.317469 1 0.763301
chr:27301-27600 1 0.0233379 0.0464225 0.502728 1 0.0297504 0.0225042 1.32199 0.643270720852894 0.0251466 0.050978 0.493283 1 0.0744334 0.0713003 1.04394 0.680707945514279 0.0401353 0.0379017 1.05893 1 0.00481096 0.0143571 0.335093 1 0.763301
chr:27301-27600 2 0.0233379 0.0518973 0.449694 1 0.0297504 0.0235393 1.26386 0.74875759574523 0.0251466 0.0687994 0.365506 1 0.0744334 0.0906014 0.821548 1 0.0401353 0.0448787 0.894306 1 0.00481096 0.0181969 0.264383 1 0.763301
chr:27301-27600 3 0.0233379 0.0563745 0.41398 1 0.0297504 0.0187084 1.59022 0.455879649439108 0.0251466 0.0462524 0.543682 1 0.0744334 0.0926373 0.803493 1 0.0401353 0.0514264 0.780442 1 0.00481096 0.0249038 0.193182 1 0.763301
chr:27301-27600 4 0.0233379 0.0403054 0.579027 1 0.0297504 0.0218107 1.36403 0.617737739369444 0.0251466 0.0440746 0.570546 1 0.0744334 0.0824187 0.903113 1 0.0401353 0.0422578 0.949773 1 0.00481096 0.0161997 0.296978 1 0.763301
chr:27301-27600 5 0.0233379 0.04389 0.531736 0.732278288170501 0.0297504 0.0231504 1.28509 0.727408970517205 0.0251466 0.0405703 0.619828 1 0.0744334 0.0679944 1.0947 0.620800549139777 0.0401353 0.0378971 1.05906 0.732278288170501 0.00481096 0.0181087 0.265671 1 0.763301
chr:27301-27600 6 0.0233379 0.0439101 0.531493 1 0.0297504 0.0192352 1.54666 0.428679637642996 0.0251466 0.0408526 0.615545 1 0.0744334 0.0731748 1.0172 0.748816770537952 0.0401353 0.0459228 0.873973 1 0.00481096 0.0171016 0.281316 1 0.763301
chr:27301-27600 7 0.0233379 0.0548472 0.425508 1 0.0297504 0.0178747 1.66439 0.328145133916582 0.0251466 0.0560778 0.448423 1 0.0744334 0.0854378 0.8712 1 0.0401353 0.0483117 0.830757 1 0.00481096 0.0158466 0.303596 1 0.763301
chr:27301-27600 8 0.0233379 0.0564219 0.413632 1 0.0297504 0.0221842 1.34106 0.725762608997154 0.0251466 0.0550223 0.457026 1 0.0744334 0.0837427 0.888834 1 0.0401353 0.0554896 0.723294 1 0.00481096 0.0239366 0.200988 1 0.763301
chr:27301-27600 9 0.0233379 0.0535992 0.435415 1 0.0297504 0.0184856 1.60938 0.372815697331454 0.0251466 0.0528389 0.475911 1 0.0744334 0.0818684 0.909184 1 0.0401353 0.04435 0.904967 1 0.00481096 0.0159958 0.300764 1 0.763301
chr:27451-27750 0 0.0336415 0.0684814 0.49125 1 0.0408825 0.0228687 1.78771 0.260464205343086 0.0418816 0.0594272 0.704755 1 0.0520094 0.0847041 0.614013 1 0.0205409 0.0528736 0.388491 1 0.00536077 0.0188288 0.284711 1 0.758364
chr:27451-27750 1 0.0336415 0.047981 0.701142 1 0.0408825 0.0267344 1.52921 0.467881838344614 0.0418816 0.0476343 0.879232 1 0.0520094 0.0700299 0.742674 1 0.0205409 0.045975 0.446784 1 0.00536077 0.019823 0.270432 1 0.758364
chr:27451-27750 2 0.0336415 0.0562009 0.598594 1 0.0408825 0.030743 1.32981 0.747848304774133 0.0418816 0.0544475 0.769211 1 0.0520094 0.0874377 0.594817 1 0.0205409 0.0411906 0.498679 1 0.00536077 0.0210411 0.254776 1 0.758364
chr:27451-27750 3 0.0336415 0.039262 0.856846 1 0.0408825 0.0253859 1.61044 0.335669234437047 0.0418816 0.0459779 0.910907 1 0.0520094 0.0720326 0.722026 1 0.0205409 0.040038 0.513035 1 0.00536077 0.0210539 0.254621 1 0.758364
chr:27451-27750 4 0.0336415 0.040287 0.835046 1 0.0408825 0.0215989 1.8928 0.167099508328092 0.0418816 0.0553634 0.756485 1 0.0520094 0.0837325 0.621138 1 0.0205409 0.0385475 0.532872 1 0.00536077 0.0160993 0.332982 1 0.758364
chr:27451-27750 5 0.0336415 0.0382031 0.880596 1 0.0408825 0.0202138 2.0225 0.135858791774641 0.0418816 0.044523 0.940673 1 0.0520094 0.0808428 0.64334 1 0.0205409 0.0394712 0.520402 1 0.00536077 0.0195927 0.273611 1 0.758364
chr:27451-27750 6 0.0336415 0.0473768 0.710084 1 0.0408825 0.015385 2.6573 0.0479082933176523 0.0418816 0.0599834 0.69822 1 0.0520094 0.0866132 0.600479 1 0.0205409 0.0487077 0.421718 1 0.00536077 0.0243817 0.219869 1 0.758364
chr:27451-27750 7 0.0336415 0.0613847 0.548044 1 0.0408825 0.0177761 2.29986 0.0729207296123581 0.0418816 0.0690154 0.606844 1 0.0520094 0.0791631 0.65699 1 0.0205409 0.055203 0.372098 1 0.00536077 0.0180209 0.297475 1 0.758364
chr:27451-27750 8 0.0336415 0.0602109 0.558728 1 0.0408825 0.0202145 2.02243 0.156325278370765 0.0418816 0.0455692 0.919077 1 0.0520094 0.0931257 0.558486 1 0.0205409 0.0447658 0.458853 1 0.00536077 0.0188318 0.284666 1 0.758364
chr:27451-27750 9 0.0336415 0.0658926 0.510551 1 0.0408825 0.0196161 2.08413 0.149859343954092 0.0418816 0.0720801 0.581042 1 0.0520094 0.0854839 0.608412 1 0.0205409 0.0605834 0.339052 1 0.00536077 0.0204623 0.261983 1 0.758364
chr:27601-27900 0 0.0581168 0.0617303 0.941463 1 0.0219979 0.019272 1.14144 0.98599790151081 0.0484615 0.0706093 0.686333 1 0.0550245 0.0958958 0.573795 1 0.0372759 0.0469232 0.794402 1 0.0108378 0.0187315 0.578587 1 0.671302
chr:27601-27900 1 0.0581168 0.0391282 1.48529 0.196294970577878 0.0219979 0.0192857 1.14063 0.811910426226921 0.0484615 0.048787 0.993328 0.744403468563575 0.0550245 0.0847398 0.649335 1 0.0372759 0.0376083 0.991162 0.725279701301541 0.0108378 0.0159394 0.679938 1 0.671302
chr:27601-27900 2 0.0581168 0.0497956 1.16711 0.618748833283551 0.0219979 0.0164445 1.33771 0.664049280486437 0.0484615 0.0519581 0.932703 1 0.0550245 0.0791388 0.695291 1 0.0372759 0.0459566 0.811111 1 0.0108378 0.0197938 0.547535 1 0.671302
chr:27601-27900 3 0.0581168 0.0490663 1.18445 0.586317532596454 0.0219979 0.0218928 1.0048 1 0.0484615 0.0570089 0.850069 1 0.0550245 0.07042 0.781376 1 0.0372759 0.0464288 0.802862 1 0.0108378 0.0181998 0.59549 0.998871621018033 0.671302
chr:27601-27900 4 0.0581168 0.0554355 1.04837 0.863959632187459 0.0219979 0.015334 1.43458 0.622874566352193 0.0484615 0.0679837 0.71284 0.884333073272422 0.0550245 0.0791821 0.694911 0.884333073292164 0.0372759 0.0462123 0.806623 1 0.0108378 0.0205125 0.528351 0.884430798514793 0.671302
chr:27601-27900 5 0.0581168 0.0454085 1.27987 0.49690046823396 0.0219979 0.01773 1.24072 0.756826051619299 0.0484615 0.0504675 0.960252 0.873463409560651 0.0550245 0.0804701 0.683788 1 0.0372759 0.0545688 0.683099 1 0.0108378 0.0194962 0.555893 1 0.671302
chr:27601-27900 6 0.0581168 0.0552021 1.0528 0.848880844422074 0.0219979 0.0159868 1.376 0.62978678726889 0.0484615 0.0751245 0.645082 1 0.0550245 0.0896691 0.613639 1 0.0372759 0.0493931 0.754678 1 0.0108378 0.0176987 0.61235 1 0.671302
chr:27601-27900 7 0.0581168 0.0556304 1.04469 1 0.0219979 0.0194229 1.13258 0.916447632722583 0.0484615 0.0678042 0.714727 1 0.0550245 0.0801014 0.686936 1 0.0372759 0.0490343 0.760201 1 0.0108378 0.01987 0.545435 1 0.671302
chr:27601-27900 8 0.0581168 0.0509259 1.1412 0.640545076525669 0.0219979 0.0191961 1.14596 0.906714549524058 0.0484615 0.065382 0.741206 1 0.0550245 0.0904133 0.608589 1 0.0372759 0.0482108 0.773186 1 0.0108378 0.018371 0.589941 1 0.671302
chr:27601-27900 9 0.0581168 0.0458387 1.26785 0.426207336511546 0.0219979 0.0213166 1.03196 1 0.0484615 0.05072 0.955471 0.867019516031424 0.0550245 0.0823913 0.667844 1 0.0372759 0.0456457 0.816636 1 0.0108378 0.0217034 0.49936 1 0.671302
chr:27751-28050 0 0.0765183 0.0369358 2.07166 0.133142338482418 1.20096e-16 0.0183651 6.53936e-15 1 0.0541786 0.052053 1.04084 0.886530686650362 0.0804742 0.0723825 1.11179 0.298607643268312 0.0524524 0.0440516 1.1907 0.25393248123598 0.00911826 0.0184896 0.493156 1 0.732369
chr:27751-28050 1 0.0765183 0.0615805 1.24257 0.52007226394512 1.20096e-16 0.0209484 5.73294e-15 1 0.0541786 0.0628301 0.862303 1 0.0804742 0.0881844 0.912567 0.572167077583746 0.0524524 0.0606872 0.864307 0.864368691435099 0.00911826 0.0214953 0.424198 1 0.732369
chr:27751-28050 2 0.0765183 0.0651562 1.17438 0.644354645450335 1.20096e-16 0.0172668 6.95531e-15 1 0.0541786 0.0557998 0.970946 0.984736500633755 0.0804742 0.0972013 0.827913 0.722670852046112 0.0524524 0.0528998 0.991543 0.657264131931205 0.00911826 0.023038 0.395792 1 0.732369
chr:27751-28050 3 0.0765183 0.0528983 1.44652 0.361769871983145 1.20096e-16 0.0203657 5.89697e-15 1 0.0541786 0.0720354 0.752111 1 0.0804742 0.0951692 0.845591 0.57941829676763 0.0524524 0.0450327 1.16476 0.377023724670047 0.00911826 0.0150283 0.606739 1 0.732369
chr:27751-28050 4 0.0765183 0.0506254 1.51146 0.396823747184384 1.20096e-16 0.0179644 6.68522e-15 1 0.0541786 0.0676289 0.801116 1 0.0804742 0.0736811 1.0922 0.299401956411083 0.0524524 0.0528218 0.993007 0.558839234472782 0.00911826 0.0199135 0.457893 1 0.732369
chr:27751-28050 5 0.0765183 0.0515718 1.48372 0.41393087623463 1.20096e-16 0.0187001 6.42221e-15 1 0.0541786 0.0493214 1.09848 0.747393884444422 0.0804742 0.0814734 0.987736 0.437779422779821 0.0524524 0.0537889 0.975153 0.583743280189216 0.00911826 0.0223612 0.407771 1 0.732369
chr:27751-28050 6 0.0765183 0.051369 1.48958 0.393475707205926 1.20096e-16 0.0185179 6.4854e-15 1 0.0541786 0.0464865 1.16547 0.683853743253742 0.0804742 0.0732937 1.09797 0.334229175838702 0.0524524 0.0523781 1.00142 0.52019836803482 0.00911826 0.020683 0.440858 1 0.732369
chr:27751-28050 7 0.0765183 0.0458397 1.66926 0.255869268955564 1.20096e-16 0.0169004 7.1061e-15 1 0.0541786 0.0535798 1.01118 0.919727499885445 0.0804742 0.0824621 0.975893 0.385181243010917 0.0524524 0.0422776 1.24067 0.272720905204875 0.00911826 0.0186528 0.488841 1 0.732369
chr:27751-28050 8 0.0765183 0.0469264 1.6306 0.324985630759955 1.20096e-16 0.0205602 5.84119e-15 1 0.0541786 0.05236 1.03473 0.872433862776508 0.0804742 0.0846294 0.950901 0.559763426352883 0.0524524 0.0580011 0.904335 0.694247136543117 0.00911826 0.0178773 0.510047 1 0.732369
chr:27751-28050 9 0.0765183 0.0408769 1.87192 0.164294004482434 1.20096e-16 0.0233513 5.14301e-15 1 0.0541786 0.0493658 1.09749 0.786943823757958 0.0804742 0.086201 0.933565 0.433593740042557 0.0524524 0.0377769 1.38848 0.15702840715069 0.00911826 0.0174298 0.523142 1 0.732369
chr:28201-28500 0 0.00341363 0.0649419 0.0525644 1 0.0139237 0.021415 0.650184 1 0.0222254 0.071795 0.309568 1 0.034961 0.0906994 0.38546 1 0.0183523 0.0474314 0.386923 1 0.0167988 0.0219549 0.76515 1 0.933189
chr:28201-28500 1 0.00341363 0.0493848 0.0691231 1 0.0139237 0.0262121 0.531194 1 0.0222254 0.0690802 0.321733 1 0.034961 0.0751516 0.465206 1 0.0183523 0.0457281 0.401335 1 0.0167988 0.0191118 0.878975 0.983688348080945 0.933189
chr:28201-28500 2 0.00341363 0.0527127 0.0647592 1 0.0139237 0.0179597 0.775275 1 0.0222254 0.0605986 0.366764 1 0.034961 0.0744498 0.469592 1 0.0183523 0.0522584 0.351184 1 0.0167988 0.0190704 0.880883 0.892287333039935 0.933189
chr:28201-28500 3 0.00341363 0.0441988 0.0772335 1 0.0139237 0.0290602 0.479133 1 0.0222254 0.0508576 0.437012 1 0.034961 0.0885473 0.394829 1 0.0183523 0.0465971 0.393851 1 0.0167988 0.0260105 0.645847 1 0.933189
chr:28201-28500 4 0.00341363 0.0485221 0.0703521 1 0.0139237 0.0213238 0.652965 1 0.0222254 0.0547484 0.405955 1 0.034961 0.0741767 0.471321 1 0.0183523 0.0585265 0.313572 1 0.0167988 0.0218874 0.76751 1 0.933189
chr:28201-28500 5 0.00341363 0.039318 0.086821 1 0.0139237 0.0148746 0.936072 1 0.0222254 0.0457145 0.486178 1 0.034961 0.0765314 0.456819 1 0.0183523 0.0402702 0.455729 1 0.0167988 0.0147897 1.13584 0.709263203778606 0.933189
chr:28201-28500 6 0.00341363 0.0414772 0.0823014 1 0.0139237 0.0224454 0.620336 1 0.0222254 0.0464557 0.478421 1 0.034961 0.0722134 0.484135 1 0.0183523 0.0379566 0.483507 1 0.0167988 0.0194975 0.861587 1 0.933189
chr:28201-28500 7 0.00341363 0.0354143 0.0963913 1 0.0139237 0.0177905 0.782648 1 0.0222254 0.040896 0.543461 1 0.034961 0.0762286 0.458634 1 0.0183523 0.0360395 0.509227 1 0.0167988 0.0166152 1.01105 0.842528313219569 0.933189
chr:28201-28500 8 0.00341363 0.0546705 0.0624401 1 0.0139237 0.0185486 0.75066 1 0.0222254 0.0492742 0.451056 1 0.034961 0.0900124 0.388402 1 0.0183523 0.0523482 0.350581 1 0.0167988 0.0231898 0.724405 1 0.933189
chr:28201-28500 9 0.00341363 0.0389179 0.0877136 1 0.0139237 0.0160782 0.865999 1 0.0222254 0.0477729 0.46523 1 0.034961 0.0753937 0.463712 1 0.0183523 0.0308571 0.594751 1 0.0167988 0.0149998 1.11993 0.722310140845818 0.933189
chr:28351-28650 0 1.26405e-16 0.0462753 2.73159e-15 1 0.00723786 0.0149354 0.484611 1 0.0106026 0.0599986 0.176714 1 0.0347239 0.0845061 0.410904 1 0.0168827 0.0494384 0.34149 1 0.019891 0.016752 1.18738 0.464618348360792 0.959647
chr:28351-28650 1 1.26405e-16 0.0419751 3.01143e-15 1 0.00723786 0.022497 0.321726 1 0.0106026 0.0520806 0.203581 1 0.0347239 0.0740792 0.46874 1 0.0168827 0.0445084 0.379315 1 0.019891 0.0162968 1.22055 0.45684801640654 0.959647
chr:28351-28650 2 1.26405e-16 0.0609729 2.07313e-15 1 0.00723786 0.0240482 0.300973 1 0.0106026 0.0610808 0.173583 1 0.0347239 0.0818207 0.42439 1 0.0168827 0.054675 0.308783 1 0.019891 0.0229113 0.868174 0.791523239069867 0.959647
chr:28351-28650 3 1.26405e-16 0.0393511 3.21224e-15 1 0.00723786 0.0177035 0.408838 1 0.0106026 0.040656 0.260788 1 0.0347239 0.0769199 0.451429 1 0.0168827 0.045833 0.368352 1 0.019891 0.0180887 1.09964 0.525933660368171 0.959647
chr:28351-28650 4 1.26405e-16 0.053416 2.36643e-15 1 0.00723786 0.0273643 0.2645 1 0.0106026 0.0590848 0.179447 1 0.0347239 0.0880278 0.394465 1 0.0168827 0.0495277 0.340874 1 0.019891 0.0208386 0.954527 0.651119205436721 0.959647
chr:28351-28650 5 1.26405e-16 0.0431856 2.92702e-15 1 0.00723786 0.0152119 0.475802 1 0.0106026 0.0476029 0.22273 1 0.0347239 0.0794925 0.43682 1 0.0168827 0.0357143 0.472715 1 0.019891 0.0142896 1.39199 0.398068884845431 0.959647
chr:28351-28650 6 1.26405e-16 0.0509776 2.47962e-15 1 0.00723786 0.0190907 0.37913 1 0.0106026 0.053835 0.196946 1 0.0347239 0.0860077 0.40373 1 0.0168827 0.0416848 0.405009 1 0.019891 0.0181836 1.0939 0.637465673308161 0.959647
chr:28351-28650 7 1.26405e-16 0.0469308 2.69343e-15 1 0.00723786 0.0269962 0.268107 1 0.0106026 0.0586894 0.180656 1 0.0347239 0.0897238 0.387009 1 0.0168827 0.039595 0.426385 1 0.019891 0.0191203 1.04031 0.57931830731458 0.959647
chr:28351-28650 8 1.26405e-16 0.0489249 2.58365e-15 1 0.00723786 0.0180146 0.401777 1 0.0106026 0.0529844 0.200108 1 0.0347239 0.0893856 0.388473 1 0.0168827 0.0430408 0.392249 1 0.019891 0.0179439 1.10851 0.490436718732473 0.959647
chr:28351-28650 9 1.26405e-16 0.0588226 2.14892e-15 1 0.00723786 0.0157153 0.460561 1 0.0106026 0.0543726 0.194999 1 0.0347239 0.0884334 0.392656 1 0.0168827 0.0516124 0.327106 1 0.019891 0.0174322 1.14105 0.448264655014586 0.959647
chr:28501-28800 0 0.000624844 0.0429615 0.0145443 1 1.16953e-16 0.0188893 6.19149e-15 1 0.0101597 0.0557314 0.182298 1 0.0377016 0.0773008 0.487726 1 0.0196836 0.0424877 0.463278 1 0.00668933 0.0152435 0.438832 1 0.977827
chr:28501-28800 1 0.000624844 0.0445928 0.0140122 1 1.16953e-16 0.0222533 5.25554e-15 1 0.0101597 0.0502249 0.202284 0.99351802681933 0.0377016 0.0758346 0.497156 1 0.0196836 0.0403173 0.488217 0.998871621018033 0.00668933 0.018922 0.353521 1 0.977827
chr:28501-28800 2 0.000624844 0.0427697 0.0146095 1 1.16953e-16 0.021499 5.43993e-15 1 0.0101597 0.0634234 0.160189 1 0.0377016 0.08294 0.454565 1 0.0196836 0.0496285 0.396619 1 0.00668933 0.0167728 0.39882 0.992430715915997 0.977827
chr:28501-28800 3 0.000624844 0.0399332 0.0156472 1 1.16953e-16 0.0170361 6.86501e-15 1 0.0101597 0.0427789 0.237493 1 0.0377016 0.0818957 0.460361 1 0.0196836 0.0347105 0.567079 1 0.00668933 0.0171205 0.39072 1 0.977827
chr:28501-28800 4 0.000624844 0.0495959 0.0125987 1 1.16953e-16 0.0200136 5.84368e-15 1 0.0101597 0.0518874 0.195803 1 0.0377016 0.0955338 0.394641 1 0.0196836 0.052153 0.37742 1 0.00668933 0.0207623 0.322186 0.99234707740276 0.977827
chr:28501-28800 5 0.000624844 0.0324624 0.0192482 1 1.16953e-16 0.0179435 6.51785e-15 1 0.0101597 0.0445635 0.227983 1 0.0377016 0.0788862 0.477924 1 0.0196836 0.0341838 0.575817 1 0.00668933 0.0136266 0.490902 1 0.977827
chr:28501-28800 6 0.000624844 0.0414702 0.0150673 1 1.16953e-16 0.0143922 8.12614e-15 1 0.0101597 0.0387782 0.261995 1 0.0377016 0.0691999 0.544822 1 0.0196836 0.0315434 0.624016 1 0.00668933 0.016458 0.406449 1 0.977827
chr:28501-28800 7 0.000624844 0.0311798 0.02004 1 1.16953e-16 0.0211492 5.5299e-15 1 0.0101597 0.0359238 0.282813 1 0.0377016 0.0695728 0.541901 0.993420549867013 0.0196836 0.038237 0.514779 1 0.00668933 0.0175507 0.381143 1 0.977827
chr:28501-28800 8 0.000624844 0.0567336 0.0110136 0.993044291588944 1.16953e-16 0.0188339 6.20971e-15 1 0.0101597 0.0570193 0.17818 0.993518026462046 0.0377016 0.0846604 0.445327 0.993518026462046 0.0196836 0.0472378 0.416692 1 0.00668933 0.0190264 0.351581 0.992430715915997 0.977827
chr:28501-28800 9 0.000624844 0.0429687 0.0145418 1 1.16953e-16 0.0211664 5.52541e-15 1 0.0101597 0.044473 0.228446 1 0.0377016 0.0651098 0.579046 0.858771516930798 0.0196836 0.0501442 0.39254 1 0.00668933 0.0202206 0.330818 1 0.977827
chr:2851-3150 0 0.0778986 0.0429594 1.81331 0.0517703685017952 0.0206197 0.0207884 0.991885 0.963396987602662 0.0617949 0.0432678 1.4282 0.177472863438731 0.146375 0.0766289 1.91018 0.000168118033380016 0.0331894 0.0449381 0.738558 1 0.0271832 0.0207776 1.30829 0.552406288562184 0.646199
chr:2851-3150 1 0.0778986 0.0426256 1.82751 0.0347243210155445 0.0206197 0.0185881 1.1093 0.613956194130799 0.0617949 0.0492632 1.25438 0.169303016189247 0.146375 0.0850351 1.72135 0.000208881526935878 0.0331894 0.0365426 0.908239 0.554001068475692 0.0271832 0.0149753 1.8152 0.182560487081789 0.646199
chr:2851-3150 2 0.0778986 0.0552745 1.4093 0.25624449383596 0.0206197 0.018165 1.13513 0.49034551804586 0.0617949 0.0513869 1.20254 0.277546628937036 0.146375 0.0672604 2.17624 4.37063872338328e-06 0.0331894 0.058939 0.563114 1 0.0271832 0.0199537 1.36231 0.589947668740368 0.646199
chr:2851-3150 3 0.0778986 0.0555264 1.40291 0.273453630931607 0.0206197 0.0237915 0.866683 1 0.0617949 0.0764014 0.808819 1 0.146375 0.0748706 1.95504 2.62016508507656e-05 0.0331894 0.0500684 0.662881 1 0.0271832 0.0202557 1.342 0.685081248885806 0.646199
chr:2851-3150 4 0.0778986 0.051481 1.51315 0.201139654706853 0.0206197 0.0215762 0.955669 0.925788329710947 0.0617949 0.0578463 1.06826 0.529920500893257 0.146375 0.0892621 1.63983 0.000853149909767814 0.0331894 0.0506318 0.655505 1 0.0271832 0.0197796 1.3743 0.559508463888813 0.646199
chr:2851-3150 5 0.0778986 0.0641859 1.21364 0.57204547505159 0.0206197 0.0199278 1.03472 0.73047929955177 0.0617949 0.0697801 0.885566 0.998871621018033 0.146375 0.0824785 1.7747 0.000116387334596402 0.0331894 0.0541836 0.612536 0.998871621018033 0.0271832 0.0178458 1.52323 0.431518128825855 0.646199
chr:2851-3150 6 0.0778986 0.0406708 1.91534 0.0331126365252576 0.0206197 0.019752 1.04393 0.787168801845432 0.0617949 0.0428258 1.44294 0.0882961625928553 0.146375 0.0799886 1.82995 0.000119613366537874 0.0331894 0.0431921 0.768414 0.828659687160222 0.0271832 0.0184849 1.47056 0.350184074985556 0.646199
chr:2851-3150 7 0.0778986 0.0470571 1.65541 0.0799201896792028 0.0206197 0.0269876 0.764043 1 0.0617949 0.0488157 1.26588 0.176573251947116 0.146375 0.0807516 1.81266 0.000199000256653314 0.0331894 0.0420562 0.789168 0.843559646551424 0.0271832 0.0241411 1.12601 0.922722301061589 0.646199
chr:2851-3150 8 0.0778986 0.0516839 1.50721 0.156427332725363 0.0206197 0.0175091 1.17766 0.559696491644609 0.0617949 0.0509172 1.21364 0.234134268208957 0.146375 0.0777955 1.88154 5.84298435075681e-05 0.0331894 0.0424309 0.782199 1 0.0271832 0.0159682 1.70233 0.230468121220799 0.646199
chr:2851-3150 9 0.0778986 0.0517796 1.50443 0.152125835791674 0.0206197 0.0208506 0.988926 0.784950383025582 0.0617949 0.0642721 0.961458 0.74240049653174 0.146375 0.0917501 1.59537 0.000687804617728771 0.0331894 0.0452813 0.73296 1 0.0271832 0.016997 1.59929 0.387184451403845 0.646199
chr:28651-28950 0 0.00909669 0.0500806 0.181641 1 0.0184741 0.0170914 1.0809 1 0.0203852 0.0495133 0.411712 1 0.0504488 0.0782889 0.644393 1 0.0113779 0.0401445 0.283424 1 0.00878384 0.0218858 0.401349 1 0.998791
chr:28651-28950 1 0.00909669 0.0398114 0.228495 0.994358151456476 0.0184741 0.0200177 0.922888 0.995081540500109 0.0203852 0.0592973 0.34378 1 0.0504488 0.0817196 0.61734 1 0.0113779 0.0399468 0.284826 1 0.00878384 0.0184825 0.475252 1 0.998791
chr:28651-28950 2 0.00909669 0.0448258 0.202934 1 0.0184741 0.0187467 0.985459 1 0.0203852 0.0548046 0.371961 1 0.0504488 0.0734982 0.686395 0.883387356545077 0.0113779 0.0445916 0.255158 1 0.00878384 0.0153037 0.573968 1 0.998791
chr:28651-28950 3 0.00909669 0.0417693 0.217784 1 0.0184741 0.0266413 0.693438 1 0.0203852 0.0437715 0.465719 1 0.0504488 0.0844581 0.597323 1 0.0113779 0.0378325 0.300744 1 0.00878384 0.0162285 0.54126 1 0.998791
chr:28651-28950 4 0.00909669 0.0625175 0.145506 1 0.0184741 0.0155174 1.19054 0.63771731197836 0.0203852 0.0634727 0.321165 1 0.0504488 0.093283 0.540815 1 0.0113779 0.0520837 0.218454 1 0.00878384 0.0202359 0.434072 1 0.998791
chr:28651-28950 5 0.00909669 0.0468071 0.194344 1 0.0184741 0.0176373 1.04744 0.971348883447027 0.0203852 0.0535534 0.380652 1 0.0504488 0.074404 0.678039 0.882060500108674 0.0113779 0.0450891 0.252343 0.990973159247645 0.00878384 0.0188549 0.465865 1 0.998791
chr:28651-28950 6 0.00909669 0.0491639 0.185028 1 0.0184741 0.01866 0.990038 0.981982761191369 0.0203852 0.0494975 0.411843 1 0.0504488 0.0778691 0.647867 0.852909301598703 0.0113779 0.0510954 0.22268 1 0.00878384 0.0197086 0.445686 1 0.998791
chr:28651-28950 7 0.00909669 0.0534142 0.170305 1 0.0184741 0.0217925 0.847727 1 0.0203852 0.0644921 0.316088 1 0.0504488 0.0814933 0.619055 1 0.0113779 0.0458271 0.248279 0.995778011290886 0.00878384 0.0136593 0.643067 1 0.998791
chr:28651-28950 8 0.00909669 0.0644436 0.141157 1 0.0184741 0.0165782 1.11436 0.70342439712206 0.0203852 0.0718404 0.283757 1 0.0504488 0.0933305 0.540539 1 0.0113779 0.0510606 0.222831 1 0.00878384 0.0193364 0.454264 1 0.998791
chr:28651-28950 9 0.00909669 0.041249 0.220531 1 0.0184741 0.0173961 1.06197 0.951627596268472 0.0203852 0.0495694 0.411246 1 0.0504488 0.0793854 0.635492 1 0.0113779 0.0387699 0.293473 1 0.00878384 0.0175217 0.501312 1 0.998791
chr:28801-29100 0 0.0353505 0.0448196 0.788729 1 0.0216032 0.0229453 0.941509 0.858084732631084 0.0174898 0.0565431 0.309318 1 0.0702267 0.0806071 0.871222 0.729331854790877 0.0137819 0.035892 0.383983 1 0.0308611 0.0149349 2.06637 0.108003941976204 0.882969
chr:28801-29100 1 0.0353505 0.0413631 0.854639 1 0.0216032 0.0178394 1.21098 0.517392465638812 0.0174898 0.0595578 0.293661 1 0.0702267 0.0811225 0.865687 0.703114649856678 0.0137819 0.0360383 0.382424 1 0.0308611 0.0176161 1.75187 0.150795428837699 0.882969
chr:28801-29100 2 0.0353505 0.0440579 0.802365 1 0.0216032 0.026473 0.816047 1 0.0174898 0.0551569 0.317092 1 0.0702267 0.0796429 0.88177 0.679013893559448 0.0137819 0.0372923 0.369564 1 0.0308611 0.0163939 1.88247 0.171065391843632 0.882969
chr:28801-29100 3 0.0353505 0.0392907 0.899717 1 0.0216032 0.017944 1.20392 0.511385043045744 0.0174898 0.0581318 0.300865 1 0.0702267 0.0845495 0.830599 0.858753863569387 0.0137819 0.0384529 0.35841 1 0.0308611 0.0170403 1.81107 0.160633099459565 0.882969
chr:28801-29100 4 0.0353505 0.0475386 0.743617 1 0.0216032 0.0205454 1.05149 0.709111532722867 0.0174898 0.0677058 0.258321 1 0.0702267 0.0860156 0.816441 0.770496205796114 0.0137819 0.0423579 0.325368 1 0.0308611 0.0185794 1.66104 0.22729642960758 0.882969
chr:28801-29100 5 0.0353505 0.0494901 0.714294 1 0.0216032 0.019472 1.10945 0.559259484041014 0.0174898 0.0605487 0.288855 1 0.0702267 0.0755206 0.929901 0.590978981113837 0.0137819 0.0459748 0.299771 1 0.0308611 0.0137338 2.24709 0.0617759515625851 0.882969
chr:28801-29100 6 0.0353505 0.0518926 0.681224 1 0.0216032 0.0166475 1.29768 0.41355271036926 0.0174898 0.047359 0.369303 1 0.0702267 0.0919072 0.764104 0.893798704723903 0.0137819 0.0471791 0.292119 1 0.0308611 0.0178921 1.72485 0.158143612288929 0.882969
chr:28801-29100 7 0.0353505 0.0427133 0.827623 1 0.0216032 0.0220034 0.981812 0.937007457306628 0.0174898 0.0406229 0.43054 1 0.0702267 0.0810779 0.866163 0.863528975853435 0.0137819 0.0376381 0.366169 1 0.0308611 0.0214024 1.44195 0.38829391895584 0.882969
chr:28801-29100 8 0.0353505 0.0481063 0.734841 1 0.0216032 0.0194664 1.10977 0.720585922285726 0.0174898 0.0435511 0.401593 1 0.0702267 0.0689464 1.01857 0.465605459371951 0.0137819 0.0499933 0.275675 1 0.0308611 0.0217173 1.42104 0.36326913070051 0.882969
chr:28801-29100 9 0.0353505 0.0463162 0.763243 1 0.0216032 0.0196685 1.09837 0.608534844290296 0.0174898 0.0545401 0.320678 1 0.0702267 0.0740289 0.948639 0.589810694886899 0.0137819 0.0463805 0.297149 0.998871621018033 0.0308611 0.0156062 1.97749 0.102797799564375 0.882969
chr:28951-29250 0 0.0307127 0.0442112 0.694681 1 0.0120311 0.0218224 0.551319 0.98622706102322 0.0116314 0.042317 0.274864 1 0.0496549 0.0813568 0.610335 1 0.0250452 0.0404241 0.619561 1 0.0364808 0.0209503 1.7413 0.113816519250493 0.951253
chr:28951-29250 1 0.0307127 0.0378454 0.811531 1 0.0120311 0.0163866 0.734204 0.729864590724899 0.0116314 0.0417995 0.278266 1 0.0496549 0.0641543 0.773992 0.623182391932179 0.0250452 0.041856 0.598366 1 0.0364808 0.0167892 2.17287 0.0390433580461902 0.951253
chr:28951-29250 2 0.0307127 0.0497632 0.617177 1 0.0120311 0.0174709 0.688637 0.610966443174015 0.0116314 0.0630999 0.184333 1 0.0496549 0.0827261 0.600233 1 0.0250452 0.04888 0.512381 1 0.0364808 0.0198243 1.84021 0.083782858892343 0.951253
chr:28951-29250 3 0.0307127 0.0398628 0.77046 1 0.0120311 0.0211812 0.568008 0.91573218802931 0.0116314 0.0512459 0.226972 1 0.0496549 0.0793135 0.626059 1 0.0250452 0.0476749 0.525333 1 0.0364808 0.0160004 2.27999 0.0426104037457482 0.951253
chr:28951-29250 4 0.0307127 0.0537624 0.571267 1 0.0120311 0.0256908 0.468304 0.994246422303791 0.0116314 0.0618726 0.18799 1 0.0496549 0.0884369 0.561473 1 0.0250452 0.0499551 0.501354 1 0.0364808 0.0175994 2.07284 0.0580342311658788 0.951253
chr:28951-29250 5 0.0307127 0.0529657 0.57986 1 0.0120311 0.0200467 0.600154 0.658793893870635 0.0116314 0.0711431 0.163493 1 0.0496549 0.084371 0.58853 1 0.0250452 0.0440862 0.568096 1 0.0364808 0.0193256 1.88769 0.0864396261871752 0.951253
chr:28951-29250 6 0.0307127 0.0514837 0.596552 1 0.0120311 0.0235951 0.509898 1 0.0116314 0.0489591 0.237574 1 0.0496549 0.0753895 0.658645 1 0.0250452 0.0371892 0.673454 1 0.0364808 0.0199479 1.8288 0.107644680622176 0.951253
chr:28951-29250 7 0.0307127 0.0463405 0.662762 1 0.0120311 0.0215759 0.557618 0.768181705655369 0.0116314 0.0616965 0.188526 1 0.0496549 0.077022 0.644685 0.753862358328025 0.0250452 0.0460872 0.543431 1 0.0364808 0.0151558 2.40705 0.0305131905621832 0.951253
chr:28951-29250 8 0.0307127 0.063849 0.481021 1 0.0120311 0.0205059 0.586714 0.643947863366634 0.0116314 0.0705788 0.1648 1 0.0496549 0.0924376 0.537172 0.916727967527195 0.0250452 0.0497823 0.503094 1 0.0364808 0.0194503 1.87559 0.0861373013018156 0.951253
chr:28951-29250 9 0.0307127 0.0410521 0.74814 1 0.0120311 0.0179811 0.669097 0.79755612690493 0.0116314 0.0375382 0.309855 1 0.0496549 0.0736632 0.67408 1 0.0250452 0.048279 0.51876 1 0.0364808 0.0157876 2.31072 0.0279770675994571 0.951253
chr:29101-29400 0 0.0169232 0.0474137 0.356926 1 0.0176124 0.0272899 0.645382 0.883231398763461 0.00865915 0.0473522 0.182867 1 0.034328 0.0856224 0.400923 1 0.0137699 0.0400745 0.343608 1 0.0196916 0.0181054 1.08761 0.500663363100956 0.99715
chr:29101-29400 1 0.0169232 0.0498963 0.339167 1 0.0176124 0.0201869 0.872467 0.436312252105154 0.00865915 0.0695133 0.124568 1 0.034328 0.0822053 0.417589 1 0.0137699 0.0434239 0.317104 1 0.0196916 0.0170435 1.15537 0.392346940544435 0.99715
chr:29101-29400 2 0.0169232 0.0464516 0.364319 1 0.0176124 0.016882 1.04327 0.343840909932842 0.00865915 0.0540376 0.160243 1 0.034328 0.0624978 0.549267 0.935761842320354 0.0137699 0.0368758 0.373413 1 0.0196916 0.015473 1.27264 0.350611146959286 0.99715
chr:29101-29400 3 0.0169232 0.0610272 0.277306 1 0.0176124 0.0201591 0.87367 0.430292441684155 0.00865915 0.0728654 0.118838 1 0.034328 0.0859603 0.399347 1 0.0137699 0.0487467 0.282479 1 0.0196916 0.0190079 1.03597 0.46316304410893 0.99715
chr:29101-29400 4 0.0169232 0.0714265 0.236932 1 0.0176124 0.022446 0.784657 0.538076718248259 0.00865915 0.0614527 0.140908 1 0.034328 0.0961756 0.35693 1 0.0137699 0.0568947 0.242024 1 0.0196916 0.0222698 0.884229 0.58931966046359 0.99715
chr:29101-29400 5 0.0169232 0.0569964 0.296917 1 0.0176124 0.016896 1.0424 0.31705318790536 0.00865915 0.062892 0.137683 1 0.034328 0.0868572 0.395223 1 0.0137699 0.0482035 0.285662 1 0.0196916 0.0159738 1.23274 0.339502779162574 0.99715
chr:29101-29400 6 0.0169232 0.0504612 0.335371 1 0.0176124 0.0220374 0.799205 0.565515447351531 0.00865915 0.057907 0.149535 1 0.034328 0.0825451 0.41587 1 0.0137699 0.0461268 0.298523 1 0.0196916 0.0201335 0.978052 0.541391966295256 0.99715
chr:29101-29400 7 0.0169232 0.0542889 0.311725 1 0.0176124 0.0275867 0.638438 0.858983536928124 0.00865915 0.0573201 0.151067 1 0.034328 0.0897462 0.382501 1 0.0137699 0.0436882 0.315186 1 0.0196916 0.0210062 0.937418 0.600222796607965 0.99715
chr:29101-29400 8 0.0169232 0.045871 0.36893 1 0.0176124 0.0234517 0.751007 0.715091978440671 0.00865915 0.0515064 0.168118 1 0.034328 0.0736445 0.466131 1 0.0137699 0.0454548 0.302936 1 0.0196916 0.0146953 1.33999 0.349685525031269 0.99715
chr:29101-29400 9 0.0169232 0.0501528 0.337433 1 0.0176124 0.0173743 1.0137 0.372501716702677 0.00865915 0.0453253 0.191045 1 0.034328 0.0783673 0.43804 1 0.0137699 0.0452675 0.30419 1 0.0196916 0.0185805 1.0598 0.449136536201899 0.99715
chr:29251-29550 0 0.014071 0.0442545 0.317956 1 0.0130726 0.0219831 0.594666 1 0.0190734 0.043338 0.440108 1 0.0480936 0.0774246 0.621167 1 0.00952369 0.0474453 0.20073 1 0.00715421 0.0164243 0.435587 1 0.99494
chr:29251-29550 1 0.014071 0.0445188 0.316069 1 0.0130726 0.0206209 0.633949 1 0.0190734 0.0471661 0.404388 1 0.0480936 0.069052 0.696484 0.949836071233075 0.00952369 0.045849 0.207719 0.998871623070542 0.00715421 0.0202424 0.353427 1 0.99494
chr:29251-29550 2 0.014071 0.0530386 0.265297 1 0.0130726 0.0148011 0.883218 0.904800549635936 0.0190734 0.0461695 0.413117 1 0.0480936 0.0813907 0.590898 1 0.00952369 0.0450238 0.211526 1 0.00715421 0.0189469 0.377593 1 0.99494
chr:29251-29550 3 0.014071 0.05515 0.255141 1 0.0130726 0.0259303 0.504144 1 0.0190734 0.0603607 0.31599 1 0.0480936 0.0900373 0.534152 1 0.00952369 0.0551325 0.172742 1 0.00715421 0.0204408 0.349997 1 0.99494
chr:29251-29550 4 0.014071 0.0597129 0.235644 1 0.0130726 0.0218968 0.59701 1 0.0190734 0.0644947 0.295736 1 0.0480936 0.0803912 0.598245 1 0.00952369 0.0421906 0.22573 1 0.00715421 0.0161367 0.44335 1 0.99494
chr:29251-29550 5 0.014071 0.0462775 0.304057 1 0.0130726 0.0171844 0.760725 1 0.0190734 0.0524013 0.363987 1 0.0480936 0.0777865 0.618277 1 0.00952369 0.0454432 0.209573 1 0.00715421 0.0155417 0.460324 1 0.99494
chr:29251-29550 6 0.014071 0.0372037 0.378215 1 0.0130726 0.016484 0.793048 1 0.0190734 0.0350388 0.544351 1 0.0480936 0.0692932 0.694059 1 0.00952369 0.0373942 0.254684 1 0.00715421 0.0165182 0.433111 1 0.99494
chr:29251-29550 7 0.014071 0.0587523 0.239497 1 0.0130726 0.0287167 0.455226 1 0.0190734 0.0773033 0.246735 1 0.0480936 0.0779751 0.616782 0.982851441816029 0.00952369 0.043676 0.218053 1 0.00715421 0.0181972 0.393149 1 0.99494
chr:29251-29550 8 0.014071 0.0567868 0.247786 1 0.0130726 0.0241473 0.541369 1 0.0190734 0.0538629 0.35411 1 0.0480936 0.0784208 0.613276 1 0.00952369 0.0472614 0.201511 1 0.00715421 0.0177314 0.403477 1 0.99494
chr:29251-29550 9 0.014071 0.0520425 0.270375 1 0.0130726 0.0196303 0.66594 1 0.0190734 0.0530192 0.359745 1 0.0480936 0.0868448 0.553788 1 0.00952369 0.039578 0.240631 1 0.00715421 0.0195178 0.366548 1 0.99494
chr:29401-29700 0 0.00529563 0.0517643 0.102303 1 0.00673003 0.0183355 0.367049 0.979566418157048 0.0121209 0.0506756 0.239186 1 0.0489638 0.0835596 0.585975 0.0957068392618943 0.00472234 0.0445922 0.105901 1 0.00333954 0.0201217 0.165967 1 0.998733
chr:29401-29700 1 0.00529563 0.0489126 0.108267 1 0.00673003 0.0205446 0.327581 1 0.0121209 0.0497591 0.243592 1 0.0489638 0.0980051 0.499605 0.14337623248375 0.00472234 0.0468738 0.100746 1 0.00333954 0.0194634 0.171581 0.996091195470872 0.998733
chr:29401-29700 2 0.00529563 0.0372129 0.142306 1 0.00673003 0.0221906 0.303283 1 0.0121209 0.0699059 0.173389 1 0.0489638 0.0868226 0.563952 0.0998072974129094 0.00472234 0.0416883 0.113277 1 0.00333954 0.015717 0.212479 1 0.998733
chr:29401-29700 3 0.00529563 0.0475304 0.111416 1 0.00673003 0.0225519 0.298424 1 0.0121209 0.062279 0.194623 1 0.0489638 0.0842314 0.581301 0.115564883049984 0.00472234 0.0523877 0.0901422 1 0.00333954 0.0212087 0.157461 0.995212721032322 0.998733
chr:29401-29700 4 0.00529563 0.0386514 0.13701 1 0.00673003 0.0194652 0.345747 1 0.0121209 0.0564741 0.214628 0.998871621018033 0.0489638 0.0912974 0.536311 0.159254784394689 0.00472234 0.0382095 0.123591 1 0.00333954 0.0198812 0.167975 1 0.998733
chr:29401-29700 5 0.00529563 0.0433069 0.122281 1 0.00673003 0.0171148 0.393229 1 0.0121209 0.0546101 0.221953 1 0.0489638 0.0840191 0.58277 0.123212833567099 0.00472234 0.0474622 0.0994969 1 0.00333954 0.0180236 0.185287 1 0.998733
chr:29401-29700 6 0.00529563 0.0503862 0.105101 1 0.00673003 0.023472 0.286726 1 0.0121209 0.052523 0.230773 1 0.0489638 0.076862 0.637035 0.0962398230595674 0.00472234 0.0404052 0.116875 1 0.00333954 0.0190119 0.175655 1 0.998733
chr:29401-29700 7 0.00529563 0.0394367 0.134282 1 0.00673003 0.0267762 0.251344 1 0.0121209 0.0466418 0.259872 1 0.0489638 0.0735644 0.665591 0.0733684654829486 0.00472234 0.0401639 0.117577 1 0.00333954 0.0165026 0.202364 1 0.998733
chr:29401-29700 8 0.00529563 0.0447389 0.118367 1 0.00673003 0.0181175 0.371466 1 0.0121209 0.0437639 0.276961 1 0.0489638 0.0827613 0.591627 0.12109754735499 0.00472234 0.0404666 0.116697 1 0.00333954 0.0190831 0.175 1 0.998733
chr:29401-29700 9 0.00529563 0.0527037 0.100479 1 0.00673003 0.0231268 0.291006 1 0.0121209 0.0560309 0.216325 1 0.0489638 0.0832343 0.588265 0.11443262982503 0.00472234 0.0427607 0.110436 1 0.00333954 0.020409 0.163631 1 0.998733
chr:29551-29850 0 0.00542106 0.0563491 0.0962049 1 0.00542749 0.0230424 0.235544 0.990559522713421 1.66111e-18 0.0637515 2.6056e-17 1 0.0473029 0.09327 0.507161 0.0634936598633606 0.00545641 0.0476909 0.114412 1 9.30224e-17 0.0199708 4.65792e-15 1 0.99887
chr:29551-29850 1 0.00542106 0.0441811 0.122701 1 0.00542749 0.0174476 0.311074 1 1.66111e-18 0.0508061 3.26951e-17 1 0.0473029 0.0886007 0.533889 0.0491968396573713 0.00545641 0.0471943 0.115616 1 9.30224e-17 0.0138615 6.71085e-15 1 0.99887
chr:29551-29850 2 0.00542106 0.0441214 0.122867 1 0.00542749 0.0258649 0.20984 1 1.66111e-18 0.0448693 3.70211e-17 1 0.0473029 0.0801957 0.589843 0.043441453960666 0.00545641 0.0405036 0.134714 1 9.30224e-17 0.0186448 4.98919e-15 1 0.99887
chr:29551-29850 3 0.00542106 0.0475592 0.113986 1 0.00542749 0.023295 0.232989 1 1.66111e-18 0.0512146 3.24343e-17 1 0.0473029 0.0832835 0.567974 0.048596120406841 0.00545641 0.0392573 0.138991 1 9.30224e-17 0.0175451 5.3019e-15 1 0.99887
chr:29551-29850 4 0.00542106 0.0411163 0.131847 1 0.00542749 0.0183592 0.295628 1 1.66111e-18 0.0454724 3.65301e-17 1 0.0473029 0.0702684 0.673175 0.0378808108584078 0.00545641 0.0384836 0.141785 1 9.30224e-17 0.01847 5.0364e-15 0.990695357840749 0.99887
chr:29551-29850 5 0.00542106 0.0546853 0.0991319 1 0.00542749 0.0221779 0.244725 1 1.66111e-18 0.0469424 3.53861e-17 1 0.0473029 0.0769496 0.614726 0.048128762597183 0.00545641 0.0522642 0.104401 1 9.30224e-17 0.0194554 4.78132e-15 1 0.99887
chr:29551-29850 6 0.00542106 0.043804 0.123757 1 0.00542749 0.0196539 0.276153 1 1.66111e-18 0.0537409 3.09096e-17 1 0.0473029 0.0834278 0.566992 0.0475610823791967 0.00545641 0.04099 0.133116 1 9.30224e-17 0.0110631 8.40835e-15 1 0.99887
chr:29551-29850 7 0.00542106 0.0666947 0.0812817 1 0.00542749 0.0324912 0.167045 1 1.66111e-18 0.0767809 2.16344e-17 1 0.0473029 0.0925365 0.511181 0.0571113198314821 0.00545641 0.058666 0.093008 1 9.30224e-17 0.0241814 3.84686e-15 1 0.99887
chr:29551-29850 8 0.00542106 0.0477158 0.113611 1 0.00542749 0.019561 0.277465 1 1.66111e-18 0.0612876 2.71035e-17 0.995931588565273 0.0473029 0.0769252 0.614921 0.0414584229049277 0.00545641 0.0463586 0.1177 1 9.30224e-17 0.0201609 4.614e-15 1 0.99887
chr:29551-29850 9 0.00542106 0.0452548 0.11979 0.994707471362836 0.00542749 0.0189104 0.287011 1 1.66111e-18 0.0475241 3.4953e-17 1 0.0473029 0.0813149 0.581725 0.0439382802363719 0.00545641 0.0454444 0.120068 1 9.30224e-17 0.0155872 5.96787e-15 1 0.99887
chr:3001-3300 0 0.0380901 0.0602806 0.63188 1 0.0443739 0.0219727 2.0195 0.286966666195318 0.131692 0.0580446 2.26881 0.00250643779780924 0.138109 0.0850001 1.62481 0.00132003354941757 0.0467521 0.0494896 0.944685 0.933961802477239 0.00565843 0.0196428 0.288066 1 0.60346
chr:3001-3300 1 0.0380901 0.0563819 0.675573 0.800875506885197 0.0443739 0.0226564 1.95856 0.372889735179655 0.131692 0.0468942 2.80828 0.000158127320010304 0.138109 0.0750683 1.83978 0.000287215578317235 0.0467521 0.0493987 0.946424 0.800682545976544 0.00565843 0.020996 0.2695 1 0.60346
chr:3001-3300 2 0.0380901 0.0387195 0.983745 1 0.0443739 0.0202914 2.18683 0.23356213791026 0.131692 0.0415143 3.17221 1.3664441659289e-05 0.138109 0.0794502 1.73831 8.54402816664601e-05 0.0467521 0.0482794 0.968365 1 0.00565843 0.0193517 0.2924 1 0.60346
chr:3001-3300 3 0.0380901 0.0434141 0.877367 1 0.0443739 0.0172899 2.56646 0.0919618396764993 0.131692 0.0561637 2.34479 0.00059087982150785 0.138109 0.0812339 1.70014 0.000164482012767087 0.0467521 0.0443528 1.0541 1 0.00565843 0.013675 0.413779 0.891270502776989 0.60346
chr:3001-3300 4 0.0380901 0.0476836 0.798809 1 0.0443739 0.0193152 2.29736 0.180422314954458 0.131692 0.0540854 2.43489 0.00124311568350766 0.138109 0.0834031 1.65592 0.000962832194949637 0.0467521 0.0444015 1.05294 1 0.00565843 0.0167882 0.337048 1 0.60346
chr:3001-3300 5 0.0380901 0.0407387 0.934986 1 0.0443739 0.0168504 2.6334 0.0733497211555918 0.131692 0.0606153 2.17259 0.00161631218627734 0.138109 0.0795683 1.73573 0.000208746572042173 0.0467521 0.0441082 1.05994 0.913819598675792 0.00565843 0.0149697 0.377992 1 0.60346
chr:3001-3300 6 0.0380901 0.0500544 0.760974 1 0.0443739 0.015152 2.92858 0.0800874575042622 0.131692 0.0473593 2.7807 0.00022095799958044 0.138109 0.0764662 1.80614 0.000204059618679864 0.0467521 0.0399689 1.16971 0.844310964534166 0.00565843 0.0173165 0.326765 0.936306886159337 0.60346
chr:3001-3300 7 0.0380901 0.0471308 0.808179 0.834244805082579 0.0443739 0.02185 2.03084 0.277882675057384 0.131692 0.0648779 2.02984 0.00360071072355039 0.138109 0.0859608 1.60665 0.000708408902006075 0.0467521 0.0464695 1.00608 0.834308233023089 0.00565843 0.0189523 0.298562 0.834255996385255 0.60346
chr:3001-3300 8 0.0380901 0.0538593 0.707215 1 0.0443739 0.0193524 2.29294 0.211282890516407 0.131692 0.0632572 2.08185 0.00398917903371432 0.138109 0.0845699 1.63308 0.000815961320857261 0.0467521 0.0526661 0.887708 1 0.00565843 0.0238668 0.237084 1 0.60346
chr:3001-3300 9 0.0380901 0.0447326 0.851507 1 0.0443739 0.0253689 1.74915 0.433374856580137 0.131692 0.0443659 2.96832 9.4043516765896e-05 0.138109 0.0776235 1.77922 0.000351664792943795 0.0467521 0.0353925 1.32096 0.599058655751158 0.00565843 0.0194889 0.290341 1 0.60346
chr:301-600 0 0.0630002 0.056069 1.12362 0.329726933671084 0.0215252 0.02131 1.0101 0.95597220187727 0.0258063 0.0591037 0.436627 1 0.0656588 0.0821544 0.799212 1 0.0456557 0.0377524 1.20935 0.30191284063838 0.0193914 0.0191077 1.01485 0.865780352499932 0.777663
chr:301-600 1 0.0630002 0.0438553 1.43655 0.112305137215566 0.0215252 0.013847 1.5545 0.332205329026162 0.0258063 0.0445541 0.579213 1 0.0656588 0.0803482 0.817178 1 0.0456557 0.0343259 1.33007 0.168328812242582 0.0193914 0.016785 1.15528 0.613087046779164 0.777663
chr:301-600 2 0.0630002 0.0627497 1.00399 0.453216964658037 0.0215252 0.024095 0.893347 1 0.0258063 0.0664562 0.38832 1 0.0656588 0.0767067 0.855972 1 0.0456557 0.0550678 0.829082 1 0.0193914 0.0231745 0.836756 1 0.777663
chr:301-600 3 0.0630002 0.0514379 1.22478 0.249076519997987 0.0215252 0.022322 0.964304 1 0.0258063 0.0505864 0.510143 1 0.0656588 0.0745633 0.880578 1 0.0456557 0.0454832 1.00379 0.611954911078875 0.0193914 0.0202238 0.958841 0.885275863803906 0.777663
chr:301-600 4 0.0630002 0.0427065 1.47519 0.105136454886042 0.0215252 0.0227491 0.9462 1 0.0258063 0.0503457 0.512582 1 0.0656588 0.080906 0.811544 1 0.0456557 0.0402319 1.13481 0.343103142177176 0.0193914 0.0209186 0.926993 0.928623534925828 0.777663
chr:301-600 5 0.0630002 0.0409775 1.53743 0.0925460162904711 0.0215252 0.0187643 1.14714 0.716081725080636 0.0258063 0.0406446 0.634926 1 0.0656588 0.0780084 0.841689 1 0.0456557 0.0371907 1.22761 0.261654119190639 0.0193914 0.0144694 1.34017 0.543613213006672 0.777663
chr:301-600 6 0.0630002 0.0467169 1.34855 0.172885863411855 0.0215252 0.0214788 1.00216 1 0.0258063 0.0544533 0.473916 1 0.0656588 0.0739582 0.887783 1 0.0456557 0.040759 1.12014 0.398925752965513 0.0193914 0.0206998 0.936792 0.931475661337705 0.777663
chr:301-600 7 0.0630002 0.0624636 1.00859 0.477031511089937 0.0215252 0.0177974 1.20946 0.637138583781755 0.0258063 0.057604 0.447995 1 0.0656588 0.0752777 0.872221 1 0.0456557 0.047168 0.967938 0.717732166138782 0.0193914 0.0203265 0.953996 0.855699198183202 0.777663
chr:301-600 8 0.0630002 0.0431335 1.46059 0.117773281845097 0.0215252 0.0185757 1.15878 0.714220365522124 0.0258063 0.0515807 0.500309 1 0.0656588 0.0745235 0.881048 1 0.0456557 0.0462568 0.987005 0.593591697732223 0.0193914 0.0164121 1.18153 0.634876270876762 0.777663
chr:301-600 9 0.0630002 0.0607481 1.03707 0.456006902645672 0.0215252 0.0189579 1.13542 0.700843374364753 0.0258063 0.069698 0.370259 1 0.0656588 0.0942494 0.69665 1 0.0456557 0.0472626 0.966001 0.696625676643719 0.0193914 0.0155215 1.24933 0.631952738322081 0.777663
chr:3151-3450 0 0.0147096 0.0476736 0.308548 1 0.0316735 0.0193481 1.63703 0.399771334435702 0.115261 0.0421261 2.73609 0.000169427957232737 0.154908 0.0794702 1.94926 0.000390923672823229 0.0343259 0.0483055 0.7106 1 0.012033 0.0216889 0.5548 1 0.519548
chr:3151-3450 1 0.0147096 0.0423272 0.347521 1 0.0316735 0.0175182 1.80803 0.253400521468106 0.115261 0.0396726 2.9053 9.46657905076531e-05 0.154908 0.0790271 1.96019 0.000463417241307384 0.0343259 0.039874 0.860859 1 0.012033 0.0119383 1.00793 0.743949089921593 0.519548
chr:3151-3450 2 0.0147096 0.0478781 0.30723 1 0.0316735 0.0246253 1.28622 0.716692360219763 0.115261 0.0542266 2.12554 0.00311412776038456 0.154908 0.0856799 1.80799 0.00115055549697285 0.0343259 0.0465898 0.736769 1 0.012033 0.0233742 0.514798 1 0.519548
chr:3151-3450 3 0.0147096 0.0664695 0.221298 1 0.0316735 0.0221705 1.42863 0.541176285756308 0.115261 0.0686779 1.67828 0.0406634810489838 0.154908 0.0840143 1.84383 0.0025584158545886 0.0343259 0.0588196 0.583579 1 0.012033 0.0211261 0.56958 1 0.519548
chr:3151-3450 4 0.0147096 0.0404892 0.363297 1 0.0316735 0.0260287 1.21687 0.790630474883702 0.115261 0.0471586 2.44411 0.00098763004602187 0.154908 0.0731076 2.1189 0.000276619048828808 0.0343259 0.0421851 0.813697 1 0.012033 0.0221695 0.542773 1 0.519548
chr:3151-3450 5 0.0147096 0.0447974 0.328358 1 0.0316735 0.0189024 1.67563 0.35252256011245 0.115261 0.0418508 2.75409 0.000170613698722843 0.154908 0.0780178 1.98555 0.000392247496614151 0.0343259 0.0434069 0.790794 1 0.012033 0.021318 0.564453 1 0.519548
chr:3151-3450 6 0.0147096 0.0550026 0.267435 1 0.0316735 0.0245212 1.29168 0.705031968377956 0.115261 0.0525608 2.19291 0.00276902104849408 0.154908 0.073972 2.09414 0.000277860970030352 0.0343259 0.0505026 0.679686 1 0.012033 0.0255909 0.470206 1 0.519548
chr:3151-3450 7 0.0147096 0.0378973 0.388144 1 0.0316735 0.0213229 1.48542 0.488878346958211 0.115261 0.0496862 2.31978 0.00143679052420065 0.154908 0.0905144 1.71142 0.00273472487088011 0.0343259 0.0438212 0.783317 1 0.012033 0.0185345 0.649222 1 0.519548
chr:3151-3450 8 0.0147096 0.0419622 0.350544 1 0.0316735 0.0256633 1.23419 0.736516538909431 0.115261 0.0467486 2.46555 0.000751218974775036 0.154908 0.0754756 2.05242 0.000214430507608721 0.0343259 0.0439475 0.781066 1 0.012033 0.0188749 0.637513 1 0.519548
chr:3151-3450 9 0.0147096 0.0409932 0.35883 1 0.0316735 0.0241896 1.30939 0.655629640128652 0.115261 0.0416053 2.77034 0.000176890618553083 0.154908 0.0755984 2.04909 0.000297319486339376 0.0343259 0.0385135 0.891269 1 0.012033 0.0213658 0.56319 1 0.519548
chr:3301-3600 0 0.0356607 0.0514816 0.692688 1 0.0375543 0.0201053 1.86788 0.0706030573555803 0.0757744 0.0501409 1.51123 0.0437927666288747 0.104864 0.0883311 1.18717 0.0491506641506581 0.0268659 0.0358036 0.750369 1 0.0253708 0.0184163 1.37763 0.364576807689389 0.5763
chr:3301-3600 1 0.0356607 0.0389367 0.915863 1 0.0375543 0.016845 2.2294 0.0245845024467061 0.0757744 0.050208 1.50921 0.0499404230844077 0.104864 0.0907999 1.15489 0.0882750273725572 0.0268659 0.0432912 0.620586 1 0.0253708 0.0165562 1.5324 0.214690159778723 0.5763
chr:3301-3600 2 0.0356607 0.0499486 0.713948 1 0.0375543 0.0264611 1.41923 0.242401735796151 0.0757744 0.0575427 1.31684 0.118690372674606 0.104864 0.0855861 1.22525 0.0630094134951132 0.0268659 0.039359 0.682586 1 0.0253708 0.01659 1.52928 0.325175481661132 0.5763
chr:3301-3600 3 0.0356607 0.0370749 0.961856 1 0.0375543 0.0202554 1.85404 0.0861112887630034 0.0757744 0.0390475 1.94057 0.00482302247361377 0.104864 0.07702 1.36152 0.0203639983912736 0.0268659 0.0422371 0.636073 1 0.0253708 0.018942 1.33939 0.342922253658295 0.5763
chr:3301-3600 4 0.0356607 0.0430429 0.828492 1 0.0375543 0.0220213 1.70536 0.0970432478026287 0.0757744 0.0469202 1.61496 0.0264018334532691 0.104864 0.0692342 1.51463 0.0052470288878872 0.0268659 0.0442745 0.606803 1 0.0253708 0.0152517 1.66347 0.200823696599269 0.5763
chr:3301-3600 5 0.0356607 0.0378045 0.943292 1 0.0375543 0.0217345 1.72787 0.0956577203574452 0.0757744 0.0416714 1.81838 0.00738570067121924 0.104864 0.0803298 1.30542 0.0188940200235691 0.0268659 0.0414017 0.648908 1 0.0253708 0.0157477 1.61108 0.2081446954766 0.5763
chr:3301-3600 6 0.0356607 0.0432868 0.823824 1 0.0375543 0.0157233 2.38845 0.0187432600956133 0.0757744 0.0447322 1.69396 0.023235531863192 0.104864 0.0771354 1.35948 0.0258750982263322 0.0268659 0.0396619 0.677373 1 0.0253708 0.0168599 1.5048 0.207958480115489 0.5763
chr:3301-3600 7 0.0356607 0.0443462 0.804143 1 0.0375543 0.0160636 2.33785 0.025227699606387 0.0757744 0.0450049 1.68369 0.0256199973569304 0.104864 0.0864899 1.21244 0.0674936656336735 0.0268659 0.0442009 0.607813 1 0.0253708 0.0195347 1.29876 0.336496975170275 0.5763
chr:3301-3600 8 0.0356607 0.0340532 1.04721 1 0.0375543 0.0185018 2.02976 0.0490062809173221 0.0757744 0.0546927 1.38546 0.0572181209510356 0.104864 0.0774983 1.35311 0.010905166002995 0.0268659 0.0371205 0.723748 1 0.0253708 0.0197694 1.28334 0.432400170695195 0.5763
chr:3301-3600 9 0.0356607 0.0546042 0.653076 1 0.0375543 0.0260261 1.44295 0.222361431770544 0.0757744 0.0714296 1.06083 0.449397902442213 0.104864 0.0864653 1.21279 0.0502761203455689 0.0268659 0.0404658 0.663916 1 0.0253708 0.01983 1.27942 0.578351054428922 0.5763
chr:3451-3750 0 0.0856454 0.0395646 2.1647 0.00866136377639548 0.0384516 0.0173695 2.21374 0.0132678094042006 0.0862754 0.0435036 1.98318 0.000492268735020285 0.0821716 0.0813059 1.01065 0.0631256940784238 0.0338425 0.0434133 0.779542 0.706685671614346 0.035615 0.0175023 2.03488 0.0224757360073823 0.590617
chr:3451-3750 1 0.0856454 0.0503695 1.70034 0.0607703861165038 0.0384516 0.017404 2.20935 0.00979864927837482 0.0862754 0.0620071 1.39138 0.0394982631681424 0.0821716 0.0759495 1.08192 0.0663880329002117 0.0338425 0.0419589 0.806563 0.868413209633768 0.035615 0.0177785 2.00326 0.0318633141083504 0.590617
chr:3451-3750 2 0.0856454 0.0417762 2.0501 0.0153840718278311 0.0384516 0.0287526 1.33733 0.321136556426937 0.0862754 0.0557371 1.5479 0.0085679715684519 0.0821716 0.0730867 1.1243 0.0574846007303698 0.0338425 0.047931 0.706067 1 0.035615 0.0257332 1.38401 0.293329175361719 0.590617
chr:3451-3750 3 0.0856454 0.0559953 1.52951 0.153825233107342 0.0384516 0.0201629 1.90705 0.0460635225046679 0.0862754 0.0539461 1.59929 0.010147989608948 0.0821716 0.0757213 1.08518 0.0293732064380923 0.0338425 0.0487285 0.694511 1 0.035615 0.0216373 1.646 0.100851761607121 0.590617
chr:3451-3750 4 0.0856454 0.0419595 2.04114 0.0120492351540951 0.0384516 0.0248997 1.54426 0.0893567316211232 0.0862754 0.0527996 1.63402 0.00427190495628404 0.0821716 0.0884534 0.928982 0.144586709473367 0.0338425 0.0417268 0.811049 0.706352065513117 0.035615 0.0157957 2.25473 0.0278091203440805 0.590617
chr:3451-3750 5 0.0856454 0.0438512 1.95309 0.0218062293350165 0.0384516 0.0217756 1.76581 0.0815807014740888 0.0862754 0.0491305 1.75605 0.00261868245057228 0.0821716 0.076885 1.06876 0.0778669665116629 0.0338425 0.0449305 0.753219 0.904101049491318 0.035615 0.021672 1.64336 0.0695286088628265 0.590617
chr:3451-3750 6 0.0856454 0.0471799 1.81529 0.0425083951339613 0.0384516 0.0190888 2.01435 0.0388377128140678 0.0862754 0.0505427 1.70698 0.00444548898591046 0.0821716 0.0773327 1.06257 0.0831781213376458 0.0338425 0.0431271 0.784715 0.573570983517259 0.035615 0.0224632 1.58548 0.0984819980520516 0.590617
chr:3451-3750 7 0.0856454 0.0608555 1.40736 0.268952053609248 0.0384516 0.0183281 2.09796 0.0147869509708333 0.0862754 0.0627001 1.376 0.0486767485247646 0.0821716 0.0881586 0.932088 0.16001376504728 0.0338425 0.0456533 0.741294 0.382741445646296 0.035615 0.0172687 2.0624 0.0330553911153049 0.590617
chr:3451-3750 8 0.0856454 0.0561929 1.52413 0.147387991178167 0.0384516 0.0245243 1.5679 0.0769782140306626 0.0862754 0.0568476 1.51766 0.0128605948441251 0.0821716 0.0725423 1.13274 0.0407558898037915 0.0338425 0.0467601 0.723747 1 0.035615 0.0189147 1.88293 0.0737692406926147 0.590617
chr:3451-3750 9 0.0856454 0.0526336 1.6272 0.0844699815203717 0.0384516 0.0213846 1.7981 0.0498897614255974 0.0862754 0.0517926 1.66579 0.00437763230401433 0.0821716 0.0703113 1.16868 0.0234804211338488 0.0338425 0.0448645 0.754327 0.99361699160713 0.035615 0.0210894 1.68876 0.0899899033530732 0.590617
chr:3601-3900 0 0.110329 0.0472245 2.33627 0.000185722343567063 0.0220905 0.0199064 1.10972 0.481697387683238 0.0713709 0.0640657 1.11403 0.145607913902621 0.164555 0.0746788 2.2035 1.08592209269176e-06 0.0650988 0.0430682 1.51153 0.00444574899226724 0.0332787 0.0206866 1.60871 0.241409217097671 0.379261
chr:3601-3900 1 0.110329 0.0514216 2.14558 0.00181884573581537 0.0220905 0.0258922 0.853172 0.952435212804777 0.0713709 0.0674129 1.05871 0.218141114450391 0.164555 0.0862747 1.90734 5.17506578728844e-05 0.0650988 0.0557553 1.16758 0.0571183234494012 0.0332787 0.0217327 1.53127 0.352294823419411 0.379261
chr:3601-3900 2 0.110329 0.0594038 1.85727 0.00797102776451042 0.0220905 0.0219265 1.00748 0.602778222049016 0.0713709 0.0667487 1.06925 0.186075483716221 0.164555 0.0895502 1.83757 7.86539899059191e-05 0.0650988 0.0566679 1.14878 0.0884838821112117 0.0332787 0.0187853 1.77153 0.17602859717016 0.379261
chr:3601-3900 3 0.110329 0.0494492 2.23116 0.000873332886856426 0.0220905 0.0194323 1.13679 0.411878438872468 0.0713709 0.0480732 1.48463 0.00738899479172961 0.164555 0.0780244 2.10902 1.91119882797519e-06 0.0650988 0.0570478 1.14113 0.0522636206279616 0.0332787 0.0179003 1.85911 0.127464135454046 0.379261
chr:3601-3900 4 0.110329 0.0578791 1.9062 0.00542112788270099 0.0220905 0.017064 1.29457 0.303981860632652 0.0713709 0.0555471 1.28487 0.0628246293883398 0.164555 0.0817599 2.01266 2.14264892619553e-05 0.0650988 0.053483 1.21719 0.0641255397408771 0.0332787 0.0178193 1.86756 0.107795688074798 0.379261
chr:3601-3900 5 0.110329 0.0426446 2.58717 6.18113144880139e-05 0.0220905 0.0195073 1.13242 0.366606722163289 0.0713709 0.0455186 1.56795 0.00505443059983579 0.164555 0.0951976 1.72856 6.1207509831851e-05 0.0650988 0.0448454 1.45163 0.00505322869086244 0.0332787 0.0139684 2.38243 0.0437724943156356 0.379261
chr:3601-3900 6 0.110329 0.0471945 2.33775 0.000271800131919742 0.0220905 0.0200343 1.10263 0.537677100857969 0.0713709 0.0410999 1.73652 0.00192140942662067 0.164555 0.0835029 1.97065 6.19373562971148e-06 0.0650988 0.0466211 1.39634 0.00983937563921733 0.0332787 0.0209502 1.58847 0.234269463912564 0.379261
chr:3601-3900 7 0.110329 0.0436359 2.5284 9.65058530559837e-05 0.0220905 0.0228398 0.967193 0.729455688330569 0.0713709 0.05056 1.41161 0.0276017081867912 0.164555 0.0679245 2.42262 3.39676001215317e-07 0.0650988 0.0465116 1.39963 0.00678324491492299 0.0332787 0.0217497 1.53008 0.321813970544914 0.379261
chr:3601-3900 8 0.110329 0.0630759 1.74915 0.0100123611756093 0.0220905 0.0213756 1.03344 0.571844520757926 0.0713709 0.079163 0.901569 0.594310996136692 0.164555 0.0988852 1.6641 0.000266767991108363 0.0650988 0.0481734 1.35134 0.0360468272612005 0.0332787 0.0188706 1.76352 0.190178018049532 0.379261
chr:3601-3900 9 0.110329 0.0468655 2.35416 0.000312446972379976 0.0220905 0.0210379 1.05003 0.517867611282329 0.0713709 0.0484934 1.47177 0.0153845437210924 0.164555 0.0782296 2.10349 8.34839010710464e-06 0.0650988 0.0501408 1.29832 0.0146755862177803 0.0332787 0.0178683 1.86244 0.135384512650042 0.379261
chr:3751-4050 0 0.115857 0.0466957 2.48111 1.331749943978e-05 0.0250964 0.0232434 1.07972 0.68936283184383 0.0556558 0.0443977 1.25357 0.0759827289417899 0.221506 0.0698288 3.17213 1.29707355966957e-12 0.0856058 0.0433816 1.97332 3.0081886929989e-05 0.028071 0.0216446 1.29691 0.514248840465864 0.24761
chr:3751-4050 1 0.115857 0.0554859 2.08804 0.000286830175349695 0.0250964 0.02164 1.15972 0.561614797532956 0.0556558 0.0617156 0.901811 0.632717218579222 0.221506 0.0957358 2.31372 1.84512908285583e-08 0.0856058 0.0480948 1.77994 0.000347875964821331 0.028071 0.0181836 1.54375 0.295135923037002 0.24761
chr:3751-4050 2 0.115857 0.0450957 2.56914 1.35006659497394e-05 0.0250964 0.021913 1.14527 0.541933488974203 0.0556558 0.046845 1.18808 0.126431484675691 0.221506 0.088989 2.48914 2.40461883738163e-09 0.0856058 0.046526 1.83996 6.60756690806785e-05 0.028071 0.0157576 1.78143 0.179426961349028 0.24761
chr:3751-4050 3 0.115857 0.0429781 2.69572 7.54078776910028e-06 0.0250964 0.0150277 1.67001 0.173665971064062 0.0556558 0.0363339 1.53179 0.016897488284321 0.221506 0.0817141 2.71074 7.13975545352241e-11 0.0856058 0.0465555 1.83879 4.38990854464416e-05 0.028071 0.0164101 1.71059 0.155764200554545 0.24761
chr:3751-4050 4 0.115857 0.0443347 2.61324 4.23190186230604e-05 0.0250964 0.0237153 1.05824 0.749084439274927 0.0556558 0.0509993 1.09131 0.206224915739696 0.221506 0.0791821 2.79743 3.39295258555694e-11 0.0856058 0.0576788 1.48418 0.000956566460292518 0.028071 0.0204241 1.37441 0.437804535668335 0.24761
chr:3751-4050 5 0.115857 0.0607874 1.90594 0.000883480311487883 0.0250964 0.0236674 1.06038 0.709359044695388 0.0556558 0.063864 0.871474 0.685545581065232 0.221506 0.0858988 2.57869 1.51698287265134e-09 0.0856058 0.0479573 1.78504 0.000693019209732193 0.028071 0.0182873 1.535 0.327861510922801 0.24761
chr:3751-4050 6 0.115857 0.0443407 2.61288 1.42190640518569e-05 0.0250964 0.0172223 1.4572 0.335927447168671 0.0556558 0.0468774 1.18726 0.136263947643708 0.221506 0.0901628 2.45673 6.21001472467242e-10 0.0856058 0.0488338 1.753 0.000111757083822939 0.028071 0.0226137 1.24133 0.485635388123696 0.24761
chr:3751-4050 7 0.115857 0.0479893 2.41423 1.28272053391276e-05 0.0250964 0.0257596 0.974254 0.85704357505827 0.0556558 0.0477967 1.16443 0.11195850050385 0.221506 0.0756245 2.92902 5.49960077478318e-12 0.0856058 0.0407347 2.10154 1.56353932564413e-05 0.028071 0.0202677 1.38501 0.447624480298833 0.24761
chr:3751-4050 8 0.115857 0.0435516 2.66022 1.62765990863178e-06 0.0250964 0.0182605 1.37435 0.299514176252657 0.0556558 0.053412 1.04201 0.241340299883618 0.221506 0.078002 2.83975 1.21739285319222e-11 0.0856058 0.0374054 2.28859 2.9419929133967e-06 0.028071 0.0148716 1.88756 0.125146626016855 0.24761
chr:3751-4050 9 0.115857 0.045392 2.55237 6.76087391837665e-06 0.0250964 0.0175094 1.43331 0.303190553954719 0.0556558 0.0493471 1.12784 0.135223039490957 0.221506 0.0765133 2.895 2.07156514164808e-12 0.0856058 0.0413988 2.06783 1.24442385812662e-05 0.028071 0.0178078 1.57633 0.229066249899804 0.24761
chr:3901-4200 0 0.100118 0.0550812 1.81764 0.00354940424973227 0.016642 0.0193794 0.858747 0.895230264609731 0.0529097 0.0631696 0.837582 0.726199364150297 0.191442 0.0699987 2.73494 1.38002531624437e-09 0.0809189 0.0518605 1.56032 0.00773743745263555 0.0304881 0.0180011 1.69368 0.265479919329553 0.413935
chr:3901-4200 1 0.100118 0.039646 2.5253 1.52082570630263e-05 0.016642 0.0191347 0.869729 0.868522514466711 0.0529097 0.0479577 1.10326 0.112585239850768 0.191442 0.0799114 2.39568 7.66043123379134e-08 0.0809189 0.0405375 1.99615 9.35676240169103e-05 0.0304881 0.0179394 1.69951 0.23670046631187 0.413935
chr:3901-4200 2 0.100118 0.0458264 2.18472 0.000237982411498194 0.016642 0.0159167 1.04557 0.669080135609194 0.0529097 0.0501877 1.05424 0.28119070938595 0.191442 0.0972125 1.96931 2.62339307122161e-06 0.0809189 0.0465121 1.73974 0.00105747263193723 0.0304881 0.0214964 1.41829 0.413737884904516 0.413935
chr:3901-4200 3 0.100118 0.0528979 1.89266 0.000538885771968256 0.016642 0.0197195 0.843936 0.91156278321161 0.0529097 0.0603673 0.876463 0.653848900667186 0.191442 0.0982836 1.94785 2.27029741817208e-06 0.0809189 0.0391168 2.06865 0.000312531417740902 0.0304881 0.0182698 1.66877 0.275266227921785 0.413935
chr:3901-4200 4 0.100118 0.0338145 2.9608 1.95169127870098e-06 0.016642 0.0221746 0.750498 1 0.0529097 0.0444627 1.18998 0.0698287162706011 0.191442 0.0900244 2.12656 1.77055537231574e-07 0.0809189 0.0423146 1.91232 6.58021981213563e-05 0.0304881 0.0163773 1.86161 0.180285624968323 0.413935
chr:3901-4200 5 0.100118 0.0485201 2.06343 0.000546249768937024 0.016642 0.0219339 0.758734 1 0.0529097 0.046983 1.12615 0.185364640587788 0.191442 0.0856058 2.23632 3.08302394280702e-07 0.0809189 0.0483774 1.67266 0.00214829656251025 0.0304881 0.0205465 1.48386 0.407927791546078 0.413935
chr:3901-4200 6 0.100118 0.0482303 2.07583 0.000666279546460369 0.016642 0.0222087 0.749346 1 0.0529097 0.0527813 1.00243 0.254643656858188 0.191442 0.0889904 2.15127 1.22080541953284e-06 0.0809189 0.0509303 1.58882 0.00343001082519712 0.0304881 0.0225792 1.35027 0.543202746187216 0.413935
chr:3901-4200 7 0.100118 0.0434094 2.30637 2.93621470121019e-05 0.016642 0.0269086 0.618464 1 0.0529097 0.0466412 1.1344 0.112500158021094 0.191442 0.0729794 2.62323 9.85344617010497e-09 0.0809189 0.0368846 2.19384 4.38043593938842e-05 0.0304881 0.0160221 1.90288 0.190154264354407 0.413935
chr:3901-4200 8 0.100118 0.0530159 1.88845 0.00311379987739691 0.016642 0.0219022 0.759832 1 0.0529097 0.0608328 0.869756 0.511177491081907 0.191442 0.0793114 2.4138 5.17719094261793e-08 0.0809189 0.05748 1.40777 0.0150200206868832 0.0304881 0.0214798 1.41938 0.477204100035005 0.413935
chr:3901-4200 9 0.100118 0.0376921 2.65621 8.29975126503957e-06 0.016642 0.022432 0.741887 1 0.0529097 0.0478755 1.10515 0.150592590489064 0.191442 0.0848762 2.25554 2.22283976891724e-07 0.0809189 0.0414593 1.95177 8.97965705115578e-05 0.0304881 0.0180414 1.6899 0.262577213595404 0.413935
chr:4051-4350 0 0.0598751 0.0513533 1.16594 0.381017001773783 0.0166858 0.0177593 0.939553 0.49981368830908 0.0648275 0.0574123 1.12916 0.0436643006769232 0.1558 0.0642994 2.42304 1.14769636461176e-07 0.0651849 0.0496619 1.31257 0.219697502100908 0.0290047 0.0165904 1.74828 0.286814963444676 0.477933
chr:4051-4350 1 0.0598751 0.0417056 1.43566 0.105111289310935 0.0166858 0.0233867 0.713474 1 0.0648275 0.0494026 1.31223 0.0136797102374711 0.1558 0.0853221 1.82602 0.000163514267024434 0.0651849 0.0432106 1.50854 0.0640746906359732 0.0290047 0.01863 1.55688 0.44210993032333 0.477933
chr:4051-4350 2 0.0598751 0.0510342 1.17323 0.255833551067682 0.0166858 0.0204653 0.815322 0.782559197942423 0.0648275 0.0513811 1.2617 0.0120845772166831 0.1558 0.0717053 2.17278 2.74434266767098e-06 0.0651849 0.0396217 1.64518 0.0484419769795706 0.0290047 0.0185799 1.56108 0.412571585722464 0.477933
chr:4051-4350 3 0.0598751 0.0667136 0.897495 1 0.0166858 0.0218407 0.763977 0.847111216384175 0.0648275 0.0724563 0.894712 0.285712346139188 0.1558 0.0969907 1.60634 0.00078155616279374 0.0651849 0.0559996 1.16402 0.585070973095958 0.0290047 0.0170035 1.70581 0.400511518163164 0.477933
chr:4051-4350 4 0.0598751 0.0470572 1.27239 0.24290141332205 0.0166858 0.0181111 0.921302 0.694786936060172 0.0648275 0.0405524 1.59861 0.00149686870627996 0.1558 0.0733399 2.12436 6.12564593682752e-06 0.0651849 0.0478098 1.36342 0.151923764212868 0.0290047 0.0190708 1.5209 0.363352158265566 0.477933
chr:4051-4350 5 0.0598751 0.0546698 1.09521 0.448139188558358 0.0166858 0.0143152 1.1656 0.355627222251567 0.0648275 0.0481909 1.34522 0.0142969131105277 0.1558 0.0838053 1.85907 2.38181694648398e-05 0.0651849 0.0456879 1.42674 0.13741536594539 0.0290047 0.0172948 1.67708 0.240745727857227 0.477933
[truncated: 112,981 more chars]
