# Supplementary material for: Positive selection within the genomes of SARS-CoV-2 and other Coronaviruses independent of impact on protein function
Source: PeerJ. 2020 Oct 16;8:e10234. doi: 10.7717/peerj.10234 (PMC7571416; doi:10.7717/peerj.10234)
Supplement: Supplemental Information 2 — To decompress use unzip command from Linux. Files in BEDGRAPH can be opened by using the libraries and commands that are implemented in the R script. The raw data shows the rates of evolution for each of the branches and it’s respective p-values and p-adjusted p-values. [file peerj-08-10234-s002.zip › R_analysis/SARS_CoV.bedGraph]

chr	1	300	1.554467e-16
chr	10051	10350	1.1778449
chr	10201	10500	1.0007806
chr	10351	10650	0.9189562
chr	10501	10800	1.3279477
chr	1051	1350	0.6384112
chr	10651	10950	1.1337435
chr	10801	11100	0.92318
chr	10951	11250	1.0369412
chr	11101	11400	0.570652
chr	11251	11550	0.4000974
chr	11401	11700	0.7390184
chr	11551	11850	0.9795957
chr	11701	12000	1.1830868
chr	11851	12150	1.465401
chr	12001	12300	1.1179436
chr	1201	1500	0.5722681
chr	12151	12450	0.5742019
chr	12301	12600	0.6982926
chr	12451	12750	0.7513598
chr	12601	12900	0.4627279
chr	12751	13050	0.5689936
chr	12901	13200	0.6422928
chr	13051	13350	0.6841186
chr	13201	13500	0.7257027
chr	13351	13650	0.5844072
chr	13501	13800	0.6283268
chr	1351	1650	0.8348915
chr	13651	13950	0.5747045
chr	13801	14100	0.6692869
chr	13951	14250	0.652467
chr	14101	14400	0.4493363
chr	14251	14550	0.2978736
chr	14401	14700	0.1271344
chr	14551	14850	0.2288004
chr	14701	15000	0.2452278
chr	14851	15150	0.156571
chr	15001	15300	0.237371
chr	1501	1800	0.8959105
chr	151	450	0.6297
chr	15151	15450	0.4572325
chr	15301	15600	0.4503245
chr	15451	15750	0.2277022
chr	15601	15900	0.1638627
chr	15751	16050	0.3537034
chr	15901	16200	0.6235401
chr	16051	16350	0.4176713
chr	16201	16500	0.4461017
chr	16351	16650	0.6546052
chr	16501	16800	0.5813811
chr	1651	1950	1.702283
chr	16651	16950	0.486638
chr	16801	17100	0.3319125
chr	16951	17250	0.7311382
chr	17101	17400	0.7658277
chr	17251	17550	0.5571061
chr	17401	17700	0.9467009
chr	17551	17850	0.7930434
chr	17701	18000	0.7154832
chr	17851	18150	1.0593691
chr	18001	18300	1.165895
chr	1801	2100	2.613997
chr	18151	18450	1.0466363
chr	18301	18600	0.9724862
chr	18451	18750	0.7241331
chr	18601	18900	0.5019503
chr	18751	19050	0.968634
chr	18901	19200	0.9765397
chr	19051	19350	1.0539776
chr	19201	19500	1.382425
chr	19351	19650	1.513602
chr	19501	19800	1.2044002
chr	1951	2250	1.871912
chr	19651	19950	0.8647086
chr	19801	20100	0.7290873
chr	19951	20250	0.4360418
chr	20101	20400	1.0271691
chr	20251	20550	0.939162
chr	20401	20700	0.3526168
chr	20551	20850	0.4444246
chr	20701	21000	0.6569706
chr	20851	21150	1.545617
chr	21001	21300	1.594974
chr	2101	2400	1.0051492
chr	21151	21450	1.472625
chr	21301	21600	1.64963
chr	21451	21750	2.385437
chr	21601	21900	3.34396
chr	21751	22050	3.161311
chr	21901	22200	3.881569
chr	22051	22350	2.559725
chr	22201	22500	1.829134
chr	22351	22650	2.733947
chr	22501	22800	2.073212
chr	2251	2550	1.719339
chr	22651	22950	1.1678117
chr	22801	23100	0.3448665
chr	22951	23250	0.3918397
chr	23101	23400	1.236645
chr	23251	23550	2.538741
chr	23401	23700	2.924106
chr	23551	23850	3.223555
chr	23701	24000	4.338491
chr	23851	24150	2.724791
chr	24001	24300	1.61453
chr	2401	2700	2.059729
chr	24151	24450	0.889998
chr	24301	24600	1.287805
chr	24451	24750	1.412626
chr	24601	24900	1.684689
chr	24751	25050	1.3087825
chr	24901	25200	0.8163094
chr	25051	25350	1.619405
chr	25201	25500	1.598854
chr	25351	25650	1.0268795
chr	25501	25800	1.439346
chr	2551	2850	1.94797
chr	25651	25950	2.094157
chr	25801	26100	2.248875
chr	25951	26250	1.854097
chr	26101	26400	0.6312502
chr	26251	26550	0.2382241
chr	26401	26700	0.652519
chr	26551	26850	0.8486931
chr	26701	27000	0.6582964
chr	26851	27150	0.6248673
chr	27001	27300	0.621016
chr	2701	3000	1.1445233
chr	27151	27450	0.9342146
chr	27301	27600	0.8948977
chr	27451	27750	0.4491984
chr	27601	27900	0.799396
chr	27751	28050	1.0714375
chr	28201	28500	0.424066
chr	28351	28650	0.3762278
chr	28501	28800	0.4816457
chr	2851	3150	0.7213574
chr	28651	28950	0.2582212
chr	28801	29100	0.3350632
chr	28951	29250	0.556383
chr	29101	29400	0.3065125
chr	29251	29550	0.2142899
chr	29401	29700	0.10947391
chr	29551	29850	0.1213811
chr	3001	3300	1.0410912
chr	301	600	1.0775796
chr	3151	3450	0.7631636
chr	3301	3600	0.6618175
chr	3451	3750	0.7555034
chr	3601	3900	1.308347
chr	3751	4050	1.891219
chr	3901	4200	1.809204
chr	4051	4350	1.441984
chr	4201	4500	1.0951517
chr	4351	4650	0.9240429
chr	4501	4800	0.6602096
chr	451	750	0.4680741
chr	4651	4950	1.2795501
chr	4801	5100	1.2135327
chr	4951	5250	0.8165501
chr	5101	5400	0.6569209
chr	5251	5550	0.943813
chr	5401	5700	0.8741488
chr	5551	5850	0.8056116
chr	5701	6000	0.7673024
chr	5851	6150	0.5710518
chr	6001	6300	0.8387873
chr	601	900	0.6799091
chr	6151	6450	0.7253087
chr	6301	6600	0.4789695
chr	6451	6750	1.5318362
chr	6601	6900	1.390657
chr	6751	7050	0.5032542
chr	6901	7200	0.7980153
chr	7051	7350	0.8202091
chr	7201	7500	0.852376
chr	7351	7650	0.7992279
chr	7501	7800	0.3565876
chr	751	1050	1.0620983
chr	7651	7950	0.682723
chr	7801	8100	1.623114
chr	7951	8250	1.64553
chr	8101	8400	1.260875
chr	8251	8550	1.0093976
chr	8401	8700	1.1562739
chr	8551	8850	1.572267
chr	8701	9000	1.382871
chr	8851	9150	1.1909425
chr	9001	9300	1.1229737
chr	901	1200	0.6384137
chr	9151	9450	1.272778
chr	9301	9600	1.242869
chr	9451	9750	1.0135214
chr	9601	9900	0.7971567
chr	9751	10050	1.339113
chr	9901	10200	1.884788
