# Supplementary material for: Positive selection within the genomes of SARS-CoV-2 and other Coronaviruses independent of impact on protein function
Source: PeerJ. 2020 Oct 16;8:e10234. doi: 10.7717/peerj.10234 (PMC7571416; doi:10.7717/peerj.10234)
Supplement: Supplemental Information 2 — To decompress use unzip command from Linux. Files in BEDGRAPH can be opened by using the libraries and commands that are implemented in the R script. The raw data shows the rates of evolution for each of the branches and it’s respective p-values and p-adjusted p-values. [file peerj-08-10234-s002.zip › R_analysis/SARS_CoV_0.05.bedGraph]

chr	1651	1950	1.702283
chr	1801	2100	2.613997
chr	1951	2250	1.871912
chr	20851	21150	1.545617
chr	21001	21300	1.594974
chr	2101	2400	1.0051492
chr	21301	21600	1.64963
chr	21451	21750	2.385437
chr	21601	21900	3.34396
chr	21751	22050	3.161311
chr	21901	22200	3.881569
chr	22051	22350	2.559725
chr	22201	22500	1.829134
chr	22351	22650	2.733947
chr	22501	22800	2.073212
chr	2251	2550	1.719339
chr	23251	23550	2.538741
chr	23401	23700	2.924106
chr	23551	23850	3.223555
chr	23701	24000	4.338491
chr	23851	24150	2.724791
chr	24001	24300	1.61453
chr	2401	2700	2.059729
chr	2551	2850	1.94797
chr	25651	25950	2.094157
chr	25801	26100	2.248875
chr	25951	26250	1.854097
chr	3601	3900	1.308347
chr	3751	4050	1.891219
chr	3901	4200	1.809204
chr	7801	8100	1.623114
