# Supplementary material for: Positive selection within the genomes of SARS-CoV-2 and other Coronaviruses independent of impact on protein function
Source: PeerJ. 2020 Oct 16;8:e10234. doi: 10.7717/peerj.10234 (PMC7571416; doi:10.7717/peerj.10234)
Supplement: Supplemental Information 2 — To decompress use unzip command from Linux. Files in BEDGRAPH can be opened by using the libraries and commands that are implemented in the R script. The raw data shows the rates of evolution for each of the branches and it’s respective p-values and p-adjusted p-values. [file peerj-08-10234-s002.zip › R_analysis/SARS_CoV_2.bedGraph]

chr	1	300	9.475563e-15
chr	10051	10350	1.2502
chr	10201	10500	1.617624
chr	10351	10650	1.519073
chr	10501	10800	0.7383413
chr	1051	1350	1.814966
chr	10651	10950	1.371899e-16
chr	10801	11100	0.7806943
chr	10951	11250	1.762488
chr	11101	11400	0.8132246
chr	11251	11550	0.317423
chr	11401	11700	0.3663889
chr	11551	11850	1.368252
chr	11701	12000	1.81469
chr	11851	12150	0.9442987
chr	12001	12300	0.454524
chr	1201	1500	1.641017
chr	12151	12450	0.5145954
chr	12301	12600	0.7418029
chr	12451	12750	0.2538447
chr	12601	12900	0.2019758
chr	12751	13050	0.7341136
chr	12901	13200	0.8751969
chr	13051	13350	0.7322545
chr	13201	13500	0.3834114
chr	13351	13650	0.3104192
chr	13501	13800	0.1772115
chr	1351	1650	2.018836
chr	13651	13950	1.0901962e-14
chr	13801	14100	0.2271649
chr	13951	14250	0.5153277
chr	14101	14400	0.3363527
chr	14251	14550	7.449419e-15
chr	14401	14700	5.673045e-15
chr	14551	14850	8.749818e-15
chr	14701	15000	1.1101441e-14
chr	14851	15150	8.628794e-15
chr	15001	15300	0.4999682
chr	1501	1800	1.592008
chr	151	450	0.3694107
chr	15151	15450	0.814741
chr	15301	15600	0.4781654
chr	15451	15750	0.5787498
chr	15601	15900	0.1801868
chr	15751	16050	0.7864068
chr	15901	16200	1.1606199
chr	16051	16350	0.1943467
chr	16201	16500	9.184531e-15
chr	16351	16650	0.2645902
chr	16501	16800	0.3910863
chr	1651	1950	1.528373
chr	16651	16950	0.3758716
chr	16801	17100	0.2010258
chr	16951	17250	0.2510485
chr	17101	17400	0.5144163
chr	17251	17550	0.9233091
chr	17401	17700	1.0055992
chr	17551	17850	0.9168429
chr	17701	18000	0.6465233
chr	17851	18150	0.4615075
chr	18001	18300	0.8358286
chr	1801	2100	1.530069
chr	18151	18450	1.1977558
chr	18301	18600	1.682682
chr	18451	18750	1.926696
chr	18601	18900	0.9625569
chr	18751	19050	0.4590746
chr	18901	19200	0.2723569
chr	19051	19350	9.411956e-15
chr	19201	19500	8.459809e-15
chr	19351	19650	0.5572481
chr	19501	19800	1.0746767
chr	1951	2250	2.057829
chr	19651	19950	0.7439447
chr	19801	20100	0.7907235
chr	19951	20250	1.318588
chr	20101	20400	1.0063291
chr	20251	20550	1.256492
chr	20401	20700	1.458239
chr	20551	20850	1.193449
chr	20701	21000	1.1599366
chr	20851	21150	1.677826
chr	21001	21300	2.328782
chr	2101	2400	2.008987
chr	21151	21450	1.490603
chr	21301	21600	0.4689488
chr	21451	21750	1.756451
chr	21601	21900	2.338117
chr	21751	22050	0.2101158
chr	21901	22200	0.7419198
chr	22051	22350	1.316192
chr	22201	22500	1.851898
chr	22351	22650	1.667331
chr	22501	22800	2.021077
chr	2251	2550	2.299257
chr	22651	22950	2.721321
chr	22801	23100	3.108821
chr	22951	23250	2.614596
chr	23101	23400	0.7812964
chr	23251	23550	0.1816985
chr	23401	23700	1.906251
chr	23551	23850	3.467298
chr	23701	24000	2.331712
chr	23851	24150	2.066619
chr	24001	24300	1.783462
chr	2401	2700	1.525315
chr	24151	24450	0.9042017
chr	24301	24600	1.267602
chr	24451	24750	1.1499138
chr	24601	24900	0.6802597
chr	24751	25050	2.173951
chr	24901	25200	2.527924
chr	25051	25350	1.340342
chr	25201	25500	1.415684
chr	25351	25650	1.448341
chr	25501	25800	0.9356729
chr	2551	2850	0.9935744
chr	25651	25950	0.712451
chr	25801	26100	0.8822783
chr	25951	26250	0.3830899
chr	26101	26400	0.1991458
chr	26251	26550	0.7368267
chr	26401	26700	1.4029231
chr	26551	26850	1.1943209
chr	26701	27000	1.1373376
chr	26851	27150	1.0094727
chr	27001	27300	0.2061769
chr	2701	3000	1.675715
chr	27151	27450	0.2463323
chr	27301	27600	0.275944
chr	27451	27750	0.2735126
chr	27601	27900	0.573288
chr	27751	28050	0.4748437
chr	28201	28500	0.8791177
chr	28351	28650	1.1106031
chr	28501	28800	0.3864972
chr	2851	3150	1.462352
chr	28651	28950	0.4936095
chr	28801	29100	1.798524
chr	28951	29250	2.041706
chr	29101	29400	1.0983819
chr	29251	29550	0.4016563
chr	29401	29700	0.17774
chr	29551	29850	5.431466e-15
chr	3001	3300	0.3131537
chr	301	600	1.0554538
chr	3151	3450	0.6074465
chr	3301	3600	1.441957
chr	3451	3750	1.818581
chr	3601	3900	1.776512
chr	3751	4050	1.533232
chr	3901	4200	1.618815
chr	4051	4350	1.625492
chr	4201	4500	1.666188
chr	4351	4650	1.496804
chr	4501	4800	1.0312226
chr	451	750	0.9977958
chr	4651	4950	1.464872
chr	4801	5100	1.203463
chr	4951	5250	0.5960876
chr	5101	5400	1.266684
chr	5251	5550	1.925909
chr	5401	5700	1.861195
chr	5551	5850	1.270809
chr	5701	6000	0.4506909
chr	5851	6150	0.809984
chr	6001	6300	1.470574
chr	601	900	0.8936371
chr	6151	6450	1.361187
chr	6301	6600	1.0759977
chr	6451	6750	0.8568811
chr	6601	6900	0.320235
chr	6751	7050	0.461823
chr	6901	7200	0.7644425
chr	7051	7350	1.0158827
chr	7201	7500	1.0584164
chr	7351	7650	0.9481616
chr	7501	7800	0.7239319
chr	751	1050	0.7416792
chr	7651	7950	0.6366607
chr	7801	8100	1.152337
chr	7951	8250	0.6221558
chr	8101	8400	0.5600074
chr	8251	8550	1.1075531
chr	8401	8700	1.0212888
chr	8551	8850	0.5540306
chr	8701	9000	0.7359836
chr	8851	9150	1.1436383
chr	9001	9300	1.1084638
chr	901	1200	1.1639314
chr	9151	9450	1.434772
chr	9301	9600	1.1186373
chr	9451	9750	1.327199
chr	9601	9900	2.490733
chr	9751	10050	1.765424
chr	9901	10200	1.487721
