# Supplementary material for: Positive selection within the genomes of SARS-CoV-2 and other Coronaviruses independent of impact on protein function
Source: PeerJ. 2020 Oct 16;8:e10234. doi: 10.7717/peerj.10234 (PMC7571416; doi:10.7717/peerj.10234)
Supplement: Supplemental Information 2 — To decompress use unzip command from Linux. Files in BEDGRAPH can be opened by using the libraries and commands that are implemented in the R script. The raw data shows the rates of evolution for each of the branches and it’s respective p-values and p-adjusted p-values. [file peerj-08-10234-s002.zip › R_analysis/SARS_CoV_2_0.05.bedGraph]

chr	21001	21300	2.328782
chr	21601	21900	2.338117
chr	22501	22800	2.021077
chr	22651	22950	2.721321
chr	22801	23100	3.108821
chr	22951	23250	2.614596
chr	23551	23850	3.467298
chr	23701	24000	2.331712
chr	24901	25200	2.527924
chr	9601	9900	2.490733
