# Supplementary material for: Positive selection within the genomes of SARS-CoV-2 and other Coronaviruses independent of impact on protein function
Source: PeerJ. 2020 Oct 16;8:e10234. doi: 10.7717/peerj.10234 (PMC7571416; doi:10.7717/peerj.10234)
Supplement: Supplemental Information 2 — To decompress use unzip command from Linux. Files in BEDGRAPH can be opened by using the libraries and commands that are implemented in the R script. The raw data shows the rates of evolution for each of the branches and it’s respective p-values and p-adjusted p-values. [file peerj-08-10234-s002.zip › R_analysis/Site_frequency_Spectrm_table.tab]

position	frequency	effect
241	0.647	Noncoding
379	0.026	Synonimous
490	0.02	Nonsynonimous
833	0.016	Nonsynonimous
1059	0.364	Nonsynonimous
1163	0.011	Nonsynonimous
1401	0.016	Nonsynonimous
2161	0.012	Synonimous
2244	0.012	Nonsynonimous
2416	0.047	Synonimous
2836	0.013	Synonimous
3037	0.641	Synonimous
3177	0.021	Nonsynonimous
3892	0.015	Nonsynonimous
6040	0.011	Synonimous
8782	0.249	Synonimous
11083	0.059	Nonsynonimous
11320	0.011	Synonimous
11916	0.023	Nonsynonimous
14408	0.642	Nonsynonimous
14805	0.033	Synonimous
15324	0.019	Synonimous
16376	0.013	Nonsynonimous
17247	0.011	Synonimous
17747	0.205	Nonsynonimous
17858	0.207	Nonsynonimous
18060	0.209	Synonimous
18736	0.019	Nonsynonimous
18877	0.061	Synonimous
18998	0.016	Nonsynonimous
20268	0.011	Synonimous
21575	0.012	Nonsynonimous
22444	0.017	Synonimous
23403	0.646	Nonsynonimous
24034	0.022	Synonimous
25563	0.476	Nonsynonimous
26144	0.031	Nonsynonimous
26233	0.019	Noncoding
26729	0.02	Synonimous
26735	0.024	Synonimous
27964	0.044	Nonsynonimous
28077	0.02	Nonsynonimous
28144	0.251	Nonsynonimous
28311	0.011	Nonsynonimous
28854	0.023	Nonsynonimous
28883	0.086	Nonsynonimous
29540	0.016	Noncoding
29553	0.069	Noncoding
29700	0.023	Noncoding
