# Supplementary material for: Positive selection within the genomes of SARS-CoV-2 and other Coronaviruses independent of impact on protein function
Source: PeerJ. 2020 Oct 16;8:e10234. doi: 10.7717/peerj.10234 (PMC7571416; doi:10.7717/peerj.10234)
Supplement: Supplemental Information 2 — To decompress use unzip command from Linux. Files in BEDGRAPH can be opened by using the libraries and commands that are implemented in the R script. The raw data shows the rates of evolution for each of the branches and it’s respective p-values and p-adjusted p-values. [file peerj-08-10234-s002.zip › R_analysis/ultraphastcons.bedGraph]

chr	1	300	0.996296
chr	10651	10950	0.96669
chr	11401	11700	0.905707
chr	12151	12450	0.94875
chr	12901	13200	0.916933
chr	13051	13350	0.998853
chr	13201	13500	0.996473
chr	13351	13650	0.955133
chr	13501	13800	0.915217
chr	13651	13950	0.939263
chr	14251	14550	0.93295
chr	14401	14700	0.95143
chr	14551	14850	0.996643
chr	14851	15150	0.99812
chr	151	450	0.91137
chr	15301	15600	0.944467
chr	15451	15750	0.998877
chr	15601	15900	0.99947
chr	15751	16050	0.997487
chr	15901	16200	0.934643
chr	16051	16350	0.995897
chr	16201	16500	0.906953
chr	16651	16950	0.900483
chr	16801	17100	0.995787
chr	26101	26400	0.938669
chr	26251	26550	0.94782
chr	26401	26700	0.908946
chr	28201	28500	0.933189
chr	28351	28650	0.959647
chr	28501	28800	0.977827
chr	28651	28950	0.998791
chr	28951	29250	0.951253
chr	29101	29400	0.99715
chr	29251	29550	0.99494
chr	29401	29700	0.998733
chr	29551	29850	0.99887
