# Supplementary material for: Positive selection within the genomes of SARS-CoV-2 and other Coronaviruses independent of impact on protein function
Source: PeerJ. 2020 Oct 16;8:e10234. doi: 10.7717/peerj.10234 (PMC7571416; doi:10.7717/peerj.10234)
Supplement: Supplemental Information 2 — To decompress use unzip command from Linux. Files in BEDGRAPH can be opened by using the libraries and commands that are implemented in the R script. The raw data shows the rates of evolution for each of the branches and it’s respective p-values and p-adjusted p-values. [file peerj-08-10234-s002.zip › R_analysis/unexpected_trees2.bed]

chr	2551	3350
chr	9901	10700
chr	11251	12200
chr	19351	19850
chr	20101	20900
chr	21901	22400
chr	22651	23450
chr	23551	24200
chr	25801	27200
chr	27601	28100
chr	28501	29150
chr	29251	29903
